# Supplementary material for: Novel Proteome and N-Glycoproteome of the Thermophilic Fungus Chaetomium thermophilum in Response to High Temperature
Source: Front Microbiol. 2021 Jun 7;12:644984. doi: 10.3389/fmicb.2021.644984 (PMC8216556; doi:10.3389/fmicb.2021.644984)
Supplement: Supplementary Table 1 — List of proteins identified and quantified by the TMT analysis in the experiment. [file Data_Sheet_1.ZIP › Supplementary Table S3.xlsx]

## Sheet: subcellular location
Table S3 The subcellular location of identified proteins in proteome and N-glycoproteome
The subcellular location of identified proteins in proteome
Subcellular Location	T50vsT30	T55vsT30	T55vsT50	Identified	Percentage
nucleus	310	326	280	1307	0.303812
mitochondria	298	329	280	1058	0.245932
cytoplasm	296	335	241	929	0.215946
plasma membrane	132	134	99	399	0.0927476
extracellular	159	165	116	330	0.0767085
cytoplasm,nucleus	39	33	31	140	0.032543
others	40	52	26	139	0.0323106
The subcellular location of identified proteins in N-glycoproteome
Subcellular Location	T50vsT30	T55vsT30	T55vsT50	Identified	Percentage
extracellular	96	100	81	144	0.455696
plasma membrane	21	28	12	58	0.183544
nucleus	11	12	7	36	0.113924
cytoplasm	16	22	14	33	0.10443
mitochondria	10	9	11	33	0.10443
cytoplasm,nucleus	4	3	1	6	0.0189873
others	2	2	1	6	0.019

## Sheet: proteome
The subcellular location of differentially expressed proteins
		Subcellular Location	No. of Protein	Protein IDs
T50/T30	Up-regulated proteins	nucleus	185	G0SAX4 G0S5A7 G0SFM7 G0SEG1 G0S131 G0SB52 G0RZB7 G0S3S2 G0S9E0 G0SCV0 G0S5V6 G0SAZ7 G0S0U6 G0S8L6 G0SCT5 G0S7R2 G0S1U9 G0S3V3 G0SEC4 G0S4V1 G0SDX1 G0S3Q9 G0SF47 G0S1L1 G0SCN8 G0SH54 G0S4M4 G0SEM2 G0S1P5 G0S8A2 G0SDL8 G0S1G9 G0RZT0 G0S8T7 G0S020 G0S4B7 G0SBJ6 G0S7S9 G0SFW0 G0RZY2 G0SH32 G0S229 G0S7W4 G0SDB4 G0S2K0 G0SEW0 G0S3W7 G0S6D5 G0S0B8 G0S7U2 G0S573 G0SGQ3 G0S4I7 G0SCX1 G0RYZ5 G0S0H7 G0S927 …
		mitochondria	174	G0SDL6 G0S626 G0S7L6 G0SHD0 G0RY75 G0RYU4 G0S892 G0S549 G0SHQ7 G0S990 G0RZE1 G0S604 G0S787 G0S7I6 G0S860 G0SA79 G0S937 G0S8D7 G0SE71 G0SHM2 G0S4L1 G0S948 G0S4W7 G0SFH9 G0SGU5 G0SHY6 G0RXW0 G0RXY4 G0SG38 G0S1E4 G0S280 G0S1C7 G0S168 G0SHF5 G0SA15 G0S2F5 G0S5H0 G0SDV8 G0S0W5 G0SG74 G0S8F3 G0S9L9 G0SHU7 G0RZQ7 G0S586 G0S2M8 G0SAF2 G0SC02 G0S642 G0S6R2 G0SA80 G0S9M2 G0SAW7 G0SEV0 G0S310 G0S436 G0SHY5 …
		cytoplasm	120	G0S1R4 G0SGW2 G0S8Z5 G0SFN8 G0RYT5 G0S7V6 G0SEM3 G0SAR3 G0SFY8 G0RYQ1 G0S2S3 G0S7K2 G0RZQ1 G0SFV0 G0S0S6 G0S8U2 G0S4E2 G0SAS8 G0S0Y8 G0S0W3 G0RXV7 G0S7D9 G0RZV9 G0SHL3 G0SBY8 G0S0W1 G0SE77 G0S2B7 G0RY32 G0S8K4 G0S9J9 G0SH15 G0S493 G0S816 G0S620 G0S629 G0S562 G0S2R3 G0S6C0 G0RZ00 G0SA58 G0S0K2 G0S7Q3 G0S8B7 G0S3C8 G0SHZ5 G0S4F3 G0SGP6 G0S954 G0S782 G0S7R0 G0RYG3 G0S6G7 G0S3Q4 G0S440 G0S5G0 G0S202 …
		extracellular	90	G0S324 G0SH28 G0S349 G0SD43 G0S0Q1 G0S0U0 G0SDZ7 G0S1X2 G0S8T3 G0S8M1 G0S5R2 G0S5P8 G0S9Y5 G0SG40 G0SCM1 G0S364 G0S9G3 G0SBF9 G0SCB0 G0SG85 G0SCL8 G0S3E1 G0SA61 G0S2R7 G0S7Z7 G0SG64 G0S9R2 G0S9N0 G0RZR9 G0SBZ2 G0SFK9 G0S6F6 G0SH45 G0S9L3 G0SA22 G0SHB2 G0S6Q0 G0SBF1 G0SDX5 G0SA72 G0S845 G0SE26 G0S1P0 G0SAE6 G0SBA7 G0S2L6 G0S2U2 G0RYX6 G0RZV2 G0SEK2 G0SAL5 G0SEL6 G0RYT1 G0RYT9 G0RZI5 G0SCL9 G0SC45 …
		plasma membrane	60	G0S9T3 G0SAS3 G0SFH5 G0S833 G0SB19 G0RZM7 G0S3M7 G0S6X5 G0SAP7 G0S862 G0SBT3 G0RZ72 G0S537 G0SH37 G0S0E3 G0S7M4 G0S5A1 G0SHW5 G0S2H2 G0S764 G0SC85 G0S199 G0RZF8 G0S343 G0S1W9 G0S1G8 G0S4D2 G0S5K9 G0SCR7 G0S3R4 G0SFI2 G0SCC4 G0S6X6 G0S5L6 G0S8P4 G0RZT7 G0SAL8 G0S3T3 G0SDS5 G0S652 G0SG01 G0SCI1 G0SFB1 G0SGW3 G0RZT1 G0RZQ8 G0SHX4 G0S8S9 G0SAI7 G0SCH1 G0S7D3 G0SA73 G0S388 G0SCM9 G0SGH2 G0S314 G0SB95 …
		cytoplasm,nucleus	15	G0S8B5 G0S4G4 G0S4S0 G0SD69 G0S2Y0 G0SC17 G0SDR2 G0SGZ5 G0SBN0 G0S8C8 G0S125 G0S0C3 G0S1N1 G0SFS4 G0SE88
		cytoskeleton	10	G0S9F5 G0S4L5 G0SGJ2 G0SCX4 G0S2Q4 G0S0Z8 G0S840 G0S649 G0S8Q5 G0RZD6
		cytoplasm,mitochondria	3	G0SC20 G0S8X8 G0S8G1
		peroxisome	2	G0SDZ2 G0S859
		endoplasmic	1	G0SF23
	Down-regulated proteins	cytoplasm	176	G0S7D8 G0S8M0 G0S917 G0S1S7 G0SHJ7 G0S6S9 G0SEA4 G0SI21 G0S3C0 G0S736 G0SCT3 G0S446 G0S8E9 G0S452 G0RZQ2 G0SDJ3 G0SEK7 G0SFD9 G0SBM5 G0S7G2 G0S333 G0RZU6 G0SBF2 G0SGP2 G0S5F6 G0SFI4 G0SFT2 G0SBA4 G0SCR3 G0RYQ0 G0SE11 G0RXX4 G0S0R0 G0RXR7 G0S725 G0RZF1 G0RZ29 G0SGS2 G0SF78 G0SHX2 G0SB22 G0S468 G0S0L2 G0SEN8 G0RYQ7 G0S286 G0S2V6 G0SHY9 G0S7P1 G0SBI1 G0S117 G0SHI9 G0S1U4 G0RZZ4 G0RZK2 G0S8M6 G0S9B8 …
		nucleus	125	G0S2I9 G0SD68 G0SFQ5 G0S3Q2 G0SEB7 G0SFI0 G0S5F5 G0S941 G0SBW6 G0S754 G0S7I5 G0S062 G0S9Z7 G0SEG0 G0S7L5 G0S6P4 G0SG53 G0SH20 G0S371 G0SDM8 G0SAI2 G0SBJ0 G0SDQ7 G0S1F4 G0SGN6 G0SFP4 G0SB98 G0SFM2 G0SH06 G0S8A3 G0S8E1 G0SBN6 G0RZH2 G0S5U0 G0S4A9 G0SC69 G0SB16 G0SDE3 G0S9J4 G0SCU6 G0S5W8 G0S487 G0SCD0 G0SFX6 G0SDY5 G0SEL7 G0S101 G0SGR3 G0S574 G0SDV6 G0S172 G0RY03 G0S944 G0SAW3 G0S9U0 G0SCB9 G0SBV3 …
		mitochondria	124	G0S6J6 G0RZ82 G0SGE3 G0S9W5 G0S953 G0RYC7 G0S9M9 G0S381 G0SGA3 G0SFF8 G0RZ45 G0S227 G0S130 G0S8U6 G0S428 G0SDU9 G0S1G5 G0S665 G0S546 G0S7W0 G0SGL1 G0S278 G0RXY5 G0RY20 G0S494 G0S908 G0S677 G0S5Q8 G0SHH7 G0S1H1 G0SDS1 G0S8C4 G0RYH0 G0S8F4 G0S7S4 G0SD40 G0SF39 G0S1C3 G0S8D9 G0RYJ1 G0SI66 G0S4J5 G0S4S4 G0S1P4 G0S8K0 G0SGT6 G0SE13 G0S1Z1 G0S1E5 G0SG66 G0SFQ7 G0S4M2 G0S083 G0S810 G0SAS9 G0SBZ8 G0SGY5 …
		plasma membrane	72	G0S095 G0S4Q0 G0S123 G0S864 G0S0D7 G0SHC8 G0SHY3 G0SDC5 G0S312 G0SEC5 G0S3E0 G0S090 G0S6U0 G0S662 G0SHU0 G0SI59 G0S1X3 G0SAZ3 G0S4Z0 G0SF43 G0S8B8 G0S4C2 G0SBD2 G0SHA0 G0S7I2 G0SAD5 G0RZW6 G0SHK1 G0RYT3 G0S341 G0S6X9 G0SGB7 G0S5H5 G0S036 G0RZ65 G0S6X4 G0S451 G0S741 G0S5X0 G0S3L2 G0S0V0 G0SFH0 G0RYV5 G0S7J1 G0S534 G0RZR1 G0S2D4 G0S887 G0S178 G0S181 G0SGF3 G0S1A2 G0RZF0 G0SCK4 G0S3B3 G0SBN4 G0SCW1 …
		extracellular	69	G0SH04 G0SFE3 G0RY69 G0SEP0 G0SHB9 G0S382 G0S7B4 G0SEM1 G0SGN4 G0SFR9 G0S4L0 G0S5M7 G0S6J5 G0S3I8 G0SC47 G0SC15 G0SG22 G0SHT5 G0S129 G0SAU7 G0S3F2 G0S074 G0SI71 G0S3Z9 G0S8Q3 G0S2Y4 G0SAZ2 G0SHY1 G0SEU4 G0RXS3 G0S0R4 G0SCP0 G0S635 G0S3Z0 G0SG87 G0SG78 G0S9N1 G0S320 G0SHZ1 G0S3N2 G0S2W4 G0S748 G0SH51 G0SFS7 G0S5M0 G0S9V1 G0SEH1 G0S373 G0SBY0 G0S6M2 G0S1P8 G0S1D2 G0S7Q1 G0S1A4 G0SFW3 G0S9S6 G0S0M3 …
		cytoplasm,nucleus	24	G0SG44 G0SE20 G0S7N1 G0S2U7 G0RYV0 G0SG52 G0SFK8 G0S4W2 G0SE50 G0RYV2 G0SCY6 G0S383 G0S372 G0S443 G0RY83 G0S2Z7 G0S1P6 G0RZ25 G0S2Q9 G0S3H9 G0S1K3 G0S6E2 G0SB79 G0SHQ5
		cytoskeleton	18	G0S3U1 G0SFA1 G0S2B4 G0S489 G0S5Z9 G0S3K4 G0SG27 G0S561 G0SDR5 G0SDG5 G0S7T6 G0S1V3 G0SDR7 G0SDV7 G0S8I7 G0S3J8 G0S1Z0 G0RY42
		cytoplasm,mitochondria	4	G0S6H5 G0SGF2 G0S7Q7 G0S1D5
		Golgi	1	G0S2A6
		peroxisome	1	G0S3R1
T55/T50	Up-regulated proteins	cytoplasm	126	G0SGG9 G0S8M0 G0RXS5 G0S6S9 G0S0W4 G0S291 G0SAR3 G0RXY6 G0S7K2 G0S0M1 G0SC59 G0SAX5 G0SB41 G0RZQ2 G0SGH0 G0SHL3 G0SBY8 G0SHY8 G0S2B7 G0S8K4 G0S9J9 G0S988 G0SGP2 G0SAI0 G0S149 G0SDQ6 G0SBA4 G0S6B5 G0SCR3 G0SAU5 G0SB93 G0RYP6 G0RXR7 G0S3A4 G0SDD3 G0S347 G0RZC0 G0S7P6 G0SG30 G0S8A7 G0S0P7 G0SE72 G0S5K6 G0S6W6 G0S034 G0RYQ7 G0S1V6 G0SA12 G0SDR3 G0SE93 G0SBX4 G0S8H7 G0SDY4 G0RXT1 G0S9U2 G0SB91 G0SDP4 …
		nucleus	111	G0SFQ5 G0RZE6 G0S941 G0S631 G0S9Z7 G0SBI2 G0SFE0 G0RZL7 G0S3H4 G0SDQ7 G0S331 G0RZX2 G0SCN4 G0S1F4 G0S3Q3 G0S1E0 G0S8E1 G0SGX2 G0S7B2 G0SBT8 G0S8F5 G0SBK8 G0SDA6 G0S9M6 G0S0X3 G0SCT5 G0SD17 G0S4T4 G0S8N7 G0S8U0 G0S1W4 G0SF59 G0SCU6 G0S6U9 G0SF47 G0S728 G0S253 G0S727 G0SFM1 G0SDY5 G0SG90 G0SA71 G0S579 G0S0V1 G0RYB1 G0S4U5 G0SAW3 G0S588 G0SCB9 G0S4M6 G0SHD5 G0S365 G0S3H7 G0SDL9 G0SDB8 G0S020 G0RY82 …
		mitochondria	99	G0S2K6 G0S911 G0S391 G0S9W5 G0S045 G0SDS9 G0RY71 G0RZ39 G0RZU9 G0S346 G0S6Q4 G0S9M9 G0S6R4 G0SE16 G0S892 G0SEJ5 G0S278 G0RZP1 G0SF72 G0S120 G0SHH7 G0S7U4 G0S4J4 G0SDI0 G0SDI8 G0SE23 G0S1C3 G0S4L1 G0S2N0 G0S4W7 G0SAF3 G0S7W5 G0SAD4 G0RXY4 G0S5L4 G0RZJ0 G0S1P4 G0S1E4 G0SE13 G0S0W5 G0S810 G0SBA6 G0SAS9 G0S1G3 G0SGI9 G0SAF2 G0S5X6 G0SC02 G0S0H2 G0SBR0 G0RZ50 G0S2X8 G0SHF7 G0SGR5 G0SHI2 G0S3P3 G0S4A5 …
		plasma membrane	40	G0S095 G0SFH0 G0S0R7 G0RXW6 G0S4Q0 G0SGN2 G0S7J1 G0S534 G0S4H2 G0SAM2 G0S3B2 G0SH37 G0RZN8 G0SFX3 G0S178 G0S2H2 G0S3N1 G0SCK4 G0SA69 G0SHM0 G0S9N5 G0SFI2 G0SCC4 G0SI55 G0SBB5 G0S6X6 G0S112 G0SEA1 G0S843 G0S5T4 G0SDQ2 G0SB67 G0SAI7 G0RZR0 G0SCZ1 G0S5B2 G0SAV3 G0S388 G0SCT2 G0S5X0
		extracellular	38	G0S9V8 G0RY69 G0S618 G0S7B4 G0SGH6 G0SCL9 G0SC45 G0S5Y8 G0SEH1 G0S8M1 G0S5P8 G0S2G7 G0S6M2 G0SBF9 G0S838 G0SAZ2 G0S2R7 G0SG06 G0S408 G0SG42 G0S9R2 G0S5I3 G0S9U5 G0SB71 G0SCA6 G0S9F7 G0SFK9 G0SCZ6 G0RZA0 G0S434 G0S6C2 G0RYL7 G0SG78 G0S987 G0S9D9 G0SAT2 G0S9V7 G0SEP8
		cytoskeleton	13	G0SEH4 G0S0E8 G0S2Q4 G0SF71 G0RYA8 G0S6V7 G0SD00 G0SCL4 G0S3J8 G0SG70 G0SEQ6 G0S5H2 G0RZP5
		cytoplasm,nucleus	12	G0S8X0 G0SAY9 G0SBK6 G0SD69 G0RZ93 G0RZN3 G0SEX8 G0SG52 G0S2Y3 G0S8C8 G0S0C3 G0SCZ0
		cytoplasm,mitochondria	3	G0SC20 G0SGF2 G0SFB0
		endoplasmic	1	G0S7H5
	Down-regulated proteins	mitochondria	181	G0SDL6 G0RXU4 G0S745 G0S4G5 G0SHG0 G0RY75 G0S1T8 G0S549 G0S257 G0SDP0 G0SD80 G0S1P3 G0S990 G0S787 G0S677 G0S5Q8 G0SFM5 G0S6I7 G0S7S4 G0S8D7 G0S7X5 G0S948 G0SGU5 G0SHY6 G0RXW0 G0S280 G0SCF0 G0S1C7 G0RYK3 G0S9T7 G0S5H0 G0SDQ4 G0SDV8 G0S8F3 G0S775 G0S0Z4 G0S586 G0SFC9 G0S642 G0RYF8 G0SA80 G0S9M2 G0SF21 G0S9B5 G0SEV0 G0S310 G0S998 G0SHY5 G0S0S8 G0RXX8 G0S1D1 G0RXV1 G0S5H4 G0SEF0 G0SA67 G0S4D5 G0S700 …
		nucleus	169	G0RY17 G0SAX4 G0SEG1 G0S131 G0S5J4 G0SB52 G0S3S2 G0S9E0 G0S575 G0SH11 G0SGN6 G0RZ64 G0S1U9 G0S1P9 G0SAS0 G0S4V1 G0SDX1 G0SAE9 G0S6U7 G0S101 G0S4M4 G0S507 G0SDL8 G0S390 G0S8T7 G0S6J3 G0SBP8 G0S4B7 G0S270 G0SBJ6 G0S8B9 G0SEW3 G0S6V3 G0S6B9 G0S7T8 G0RZY2 G0RYR6 G0SDB4 G0S5H7 G0SEW0 G0RY45 G0S6D5 G0RYF2 G0S0B8 G0S7U2 G0S0R3 G0S573 G0SE89 G0S473 G0SDU8 G0SCX1 G0S0H7 G0S3T4 G0SEG2 G0S4X5 G0SD22 G0SBN1 …
		cytoplasm	115	G0S4N8 G0SH61 G0S1R4 G0S724 G0SEM3 G0SAV4 G0SFY8 P0CT47 G0SAB3 G0S1Y2 G0SCT3 G0S0S6 G0S8U2 G0S446 G0S0Y8 G0S452 G0SEK7 G0SAU1 G0SFC3 G0SDM7 G0S333 G0SBF2 G0S8R5 G0S7F4 G0S7X6 G0S620 G0S318 G0SFT2 G0SAW4 G0S2R3 G0S6C0 G0S2V2 G0SEX3 G0SH48 G0S3P0 G0S4U1 G0SA58 G0SE37 G0S7Q3 G0S8B7 G0S3C8 G0S4F3 G0SDP5 G0S1F7 G0S954 G0RZ29 G0S7R0 G0RYG3 G0SF50 G0S6G7 G0S440 G0RXS6 G0S0L2 G0SAN5 G0S0G2 G0SE18 G0RYH6 …
		extracellular	78	G0SFE3 G0SD93 G0S382 G0SD43 G0SF37 G0SGN4 G0S800 G0S6J5 G0SCL0 G0S5R2 G0SC47 G0SG22 G0SHT5 G0S129 G0S074 G0S9Y5 G0S364 G0S3Z9 G0SCB0 G0SG85 G0SCL8 G0S3E1 G0S8Q3 G0S2Y4 G0S3A5 G0S7Z7 G0S249 G0SG64 G0S3F7 G0S9N0 G0RZR9 G0SDW8 G0SA22 G0SHB2 G0SDX5 G0S845 G0S3E5 G0SEF6 G0S086 G0SBA7 G0SFS7 G0S2U2 G0RZV2 G0SEK2 G0SAL5 G0SEL6 G0RYT9 G0RZI5 G0SG36 G0SBU9 G0SI03 G0S7P0 G0S3Y9 G0SD28 G0SH69 G0S8P3 G0S763 …
		plasma membrane	59	G0S9T3 G0SFH5 G0S4D0 G0SB19 G0S8R6 G0RZM7 G0SDN0 G0S0D7 G0SB76 G0S9A7 G0SBU0 G0SAP7 G0S862 G0RZ72 G0S2D4 G0S6W2 G0S537 G0S0E3 G0RZ58 G0S7M4 G0SBC9 G0RZK4 G0SHC4 G0SCW1 G0S5K9 G0SE47 G0S5L6 G0S8P4 G0SAL8 G0S3T3 G0SDS5 G0SBH2 G0SI59 G0S1X3 G0SG01 G0SCI1 G0S842 G0SGW3 G0SHA0 G0S6F2 G0SHX4 G0S8S9 G0SCH1 G0SCR1 G0S8A1 G0S7D3 G0SA73 G0S708 G0S878 G0SCM9 G0S3P4 G0SGH2 G0S027 G0S314 G0SFL8 G0SB95 G0SFE6 …
		cytoplasm,nucleus	19	G0S8B5 G0RYV0 G0S2Y0 G0SC17 G0S6M7 G0SHB1 G0S543 G0S145 G0S4P5 G0S7G8 G0S1P6 G0S869 G0SGZ5 G0S125 G0S1K3 G0S1N1 G0SA54 G0SFS4 G0SE88
		cytoskeleton	4	G0S4L5 G0SCX4 G0RZD6 G0RY34
		mitochondria,nucleus	2	G0SCU7 G0SAM1
		cytoplasm,mitochondria	2	G0S935 G0S2E0
		endoplasmic	1	G0SF23
T55/T30	Up-regulated proteins	nucleus	174	G0S5A7 G0SB52 G0RZB7 G0SGH4 G0RZL7 G0SDQ7 G0SD23 G0S331 G0RZX2 G0S5V6 G0S073 G0S5W5 G0SAZ7 G0S8F5 G0S0U6 G0SBK8 G0SDA6 G0S8L6 G0SCT5 G0S7R2 G0S3V3 G0SEC4 G0S413 G0SCU6 G0S3Q9 G0SF47 G0SCS3 G0SFM1 G0S1B3 G0SAE5 G0RYB1 G0S2H9 G0S588 G0S8A2 G0S4M6 G0RZT0 G0S020 G0S7S9 G0SFW0 G0S6V0 G0SH32 G0RXX0 G0S361 G0S3W7 G0S2G9 G0SDI4 G0S9B1 G0SH50 G0S2K8 G0RYZ5 G0SHD3 G0S927 G0S949 G0S7N0 G0SH18 G0SHD8 G0S7C0 …
		cytoplasm	168	G0SGW2 G0RXS5 G0RYX4 G0SEV7 G0S2S3 G0S0M1 G0S4E2 G0S0W3 G0RZQ2 G0SGH0 G0RXV7 G0RZV9 G0SHL3 G0S0W1 G0S1F6 G0S2B7 G0RY32 G0S8K4 G0S493 G0SAI0 G0S816 G0S149 G0SBA4 G0S6B5 G0S1E7 G0RZ00 G0SB93 G0S0K2 G0S065 G0SE76 G0S3C8 G0SHZ5 G0S3A4 G0SG30 G0S5G0 G0S202 G0SBY9 G0SG92 G0SAD1 G0SDA8 G0SA12 G0SE93 G0SCS9 G0SB91 G0SFJ2 G0SDP4 G0SE70 G0SD78 G0S9X8 G0SFS6 G0S830 G0SB10 G0SGL9 G0S6Z8 G0S3A8 G0S781 G0S2C2 …
		mitochondria	153	G0S911 G0S626 G0S7L6 G0S346 G0SE16 G0S892 G0SHQ7 G0RYP0 G0RZE1 G0SGB2 G0S604 G0S7I6 G0SA79 G0SHH7 G0S7U4 G0S937 G0SDI0 G0SE71 G0SE23 G0SHM2 G0S1C3 G0S4L1 G0S948 G0S4W7 G0SAF3 G0SFH9 G0S360 G0SAD4 G0RXY4 G0S5L4 G0RZJ0 G0S1E4 G0S168 G0SCQ5 G0SCY8 G0S2F5 G0S0W5 G0SG74 G0SBM7 G0S9L9 G0SDP9 G0S1G3 G0RZQ7 G0S596 G0S3Q7 G0SAF2 G0SC02 G0S6R2 G0SBR0 G0S190 G0SAW7 G0S2X8 G0SHI2 G0SHA3 G0S1U8 G0S8R0 G0SAD6 …
		extracellular	82	G0S9V8 G0S618 G0S3K9 G0SH28 G0S349 G0SD43 G0S0Q1 G0S0U0 G0SDZ7 G0S1X2 G0S5Y8 G0S8T3 G0S8M1 G0S5P8 G0SG40 G0SCM1 G0S364 G0S9G3 G0SBF9 G0SG85 G0SCL8 G0S3E1 G0S002 G0RY67 G0S2R7 G0SG42 G0S9R2 G0SBZ2 G0RZR9 G0S1K5 G0SFK9 G0S6F6 G0SH45 G0RY27 G0S9L3 G0SA22 G0SH96 G0RYL7 G0SBF1 G0SDX5 G0S9V7 G0S4K2 G0SE26 G0S1P0 G0S751 G0SAE6 G0S799 G0SBA7 G0S2L6 G0SHN0 G0RYX6 G0SGH6 G0RYT1 G0RYT9 G0SCL9 G0SC45 G0S3E7 …
		plasma membrane	65	G0RXW6 G0S833 G0S3M7 G0S6X5 G0S5K8 G0S4H2 G0SBT3 G0SAM2 G0SHJ0 G0SH37 G0S8M4 G0S764 G0SC85 G0RZF8 G0S343 G0S1W9 G0SCR7 G0SHM0 G0SI55 G0S6X6 G0S8P4 G0SG79 G0S6K2 G0SA02 G0SCI1 G0RZT1 G0RZQ8 G0S8S9 G0SAI7 G0S7D3 G0SA73 G0SA36 G0S388 G0S0G4 G0S939 G0SCT2 G0SAS3 G0SGN2 G0S656 G0S3B2 G0SFX3 G0S5A1 G0S2H2 G0S3N1 G1DJA4 G0SA69 G0S4D2 G0S1G8 G0SCC4 G0SFI2 G0S3R4 G0SBB5 G0S112 G0RZT7 G0SDS5 G0S5T4 G0SI16 …
		cytoskeleton	21	G0SF63 G0SEH4 G0SGJ2 G0S2Q4 G0S0Z8 G0SF71 G0S7K1 G0SCL4 G0S649 G0SEQ6 G0RZP5 G0S9F5 G0S4L5 G0SCX4 G0S0E8 G0RYA8 G0S840 G0SD00 G0SGL2 G0S8Q5 G0SB01
		cytoplasm,nucleus	15	G0SAY9 G0S8B5 G0S4G4 G0SI47 G0S4S0 G0SD69 G0RZ93 G0S5U9 G0SA66 G0SEX8 G0S2Y3 G0S8C8 G0S0C3 G0S788 G0SCZ0
		cytoplasm,mitochondria	5	G0SC20 G0SFB0 G0S8X8 G0SCG4 G0S8G1
		peroxisome	2	G0SDZ2 G0S859
		endoplasmic	1	G0S7H5
	Down-regulated proteins	mitochondria	176	G0RZ82 G0SD75 G0S953 G0S0G0 G0RYC7 G0SHG0 G0RY75 G0S4H9 G0S227 G0S8U6 G0S428 G0S4J3 G0S257 G0SDP0 G0S1P3 G0RXY5 G0S677 G0S5Q8 G0S1H1 G0S6I7 G0RYH0 G0S2K1 G0S7S4 G0S2L8 G0S1A6 G0S8D9 G0S4J5 G0SCM6 G0S8K0 G0RYK3 G0S9T7 G0SG66 G0S7K5 G0S775 G0S0Z4 G0SCL3 G0S642 G0S7M0 G0RYF8 G0S595 G0SF21 G0S9B5 G0SBR7 G0S9H4 G0S0D6 G0S310 G0S998 G0SEI0 G0S0Y1 G0S3I7 G0S1D1 G0SDA2 G0S1B0 G0S3T0 G0S2B8 G0S2S8 G0SHQ2 …
		cytoplasm	167	G0S5T7 G0S7D8 G0S4N8 G0S917 G0S1S7 G0SH61 G0SHJ7 G0S3C0 G0S736 G0SCT3 G0S1Y1 G0S446 G0S8E9 G0S452 G0SEK7 G0SAU1 G0SBM5 G0SFC3 G0SC91 G0S333 G0RZU6 G0SBF2 G0S5F6 G0SFI4 G0SFT2 G0SET8 G0RYQ0 G0SE11 G0SH48 G0S8G5 G0RXX4 G0S725 G0RZF1 G0RZ29 G0SGS2 G0SHX2 G0S468 G0S0L2 G0S3Z7 G0SE18 G0S2V6 G0SHY9 G0S7P1 G0S0I5 G0SBI1 G0S117 G0SD13 G0S1U4 G0RZZ4 G0SC11 G0RZK2 G0SFF5 G0S8M6 G0SGL7 G0SED9 G0SC68 G0S4V9 …
		nucleus	152	G0RY17 G0S3Q2 G0S5J4 G0S9I0 G0S5V2 G0S134 G0S754 G0S1I2 G0SAI2 G0S575 G0S8P0 G0SH11 G0SGN6 G0SFP4 G0RZK0 G0S5U0 G0SC69 G0S1P9 G0SAS0 G0SF80 G0S5W8 G0S1B8 G0S6U7 G0S1Y9 G0S101 G0SB31 G0S507 G0S944 G0S071 G0SDL8 G0S6J3 G0SBP8 G0S4Q6 G0S270 G0SHW6 G0SEW3 G0S6V3 G0S6B9 G0S7T8 G0SBI3 G0S6P6 G0SD82 G0S084 G0S7F3 G0SB36 G0RY45 G0RZ74 G0S3I5 G0SE89 G0RZW8 G0S473 G0S0Q4 G0SDU8 G0S3T4 G0SAF7 G0RY43 G0SD74 …
		extracellular	83	G0SH04 G0SFE3 G0SEP0 G0SD93 G0SHB9 G0S382 G0SEM1 G0SF37 G0S9E9 G0SB73 G0SGN4 G0SFR9 G0S4L0 G0S5M7 G0S6J5 G0SCL0 G0S3I8 G0S401 G0SC47 G0SC15 G0SG22 G0SHT5 G0S129 G0SAU7 G0S3F2 G0SB68 G0S074 G0SI71 G0S3Z9 G0S2N3 G0S0A3 G0S8Q3 G0S2Y4 G0S249 G0S225 G0SEU4 G0RXS3 G0S3F7 G0SDW8 G0S0R4 G0S635 G0S3Z0 G0SG87 G0SHB2 G0S9N1 G0S320 G0S3E5 G0S3N2 G0S2W4 G0SH51 G0SFS7 G0S9V1 G0S373 G0SBY0 G0SBU9 G0RY55 G0S1D2 …
		plasma membrane	69	G0S8R6 G0S123 G0S864 G0SDN0 G0S0D7 G0SB76 G0SHY3 G0SHR4 G0S312 G0RZ58 G0SBC9 G0SEC5 G0SHC4 G0S3E0 G0S6U0 G0S662 G0SHU0 G0SI59 G0S1X3 G0S4Z0 G0SF43 G0S8B8 G0S4C2 G0SBD2 G0SHB7 G0SHA0 G0SAD5 G0SHK1 G0RYT3 G0S341 G0S6X9 G0SGB7 G0SCX7 G0SFH1 G0S5H5 G0S451 G0RXS7 G0S741 G0S3L2 G0S0V0 G0RYV5 G0RZR1 G0SE28 G0S2D4 G0S887 G0SAA2 G0SGF3 G0S1A2 G0RZK4 G0S0J5 G0S3B3 G0SCW1 G0SE47 G0S9W1 G0S0L4 G0SBH2 G0RY04 …
		cytoplasm,nucleus	18	G0S488 G0SE20 G0S7N1 G0RYV0 G0SHB1 G0SFK8 G0S543 G0S4W2 G0SE50 G0S372 G0S443 G0RY83 G0S4P5 G0S7G8 G0S1P6 G0RZ25 G0S1K3 G0S3H9
		cytoskeleton	13	G0S3U1 G0S489 G0S5Z9 G0SDV7 G0S3K4 G0SG27 G0S561 G0SDR5 G0RY42 G0SDG5 G0RY34 G0S7T6 G0S5M4
		cytoplasm,mitochondria	6	G0S935 G0S6H5 G0SEV9 G0S7Q7 G0S1D5 G0S058
		mitochondria,nucleus	2	G0RYA7 G0SAM1
		peroxisome	2	G0SGZ4 G0S3R1

## Sheet: N-glycoproteome
The subcellular location of differentially expressed N-glycoproteins
		Subcellular Location	No. of Protein	Protein IDs
T50/T30	Up-regulated N-glycoproteins	extracellular	44	G0SE26 G0SAE6 G0S349 G0S2U2 G0SD43 G0S0U0 G0SEK2 G0SDZ7 G0S1X2 G0S8M1 G0S9Q6 G0S3E7 G0S5P8 G0SAV6 G0RZA2 G0SG40 G0S3Y9 G0S9G3 G0SCB0 G0SH69 G0S763 G0SG85 G0SCL8 G0S002 G0SA61 G0RY67 G0SEN2 G0S2R7 G0S477 G0S330 G0RZM5 G0S9R2 G0S1K5 G0SB94 G0S4V5 G0S0S2 G0SFD1 G0S434 G0S4Y8 G0SA22 G0S4V4 G0SBF1 G0SDX5 G0SAT2
		cytoplasm	7	G0S879 G0S404 G0S305 G0SGS2 G0SF10 G0S770 G0SDC6
		plasma membrane	5	G0RZF8 G0SAS3 G0S1G8 G0S6W0 G0S2I3
		nucleus	5	G0S047 G0RZS2 G0S9A3 G0S0Y4 G0SCW7
		mitochondria	4	G0RZP6 G0S0F5 G0S990 G0S310
		cytoplasm,nucleus	2	G0SBN0 G0SFS4
		cytoskeleton	1	G0SAI1
	Down-regulated N-glycoproteins	extracellular	52	G0SE99 G0SFE3 G0S3N2 G0SEP0 G0S9U4 G0S2W4 G0RXU7 G0SEK6 G0SEM1 G0SB73 G0S8A0 G0SGN4 G0S4L0 G0SEH1 G0S6J5 G0S3I8 G0S2Z1 G0SGS6 G0SAU7 G0SEN5 G0S3F2 G0SB68 G0S3Z9 G0S2W9 G0SDV4 G0RYM5 G0S7Q1 G0SAW6 G0SFR3 G0SGX4 G0S8Q3 G0S9S6 G0S8L9 G0S0M3 G0RXS3 G0S1M2 G0S0R4 G0S4P0 G0RZ96 G0S3F6 G0S288 G0SEK4 G0SGJ6 G0S7N9 G0SCP0 G0SFR4 G0S6S8 G0SG87 G0S3Z0 G0SCG8 G0RZ10 G0SG17
		plasma membrane	16	G0S0L4 G0SBH2 G0SDN0 G0S1S9 G0S044 G0SFT1 G0RZR1 G0SHR4 G0SAA2 G0SEC5 G0SFH1 G0S0A2 G0S3E0 G0SAQ0 G0SH07 G0SHU0
		cytoplasm	9	G0SBF2 G0S736 G0SH80 G0SFT2 G0SAW4 G0RYJ0 G0SH48 G0SH72 G0S628
		nucleus	6	G0SBJ0 G0SAG1 G0SFP4 G0SFF9 G0S0Q4 G0S6P4
		mitochondria	6	G0RZB1 G0S8T5 G0S4S4 G0S2M6 G0SG66 G0SB38
		cytoplasm,nucleus	2	G0RY83 G0RYV0
		Golgi	1	G0S2A6
T55/T50	Up-regulated N-glycoproteins	extracellular	23	G0RYM5 G0SFR3 G0S002 G0RZZ1 G0RY67 G0S2R7 G0S408 G0S477 G0SEK6 G0SFZ6 G0SEH1 G0S8M1 G0S3F6 G0SFT0 G0S3E7 G0S434 G0S5P8 G0RZA2 G0SCG8 G0RYL7 G0SAT2 G0S4E7 G0S9G3
		nucleus	4	G0SEH8 G0S047 G0S9A3 G0RYS4
		plasma membrane	3	G0S3Q6 G0SFX3 G0SGK5
		cytoplasm	3	G0S835 G0SBH4 G0RYX4
		cytoplasm,mitochondria	1	G0SC20
		mitochondria	1	G0RY99
	Down-regulated N-glycoproteins	extracellular	59	G0SFE3 G0SEP0 G0S9U4 G0S2U2 G0SD43 G0SEK2 G0S4R8 G0SEM1 G0SF37 G0S9E9 G0S8A0 G0SGN4 G0S4L0 G0S6J5 G0S9Q6 G0S304 G0S2Z1 G0SGS6 G0SB68 G0S7P0 G0S3Y9 G0S3Z9 G0SCB0 G0SH69 G0S8P3 G0SHT7 G0S763 G0SG85 G0SAW6 G0SCL8 G0RZW0 G0SA61 G0S8Q3 G0SEN2 G0S249 G0S477 G0RXS3 G0S330 G0RZM5 G0S1M2 G0RZ96 G0S4P0 G0S3X4 G0SB94 G0S0S2 G0SFD1 G0S4Y8 G0S7W8 G0SA22 G0SFR4 G0S6S8 G0SG87 G0S3Z0 G0SDX5 G0S3E5 G0SG17 G0SBL0 …
		cytoplasm	11	G0SF20 G0S404 G0SBF2 G0S879 G0SH80 G0SFT2 G0SAW4 G0S5T1 G0SDC6 G0SH48 G0SH72
		mitochondria	10	G0SAS1 G0S1X9 G0S0F5 G0S990 G0S8T5 G0S2M6 G0SG66 G0RZP6 G0S9P9 G0S310
		plasma membrane	9	G0SBH2 G0SDN0 G0S708 G0SE32 G0S878 G0SAV2 G0RZR1 G0S2I3 G0SHK1
		nucleus	3	G0SAG1 G0RZY9 G0RZS2
		cytoplasm,nucleus	1	G0SFS4
T55/T30	Up-regulated N-glycoproteins	extracellular	36	G0SE26 G0SAE6 G0S349 G0SD43 G0S0U0 G0S6E8 G0SDZ7 G0S1X2 G0S8M1 G0S5P8 G0S3E7 G0RZA2 G0SG40 G0S9G3 G0SG85 G0SCL8 G0SA61 G0RY67 G0S002 G0S2R7 G0S477 G0S9R2 G0SFZ6 G0S1K5 G0S3F6 G0SFT0 G0SB94 G0S0S2 G0S4V5 G0S434 G0S4Y8 G0SA22 G0SH96 G0SBF1 G0RYL7 G0SAT2
		cytoplasm	9	G0S404 G0SF74 G0RYX4 G0S835 G0S305 G0SGS2 G0S770 G0SBH4 G0SDC6
		plasma membrane	7	G0S3Q6 G0RZF8 G0SAS3 G0SFX3 G0S1G8 G0S6W0 G0S9N5
		nucleus	4	G0SEH8 G0S047 G0S9A3 G0S0Y4
		cytoplasm,mitochondria	1	G0SC20
		cytoplasm,nucleus	1	G0SFS4
	Down-regulated N-glycoproteins	extracellular	64	G0SFE3 G0SEP0 G0RXU7 G0SEM1 G0SF37 G0SB73 G0S9E9 G0S8A0 G0SGN4 G0S4L0 G0S6J5 G0S3I8 G0S2Z1 G0SGS6 G0SAU7 G0SB68 G0S3F2 G0S3Z9 G0S2W9 G0SGX4 G0S8Q3 G0S249 G0S8L9 G0RXS3 G0S0R4 G0S4P0 G0SGJ6 G0SCP0 G0SG87 G0S3Z0 G0S406 G0S3E5 G0SEF6 G0SE99 G0S3N2 G0S2W4 G0S9U4 G0SEK2 G0S6A3 G0S304 G0S7P0 G0SDV4 G0S763 G0SHT7 G0SAW6 G0S7Q1 G0SFR3 G0S9S6 G0SEN2 G0S0M3 G0S1M2 G0S6J0 G0RZ96 G0S288 G0S3X4 G0SEK4 G0S7N9 …
		plasma membrane	21	G0S0L4 G0SBH2 G0SDN0 G0S637 G0S044 G0SAV2 G0SFT1 G0S1B6 G0RZR1 G0SHK1 G0SHR4 G0SAA2 G0SFH1 G0SEC5 G0S0A2 G0S708 G0SE32 G0S878 G0S3E0 G0SH07 G0SHU0
		cytoplasm	13	G0SF20 G0SDM7 G0SBF2 G0S736 G0S318 G0SH80 G0SFT2 G0SAW4 G0S5T1 G0S628 G0RZZ4 G0SH48 G0SH72
		mitochondria	9	G0SAS1 G0S9P9 G0RZB1 G0S1X9 G0S310 G0S8T5 G0S2M6 G0SG66 G0SB38
		nucleus	8	G0SBJ0 G0SAG1 G0RYH8 G0RZY9 G0SFP4 G0S0Q4 G0SFF9 G0S6P4
		cytoplasm,nucleus	2	G0RY83 G0RYV0
		Golgi	1	G0S2A6
