# Supplementary material for: Novel Proteome and N-Glycoproteome of the Thermophilic Fungus Chaetomium thermophilum in Response to High Temperature
Source: Front Microbiol. 2021 Jun 7;12:644984. doi: 10.3389/fmicb.2021.644984 (PMC8216556; doi:10.3389/fmicb.2021.644984)
Supplement: Supplementary Table 1 — List of proteins identified and quantified by the TMT analysis in the experiment. [file Data_Sheet_1.ZIP › Supplementary Table S1.xlsx]

## Sheet:  List of proteins
Table S1 List of proteins identified and quantified by the TMT analysis in the experiment.
Protein accession		Protein accession number of database used for search
Protein description		Protein functional description
MW [kDa]		Protein molecular weight ,unit [kDa]
Coverage [%]		Percent of identified peptdie sequence covering in protein sequence
Peptides		Number of identified peptides
PSMs		Number of spectrum which protein matched
Unique peptides		Number of identified peptides that only come form this protein groups
P-value: p＜0.05
Protein accession	Protein description	MW [kDa]	Coverage [%]	Peptides	PSMs	Unique peptides	T50/T30 Ratio	T55/T30 Ratio	T55/T50 Ratio
G0RXR2	Sulfhydryl oxidase OS=Chaetomium thermophilum (strain DSM 1495 / CBS 144.50 / IMI 039719) OX=759272 GN=CTHT_0000090	23.208	24.8	4	4	4	1.088	0.843	0.775
G0RXR3	Proteasome subunit beta type OS=Chaetomium thermophilum (strain DSM 1495 / CBS 144.50 / IMI 039719) OX=759272 GN=CTHT_0000100	24.921	41.9	9	17	9	0.842	1.129	1.34
G0RXR6	Putative rab guanyl-nucleotide exchange factor OS=Chaetomium thermophilum (strain DSM 1495 / CBS 144.50 / IMI 039719) OX=759272 GN=CTHT_0000130	168.33	13.5	13	13	13	1.272	0.787	0.618
G0RXR7	Methylthioribose-1-phosphate isomerase OS=Chaetomium thermophilum (strain DSM 1495 / CBS 144.50 / IMI 039719) OX=759272 GN=MRI1	41.699	22.5	7	8	7	0.537	0.838	1.562
G0RXR8	Geranylgeranyl transferase type-1 subunit beta OS=Schizosaccharomyces pombe (strain 972 / ATCC 24843) GN=cwg2 PE=3 SV=1	51.194	2.6	1	1	1	0.907	0.985	1.085
G0RXS0		113.43	19	18	22	18	1.771	1.346	0.76
G0RXS1	Cytochrome c oxidase-like protein OS=Chaetomium thermophilum (strain DSM 1495 / CBS 144.50 / IMI 039719) OX=759272 GN=CTHT_0000180	9.0812	17.1	1	1	1	0.832	1.071	1.288
G0RXS3	Mannan endo-1,6-alpha-mannosidase OS=Chaetomium thermophilum (strain DSM 1495 / CBS 144.50 / IMI 039719) OX=759272 GN=CTHT_0000200	52.414	21.8	8	11	8	0.528	0.358	0.678
G0RXS5	Probable T-complex protein 1 subunit beta OS=Schizosaccharomyces pombe (strain 972 / ATCC 24843) GN=cct2 PE=3 SV=1	57.041	64.5	29	73	29	1.057	2.196	2.078
G0RXS6	Eukaryotic translation initiation factor 3 subunit B OS=Chaetomium thermophilum (strain DSM 1495 / CBS 144.50 / IMI 039719) OX=759272 GN=PRT1	86.248	42	30	52	30	1.282	0.601	0.469
G0RXS7	Delta(12) fatty acid desaturase OS=Mortierella isabellina PE=2 SV=1	54.277	6.9	3	3	3	0.74	0.599	0.81
G0RXS9	TBC domain-containing protein C23D3.03c OS=Schizosaccharomyces pombe (strain 972 / ATCC 24843) GN=SPAC23D3.03c PE=4 SV=1	83.206	3.1	2	2	2
G0RXT1		15.537	50.3	9	24	9	2.764	4.285	1.55
G0RXT3	Serine/threonine-protein kinase ppk4 OS=Schizosaccharomyces pombe (strain 972 / ATCC 24843) GN=ppk4 PE=3 SV=1	138.6	10	10	13	10	1.385	1.389	1.003
G0RXT4	Upstream activation factor subunit spp27 OS=Schizosaccharomyces pombe (strain 972 / ATCC 24843) GN=spp27 PE=1 SV=1	26.59	33.8	8	14	8	1.629	1.722	1.057
G0RXT5	E3 ubiquitin-protein ligase hel2 OS=Schizosaccharomyces pombe (strain 972 / ATCC 24843) GN=SPCC1223.01 PE=1 SV=2	82.299	16.1	8	9	8	0.67	0.958	1.429
G0RXT7		106.3	7	4	5	4	1.162	1.195	1.028
G0RXU2	CTP synthase OS=Chaetomium thermophilum (strain DSM 1495 / CBS 144.50 / IMI 039719) OX=759272 GN=CTHT_0000390	64.17	40	21	36	21	0.915	1.398	1.527
G0RXU4	NADH dehydrogenase (Ubiquinone)-like protein OS=Chaetomium thermophilum (strain DSM 1495 / CBS 144.50 / IMI 039719) OX=759272 GN=CTHT_0000410	89.755	1.8	4	6	4	1.462	0.8	0.548
G0RXU9	Abhydrolase domain-containing protein mpaH OS=Penicillium brevicompactum GN=mpaH PE=1 SV=1	45.817	15.4	6	7	6	0.633	0.864	1.364
G0RXV1	Glutamyl-tRNA(Gln) amidotransferase subunit B, mitochondrial OS=Chaetomium thermophilum (strain DSM 1495 / CBS 144.50 / IMI 039719) OX=759272 GN=CTHT_0000490	68.864	12.5	6	7	6	3.189	1.299	0.407
G0RXV4	Phosphatidylinositol transfer protein SFH5 OS=Chaetomium globosum (strain ATCC 6205 / CBS 148.51 / DSM 1962 / NBRC 6347 /NRRL 1970) GN=SFH5 PE=3 SV=1	39.663	39.6	14	20	14	1.427	1.924	1.348
G0RXV7	Ring assembly protein 3 OS=Schizosaccharomyces pombe (strain 972 / ATCC 24843) GN=rng3 PE=4 SV=1	77.287	29.1	14	16	14	2.365	1.782	0.753
G0RXV8	Putative transcription factor OS=Chaetomium thermophilum (strain DSM 1495 / CBS 144.50 / IMI 039719) OX=759272 GN=CTHT_0004460	43.64	11.4	4	5	4	0.983	1.544	1.571
G0RXV9		15.26	11.8	1	1	1	1.082	1.646	1.522
G0RXW0		29.3	4.5	1	2	1	1.729	1.104	0.639
G0RXW1	60S ribosomal protein L3-like protein OS=Chaetomium thermophilum (strain DSM 1495 / CBS 144.50 / IMI 039719) OX=759272 GN=CTHT_0004490	44.361	40.1	18	45	18	1.64	0.625	0.381
G0RXW2	General transcriptional corepressor ssn6 OS=Schizosaccharomyces pombe (strain 972 / ATCC 24843) GN=ssn6 PE=1 SV=1	100.04	19.8	16	28	16	1.098	1.476	1.344
G0RXW3	Transmembrane protein 115 homolog OS=Saccharomyces cerevisiae (strain ATCC 204508 / S288c) GN=YOL107W PE=1 SV=1	40.666	8.6	3	5	3	1.041	1.431	1.374
G0RXW4	WD40 repeat-containing protein OS=Chaetomium thermophilum (strain DSM 1495 / CBS 144.50 / IMI 039719) OX=759272 GN=CTHT_0004520	77.733	17.4	10	11	10	0.983	0.94	0.956
G0RXW5	Putative transporter protein OS=Chaetomium thermophilum (strain DSM 1495 / CBS 144.50 / IMI 039719) OX=759272 GN=CTHT_0004530	70.535	5.5	3	3	3	1.249	1.146	0.917
G0RXW6	Putative transporter protein OS=Chaetomium thermophilum (strain DSM 1495 / CBS 144.50 / IMI 039719) OX=759272 GN=CTHT_0004540	59.337	5.1	2	4	2	1.428	2.859	2.002
G0RXW7	Short-chain dehydrogenase/reductase-like protein OS=Chaetomium thermophilum (strain DSM 1495 / CBS 144.50 / IMI 039719) OX=759272 GN=CTHT_0004550	39.563	19	7	7	7	0.828	1.044	1.261
G0RXX0	Secondary metabolism regulator LAE1 OS=Cochliobolus heterostrophus (strain C5 / ATCC 48332 / race O) GN=LAE1 PE=3 SV=1	40.167	10.6	2	3	2	1.302	2.297	1.764
G0RXX3	Actin-related protein 3 OS=Neurospora crassa (strain ATCC 24698 / 74-OR23-1A / CBS 708.71 / DSM 1257 / FGSC 987) GN=arp-3 PE=2 SV=2	48.097	52.1	17	28	17	0.792	0.999	1.262
G0RXX4	Dehydrogenase-like protein OS=Chaetomium thermophilum (strain DSM 1495 / CBS 144.50 / IMI 039719) OX=759272 GN=CTHT_0004620	37.773	74.8	19	99	19	0.146	0.115	0.787
G0RXX5	Gamma-glutamyltranspeptidase-like protein OS=Chaetomium thermophilum (strain DSM 1495 / CBS 144.50 / IMI 039719) OX=759272 GN=CTHT_0004630	58.942	17.9	9	10	9	1.129	0.977	0.865
G0RXX7	Putative adrenoleukodystrophy protein OS=Chaetomium thermophilum (strain DSM 1495 / CBS 144.50 / IMI 039719) OX=759272 GN=CTHT_0004650	80.865	1	1	1	1	1.341	1.103	0.823
G0RXX8	WD40 repeat-containing protein OS=Chaetomium thermophilum (strain DSM 1495 / CBS 144.50 / IMI 039719) OX=759272 GN=CTHT_0004660	103.6	8.4	7	7	7	1.98	0.766	0.387
G0RXX9	Geranylgeranyl transferase type-2 subunit alpha OS=Schizosaccharomyces pombe (strain 972 / ATCC 24843) GN=bet4 PE=3 SV=1	49.599	9.4	4	4	4	1.454	1.02	0.701
G0RXY1	Mitochondrial carrier protein (Pet8)-like protein OS=Chaetomium thermophilum (strain DSM 1495 / CBS 144.50 / IMI 039719) OX=759272 GN=CTHT_0004690	34.667	5	1	1	1
G0RXY2		123.25	7.9	5	7	5	1.079	0.701	0.65
G0RXY4		21.024	46.9	8	11	8	3.652	5.869	1.607
G0RXY5		34.376	22.2	6	9	6	0.546	0.623	1.141
G0RXY6	Ribose-phosphate pyrophosphokinase-like protein OS=Chaetomium thermophilum (strain DSM 1495 / CBS 144.50 / IMI 039719) OX=759272 GN=CTHT_0004740	47.191	41.1	14	19	14	0.628	1.398	2.227
G0RXY7		18.408	17.8	3	3	3	1.409	1.346	0.956
G0RXY9	Pseudouridylate synthase-like protein OS=Chaetomium thermophilum (strain DSM 1495 / CBS 144.50 / IMI 039719) OX=759272 GN=CTHT_0004770	66.816	10.8	6	6	6	1.255	1.474	1.175
G0RXZ1	Putative chromatin binding protein OS=Chaetomium thermophilum (strain DSM 1495 / CBS 144.50 / IMI 039719) OX=759272 GN=CTHT_0004800	167.19	0.5	1	1	1	0.957	0.431	0.451
G0RXZ2	Putative GTP-binding protein OS=Chaetomium thermophilum (strain DSM 1495 / CBS 144.50 / IMI 039719) OX=759272 GN=CTHT_0004810	24.689	55.8	14	30	14	0.976	1.386	1.42
G0RXZ3	Ribosome biogenesis protein BRX1 OS=Saccharomyces cerevisiae (strain ATCC 204508 / S288c) GN=BRX1 PE=1 SV=2	36.412	33.2	9	13	9	0.642	0.802	1.249
G0RXZ5	Histone deacetylase OS=Chaetomium thermophilum (strain DSM 1495 / CBS 144.50 / IMI 039719) OX=759272 GN=CTHT_0004840	84.15	4.5	3	3	3
G0RXZ7		71.842	2.8	2	2	2
G0RXZ8	Glyceraldehyde-3-phosphate dehydrogenase OS=Chaetomium thermophilum (strain DSM 1495 / CBS 144.50 / IMI 039719) OX=759272 GN=CTHT_0004880	36.469	70.4	20	152	20	0.816	1.106	1.356
G0RY02		44.739	12.5	6	6	6	0.668	0.808	1.209
G0RY03		74.481	9.8	5	5	5	0.598	0.336	0.561
G0RY04	Uncharacterized transporter C3B8.04c OS=Schizosaccharomyces pombe (strain 972 / ATCC 24843) GN=SPBC3B8.04c PE=3 SV=1	102.39	9.3	7	7	7	0.618	0.465	0.753
G0RY05	Vacuolar morphogenesis protein 6 OS=Schizosaccharomyces pombe (strain 972 / ATCC 24843) GN=vam6 PE=3 SV=1	110.36	11.9	11	13	11	1.011	0.929	0.919
G0RY06		10.957	12.1	1	3	1	0.991	0.968	0.977
G0RY08	Transcriptional activator ptaB OS=Neosartorya fumigata (strain ATCC MYA-4609 / Af293 / CBS 101355 / FGSC A1100) GN=ptaB PE=1 SV=1	95.276	11.6	10	14	10	1.028	1.66	1.616
G0RY09	Autophagy-related protein OS=Chaetomium thermophilum (strain DSM 1495 / CBS 144.50 / IMI 039719) OX=759272 GN=CTHT_0004990	14.029	37.2	5	10	5	0.894	0.933	1.044
G0RY10	Coproporphyrinogen III oxidase-like protein OS=Chaetomium thermophilum (strain DSM 1495 / CBS 144.50 / IMI 039719) OX=759272 GN=CTHT_0005000	38.671	70.9	27	107	27	4.299	1.934	0.45
G0RY12	26S proteasome regulatory subunit-like protein OS=Chaetomium thermophilum (strain DSM 1495 / CBS 144.50 / IMI 039719) OX=759272 GN=CTHT_0005020	39.273	68	16	27	16	0.69	0.874	1.266
G0RY13	Endopeptidase inhibitor-like protein OS=Chaetomium thermophilum (strain DSM 1495 / CBS 144.50 / IMI 039719) OX=759272 GN=CTHT_0005030	10.21	25.5	2	4	2	1.396	1.64	1.174
G0RY14		93.55	10.7	8	10	8	3.438	0.978	0.285
G0RY15	Adenylate kinase OS=Chaetomium thermophilum (strain DSM 1495 / CBS 144.50 / IMI 039719) OX=759272 GN=ADK1	30.094	64.2	20	38	20	1.065	0.951	0.893
G0RY16		35.789	6.6	2	3	2	1.236	1.237	1.001
G0RY17	40S ribosomal protein s23-like protein OS=Chaetomium thermophilum (strain DSM 1495 / CBS 144.50 / IMI 039719) OX=759272 GN=CTHT_0005070	15.9	40	6	13	6	0.967	0.589	0.609
G0RY20		14.211	34.1	5	5	5	0.601	0.797	1.327
G0RY21		20.805	6.3	1	1	1	0.711	0.841	1.183
G0RY25	Calcium-binding mitochondrial carrier SAL1 OS=Saccharomyces cerevisiae GN=SAL1 PE=3 SV=1	70.22	2.8	2	3	2	1.16	1.4	1.207
G0RY27		26.004	10.6	2	2	2	1.277	1.625	1.273
G0RY28		65.114	2.1	1	2	1
G0RY29	Glycerophosphocholine phosphodiesterase GDE1 OS=Candida albicans (strain SC5314 / ATCC MYA-2876) GN=GDE1 PE=2 SV=1	131.82	1.9	2	2	2	1.293	1.23	0.952
G0RY30		84.692	1.4	1	2	1	1.375	1.111	0.808
G0RY31	Putative UPF0587 protein OS=Chaetomium thermophilum (strain DSM 1495 / CBS 144.50 / IMI 039719) OX=759272 GN=CTHT_0005210	36.73	13.4	4	9	4	1.567	2.21	1.41
G0RY32	Zinc finger domain-containing protein OS=Chaetomium thermophilum (strain DSM 1495 / CBS 144.50 / IMI 039719) OX=759272 GN=CTHT_0005220	52.45	23.3	10	16	10	2.156	1.625	0.754
G0RY33		83.864	6.2	5	5	5	0.803	0.733	0.912
G0RY34	tRNA-splicing endonuclease subunit sen54-like protein OS=Chaetomium thermophilum (strain DSM 1495 / CBS 144.50 / IMI 039719) OX=759272 GN=CTHT_0005240	56.413	2	1	1	1	0.943	0.402	0.427
G0RY36	Peptidyl-prolyl cis-trans isomerase OS=Chaetomium thermophilum (strain DSM 1495 / CBS 144.50 / IMI 039719) OX=759272 GN=CTHT_0005270	18.3	27.5	4	6	3	0.657	0.916	1.394
G0RY37	Putative heat shock protein OS=Chaetomium thermophilum (strain DSM 1495 / CBS 144.50 / IMI 039719) OX=759272 GN=CTHT_0005280	80.265	10.9	7	8	7	0.859	1.107	1.289
G0RY38	Peptidyl-prolyl isomerase CWC27 OS=Gibberella zeae (strain PH-1 / ATCC MYA-4620 / FGSC 9075 / NRRL 31084) GN=CWC27 PE=3 SV=1	65.244	15.3	8	8	8	0.785	0.893	1.136
G0RY39	V-type proton ATPase subunit B OS=Neurospora crassa (strain ATCC 24698 / 74-OR23-1A / CBS 708.71 / DSM 1257 / FGSC 987) GN=vma-2 PE=3 SV=1	56.871	56.3	25	50	25	0.815	1.076	1.321
G0RY42	Putative diphthamide biosynthesis protein OS=Chaetomium thermophilum (strain DSM 1495 / CBS 144.50 / IMI 039719) OX=759272 GN=CTHT_0005330	49.154	2	1	1	1	0.422	0.581	1.376
G0RY43	40S ribosomal protein S6 OS=Chaetomium thermophilum (strain DSM 1495 / CBS 144.50 / IMI 039719) OX=759272 GN=CTHT_0005340	27.425	51.5	12	28	12	0.845	0.426	0.503
G0RY44	E3 ubiquitin protein ligase TOM1-like protein OS=Chaetomium thermophilum (strain DSM 1495 / CBS 144.50 / IMI 039719) OX=759272 GN=CTHT_0005350	450.74	5.1	16	17	16	1.702	1.66	0.976
G0RY45	40S ribosomal protein S8 OS=Chaetomium thermophilum (strain DSM 1495 / CBS 144.50 / IMI 039719) OX=759272 GN=CTHT_0005360	23.051	43.6	8	20	8	0.868	0.572	0.659
G0RY46	Succinate--CoA ligase [ADP-forming] subunit beta, mitochondrial OS=Chaetomium thermophilum (strain DSM 1495 / CBS 144.50 / IMI 039719) OX=759272 GN=CTHT_0005390	96.018	32.8	26	77	26	0.841	0.719	0.855
G0RY47	Putative flocculation suppression protein OS=Chaetomium thermophilum (strain DSM 1495 / CBS 144.50 / IMI 039719) OX=759272 GN=CTHT_0005400	66.154	10.6	6	8	6	0.888	0.971	1.093
G0RY48	Minichromosome loss protein 1 OS=Schizosaccharomyces pombe (strain 972 / ATCC 24843) GN=mcl1 PE=1 SV=1	97.314	4.6	4	4	4	0.904	0.909	1.006
G0RY49	Putative transcriptional repressor protein OS=Chaetomium thermophilum (strain DSM 1495 / CBS 144.50 / IMI 039719) OX=759272 GN=CTHT_0005420	43.114	28.5	9	12	9	1.136	1.12	0.987
G0RY51	Mitochondrial carnitine acetyltransferase-like protein OS=Chaetomium thermophilum (strain DSM 1495 / CBS 144.50 / IMI 039719) OX=759272 GN=CTHT_0005440	105.94	1.3	1	1	1	1.416	1.052	0.743
G0RY53		32.708	2.6	1	2	1	0.712	0.9	1.265
G0RY54		45.55	7.8	3	3	3
G0RY55		86.367	4.1	2	2	2	0.694	0.608	0.877
G0RY57	DNA repair protein (Rad57)-like protein OS=Chaetomium thermophilum (strain DSM 1495 / CBS 144.50 / IMI 039719) OX=759272 GN=CTHT_0005510	62.706	2.6	1	1	1
G0RY58	AP-2 complex subunit alpha OS=Chaetomium thermophilum (strain DSM 1495 / CBS 144.50 / IMI 039719) OX=759272 GN=CTHT_0005520	111.09	13.8	12	13	12	0.85	0.744	0.874
G0RY59		38.914	22.3	7	9	7	1.565	0.953	0.609
G0RY60	Actin-related protein 2/3 complex subunit 5 OS=Chaetomium thermophilum (strain DSM 1495 / CBS 144.50 / IMI 039719) OX=759272 GN=CTHT_0005540	22.106	65	9	25	9	0.779	1.03	1.323
G0RY65	Putative Co-chaperone protein OS=Chaetomium thermophilum (strain DSM 1495 / CBS 144.50 / IMI 039719) OX=759272 GN=CTHT_0005590	23.93	35.4	9	23	9	1.539	3.681	2.392
G0RY67	Hydrolase-like protein OS=Chaetomium thermophilum (strain DSM 1495 / CBS 144.50 / IMI 039719) OX=759272 GN=CTHT_0005610	60.568	11.2	5	5	5	1.435	1.812	1.263
G0RY68	Putative RNA annealing protein OS=Chaetomium thermophilum (strain DSM 1495 / CBS 144.50 / IMI 039719) OX=759272 GN=CTHT_0005620	29.16	34.3	8	16	8	0.903	0.91	1.008
G0RY69		13.159	16.5	2	4	2	0.582	1.295	2.225
G0RY70	Putative cytoplasm protein OS=Chaetomium thermophilum (strain DSM 1495 / CBS 144.50 / IMI 039719) OX=759272 GN=CTHT_0005640	42.193	10	4	5	4	1.293	1.285	0.994
G0RY71		26.788	11.1	3	3	3	1.213	1.934	1.595
G0RY73	Serine/threonine-protein kinase-like protein OS=Chaetomium thermophilum (strain DSM 1495 / CBS 144.50 / IMI 039719) OX=759272 GN=CTHT_0005670	72.007	13.1	7	8	7	0.967	0.715	0.74
G0RY75	Ribosomal protein s5-like protein OS=Chaetomium thermophilum (strain DSM 1495 / CBS 144.50 / IMI 039719) OX=759272 GN=CTHT_0005690	55.302	38.4	18	26	18	1.617	0.651	0.403
G0RY78	Diadenosine and diphosphoinositol polyphosphate phosphohydrolase-like protein OS=Chaetomium thermophilum (strain DSM 1495 / CBS 144.50 / IMI 039719) OX=759272 GN=CTHT_0005720	20.913	20.3	3	4	3
G0RY79	Arginyl-tRNA-protein transferase-like protein OS=Chaetomium thermophilum (strain DSM 1495 / CBS 144.50 / IMI 039719) OX=759272 GN=CTHT_0005730	52.389	4	2	2	2
G0RY80		45.454	14.2	6	7	6	0.877	1.16	1.323
G0RY82	Small nuclear ribonucleoprotein F-like protein OS=Chaetomium thermophilum (strain DSM 1495 / CBS 144.50 / IMI 039719) OX=759272 GN=CTHT_0005760	10.717	45.7	4	5	4	0.764	1.401	1.833
G0RY83	Protein arginine N-methyltransferase OS=Chaetomium thermophilum (strain DSM 1495 / CBS 144.50 / IMI 039719) OX=759272 GN=CTHT_0005770	89.535	16.9	11	13	11	0.537	0.586	1.092
G0RY84	Pre-mRNA-splicing factor ATP-dependent RNA helicase PRP43 OS=Saccharomyces cerevisiae (strain ATCC 204508 / S288c) GN=PRP43 PE=1 SV=1	87.033	8.4	6	7	6	1.058	0.523	0.495
G0RY88	Putative mitochondrial phosphate carrier protein OS=Chaetomium thermophilum (strain DSM 1495 / CBS 144.50 / IMI 039719) OX=759272 GN=CTHT_0005820	31.379	43.3	12	26	12	0.625	1.147	1.836
G0RY89	Methyltransferase-like protein OS=Chaetomium thermophilum (strain DSM 1495 / CBS 144.50 / IMI 039719) OX=759272 GN=CTHT_0005830	116.02	7.2	6	6	6	0.869	0.861	0.99
G0RY90	Mitochondrial ATP synthase subunit 5-like protein OS=Chaetomium thermophilum (strain DSM 1495 / CBS 144.50 / IMI 039719) OX=759272 GN=CTHT_0005850	23.374	61.3	13	39	13	0.887	0.704	0.793
G0RY91	Maintenance of ploidy protein mob1-like protein OS=Chaetomium thermophilum (strain DSM 1495 / CBS 144.50 / IMI 039719) OX=759272 GN=CTHT_0005860	27.125	6.4	1	1	1
G0RY92	U6 snRNA-associated Sm-like protein LSm1 OS=Schizosaccharomyces pombe (strain 972 / ATCC 24843) GN=lsm1 PE=3 SV=1	23.273	10.5	2	3	2	0.947	1.305	1.378
G0RY93		60.792	12.5	9	9	9	1.089	1.092	1.003
G0RY94	Protein SOF1 OS=Saccharomyces cerevisiae (strain ATCC 204508 / S288c) GN=SOF1 PE=1 SV=1	50.786	12.6	5	6	5	0.857	0.764	0.891
G0RY95	Probable 26S proteasome regulatory subunit rpn6 OS=Schizosaccharomyces pombe (strain 972 / ATCC 24843) GN=rpn6 PE=3 SV=1	47.999	43.3	15	29	15	1.154	0.803	0.696
G0RY98		127.27	3.4	3	4	3	1.035	0.683	0.66
G0RY99	Type 2C protein phosphatase-like protein OS=Chaetomium thermophilum (strain DSM 1495 / CBS 144.50 / IMI 039719) OX=759272 GN=CTHT_0005940	68.9	25.8	12	17	12	1.012	0.844	0.833
G0RYA0		28.511	33.1	8	12	8	1.007	1.897	1.883
G0RYA1	NADH-ubiquinone oxidoreductase-like protein OS=Chaetomium thermophilum (strain DSM 1495 / CBS 144.50 / IMI 039719) OX=759272 GN=CTHT_0005960	82.054	74.5	47	115	47	1.204	0.742	0.616
G0RYA3	Putative fatty acid binding protein OS=Chaetomium thermophilum (strain DSM 1495 / CBS 144.50 / IMI 039719) OX=759272 GN=CTHT_0005980	36.905	2.1	1	1	1
G0RYA4	Ribonuclease III-like protein OS=Chaetomium thermophilum (strain DSM 1495 / CBS 144.50 / IMI 039719) OX=759272 GN=CTHT_0005990	45.068	10.9	4	5	4	0.908	0.854	0.941
G0RYA5	Mitochondrial 37S ribosomal protein S27 OS=Saccharomyces cerevisiae (strain ATCC 204508 / S288c) GN=RSM27 PE=1 SV=1	11.922	45.7	3	4	3	1.124	0.727	0.647
G0RYA7	UPF0061 protein C20G4.05c OS=Schizosaccharomyces pombe (strain 972 / ATCC 24843) GN=SPAC20G4.05c PE=3 SV=1	85.562	6.6	4	4	4	0.873	0.632	0.723
G0RYA8	Alpha-keto ester reductase-like protein OS=Chaetomium thermophilum (strain DSM 1495 / CBS 144.50 / IMI 039719) OX=759272 GN=CTHT_0006030	34.304	55.3	15	22	15	0.984	2.346	2.384
G0RYB1		29.736	60.8	14	27	14	1.166	2.299	1.972
G0RYB2	Cofilin OS=Gibberella zeae (strain PH-1 / ATCC MYA-4620 / FGSC 9075 / NRRL 31084) GN=COF1 PE=3 SV=2	16.999	74.8	9	41	9	0.681	0.537	0.788
G0RYB3	Mitochondrial heat shock protein 60-like protein OS=Chaetomium thermophilum (strain DSM 1495 / CBS 144.50 / IMI 039719) OX=759272 GN=CTHT_0006080	60.598	80	43	270	43	2.685	6.277	2.338
G0RYB7		33.165	20.4	5	5	5	1.152	1.816	1.576
G0RYC0		91.488	4.4	3	3	3
G0RYC2	RuvB-like helicase OS=Chaetomium thermophilum (strain DSM 1495 / CBS 144.50 / IMI 039719) OX=759272 GN=CTHT_0006170	53.145	61.5	25	43	25	0.881	0.997	1.132
G0RYC3	LIN1-like protein OS=Schizosaccharomyces pombe (strain 972 / ATCC 24843) GN=SPBC83.09c PE=3 SV=1	56.918	3.7	2	2	2	2.017	1.241	0.615
G0RYC4	Putative ubiquitin fusion degradation protein OS=Chaetomium thermophilum (strain DSM 1495 / CBS 144.50 / IMI 039719) OX=759272 GN=CTHT_0006190	39.665	22.3	7	12	7	1.011	1.586	1.569
G0RYC7	ATP-dependent clpX-like chaperone, mitochondrial OS=Saccharomyces cerevisiae (strain ATCC 204508 / S288c) GN=MCX1 PE=1 SV=1	67.2	5.6	3	4	3	0.589	0.395	0.672
G0RYC8	1,4-alpha-glucan-branching enzyme-like protein OS=Chaetomium thermophilum (strain DSM 1495 / CBS 144.50 / IMI 039719) OX=759272 GN=CTHT_0006230	82.159	39	22	32	22	0.433	0.387	0.893
G0RYC9	ATP synthase subunit beta OS=Chaetomium thermophilum (strain DSM 1495 / CBS 144.50 / IMI 039719) OX=759272 GN=CTHT_0006240	56.32	80.3	28	201	28	1.187	0.782	0.659
G0RYD1	Origin recognition complex subunit 5 OS=Schizosaccharomyces pombe (strain 972 / ATCC 24843) GN=orc5 PE=1 SV=2	57.041	3.2	1	1	1
G0RYD2	Putative transporter C83.11 OS=Schizosaccharomyces pombe (strain 972 / ATCC 24843) GN=SPBC83.11 PE=1 SV=2	65.804	4.1	2	2	2
G0RYD3	Pre-mRNA-splicing factor sap145 OS=Schizosaccharomyces pombe (strain 972 / ATCC 24843) GN=sap145 PE=1 SV=1	66.474	23.9	14	14	14	0.854	0.692	0.81
G0RYD4	Probable cytosolic iron-sulfur protein assembly protein 1 OS=Chaetomium thermophilum (strain DSM 1495 / CBS 144.50 / IMI 039719) OX=759272 GN=CIA1	48.905	3.2	1	1	1
G0RYD6	Putative ribosome associated protein OS=Chaetomium thermophilum (strain DSM 1495 / CBS 144.50 / IMI 039719) OX=759272 GN=CTHT_0006310	50.947	37.9	19	30	19	1.018	0.697	0.685
G0RYD7	Mitochondrial zinc maintenance protein 1, mitochondrial OS=Sordaria macrospora (strain ATCC MYA-333 / DSM 997 / K(L3346)/ K-hell) GN=MZM1 PE=3 SV=1	12.766	54.9	6	11	6	1.316	1.158	0.88
G0RYD8	Putative pre-mRNA splicing protein OS=Chaetomium thermophilum (strain DSM 1495 / CBS 144.50 / IMI 039719) OX=759272 GN=CTHT_0006330	42.184	27.3	8	10	8	0.942	0.922	0.979
G0RYD9	Sterol 24-C-methyltransferase OS=Chaetomium thermophilum (strain DSM 1495 / CBS 144.50 / IMI 039719) OX=759272 GN=CTHT_0006340	43.063	69.1	22	36	22	0.433	0.42	0.968
G0RYE0	Pyruvate dehydrogenase e1 component beta subunit-like protein OS=Chaetomium thermophilum (strain DSM 1495 / CBS 144.50 / IMI 039719) OX=759272 GN=CTHT_0006350	41.424	45.8	14	38	14	0.821	0.769	0.937
G0RYE2		24.609	12.9	2	2	2
G0RYE3	Uncharacterized solute carrier family 35 member C320.08 OS=Schizosaccharomyces pombe (strain 972 / ATCC 24843) GN=SPCC320.08 PE=1 SV=1	46.437	2.4	1	1	1
G0RYE4		44.375	46	14	29	14	0.905	1.196	1.322
G0RYE5		29.391	14	3	4	3	1.034	1.085	1.049
G0RYE6	Lariat debranching enzyme OS=Schizosaccharomyces pombe (strain 972 / ATCC 24843) GN=dbr1 PE=3 SV=2	58.783	24.7	9	11	9	1.866	1.404	0.753
G0RYE8	GTP-binding protein rhoC OS=Emericella nidulans (strain FGSC A4 / ATCC 38163 / CBS 112.46 / NRRL 194 / M139) GN=rhoC PE=3 SV=2	31.938	49.8	14	21	14	1.249	1.348	1.079
G0RYE9	DASH complex subunit DAD1 OS=Debaryomyces hansenii (strain ATCC 36239 / CBS 767 / JCM 1990 / NBRC 0083 / IGC 2968) GN=DAD1 PE=3 SV=1	11.638	18.5	1	1	1	1.021	1.52	1.489
G0RYF0	Prefoldin subunit 4 OS=Chaetomium thermophilum (strain DSM 1495 / CBS 144.50 / IMI 039719) OX=759272 GN=CTHT_0006460	15.756	57.8	5	9	5	1.225	1.001	0.817
G0RYF2		49.76	40.1	13	31	13	1.284	0.82	0.638
G0RYF5	Putative ubiquitin-like modifier protein OS=Chaetomium thermophilum (strain DSM 1495 / CBS 144.50 / IMI 039719) OX=759272 GN=CTHT_0006510	28.19	13.1	3	3	3	0.671	1.192	1.776
G0RYF6	Nucleolar protein 58 OS=Neurospora crassa (strain ATCC 24698 / 74-OR23-1A / CBS 708.71 / DSM 1257 / FGSC 987) GN=nop-58 PE=3 SV=1	64.183	48.1	24	40	24	0.932	0.68	0.729
G0RYF7	V-type proton ATPase subunit OS=Chaetomium thermophilum (strain DSM 1495 / CBS 144.50 / IMI 039719) OX=759272 GN=CTHT_0006530	41.131	46	13	17	13	0.925	0.971	1.051
G0RYF8	Ribosomal protein S15-like protein OS=Chaetomium thermophilum (strain DSM 1495 / CBS 144.50 / IMI 039719) OX=759272 GN=CTHT_0006540	35.066	32.8	11	12	11	1.461	0.616	0.421
G0RYF9	40S ribosomal protein S0 OS=Chaetomium thermophilum (strain DSM 1495 / CBS 144.50 / IMI 039719) OX=759272 GN=RPS0	31.13	61.1	14	45	14	0.827	0.669	0.809
G0RYG1	Mitochondrial aldehyde dehydrogenase-like protein OS=Chaetomium thermophilum (strain DSM 1495 / CBS 144.50 / IMI 039719) OX=759272 GN=CTHT_0006570	64.023	61.2	38	133	38	0.376	0.319	0.847
G0RYG2	Telomeric DNA-binding factor trf1 OS=Schizosaccharomyces pombe (strain 972 / ATCC 24843) GN=trf1 PE=1 SV=1	134.74	1.7	2	2	2	1.593	2.863	1.798
G0RYG3	Prohibitin-like protein OS=Chaetomium thermophilum (strain DSM 1495 / CBS 144.50 / IMI 039719) OX=759272 GN=CTHT_0006590	38.814	39.6	14	30	14	1.999	1.312	0.656
G0RYG4	RNA helicase OS=Chaetomium thermophilum (strain DSM 1495 / CBS 144.50 / IMI 039719) OX=759272 GN=CTHT_0006600	75.352	15.5	9	9	9
G0RYG5	Ctp-dependent diacylglycerol kinase-like protein OS=Chaetomium thermophilum (strain DSM 1495 / CBS 144.50 / IMI 039719) OX=759272 GN=CTHT_0006610	44.063	6.1	2	2	2	0.683	0.778	1.139
G0RYG7		24.899	5.5	1	2	1	1.017	0.89	0.876
G0RYH0	Vesicular-fusion protein sec18-like protein OS=Chaetomium thermophilum (strain DSM 1495 / CBS 144.50 / IMI 039719) OX=759272 GN=CTHT_0006660	97.119	46.9	36	49	36	0.555	0.579	1.043
G0RYH1		47.249	14.9	5	5	5	1.409	1.582	1.123
G0RYH2		37.265	5.3	1	1	1
G0RYH5		78.178	14.4	9	12	9	1.028	1.212	1.18
G0RYH6	Endoribonuclease ysh-1 OS=Neurospora crassa (strain ATCC 24698 / 74-OR23-1A / CBS 708.71 / DSM 1257 / FGSC 987) GN=ysh-1 PE=3 SV=1	99.12	6.5	4	4	4	1.406	0.611	0.435
G0RYH7	V-type proton ATPase subunit a OS=Chaetomium thermophilum (strain DSM 1495 / CBS 144.50 / IMI 039719) OX=759272 GN=CTHT_0006730	100.42	32.2	25	44	25	1.273	1.135	0.891
G0RYH8	F-box protein YLR352W OS=Saccharomyces cerevisiae (strain ATCC 204508 / S288c) GN=YLR352W PE=1 SV=1	77.068	32.8	17	25	17	1.07	0.617	0.577
G0RYH9	Dehydrodolichyl diphosphate synthase complex subunit SPAC4D7.04c OS=Schizosaccharomyces pombe (strain 972 / ATCC 24843) GN=SPAC4D7.04c PE=1 SV=2	148.13	11	12	15	12	1.068	0.924	0.865
G0RYI0	DSC E3 ubiquitin ligase complex subunit 2 OS=Schizosaccharomyces pombe (strain 972 / ATCC 24843) GN=dsc2 PE=1 SV=1	30.68	4	1	1	1
G0RYI3	Transcription initiation factor TFIID subunit 13 OS=Saccharomyces cerevisiae (strain ATCC 204508 / S288c) GN=TAF13 PE=1 SV=2	18.976	6.5	1	1	1
G0RYI5	RuvB-like helicase OS=Chaetomium thermophilum (strain DSM 1495 / CBS 144.50 / IMI 039719) OX=759272 GN=CTHT_0006820	50.384	60	21	36	21	0.826	1.059	1.282
G0RYI7	Dynactin, 150 kDa isoform OS=Neurospora crassa (strain ATCC 24698 / 74-OR23-1A / CBS 708.71 / DSM 1257 / FGSC 987) GN=ro-3 PE=3 SV=3	153.76	2.5	2	2	2
G0RYJ0	Putative signal recognition particle protein OS=Chaetomium thermophilum (strain DSM 1495 / CBS 144.50 / IMI 039719) OX=759272 GN=CTHT_0006870	31.507	28	7	11	7	0.66	0.675	1.023
G0RYJ1	Orotidine 5'-phosphate decarboxylase-like protein OS=Chaetomium thermophilum (strain DSM 1495 / CBS 144.50 / IMI 039719) OX=759272 GN=CTHT_0006880	40.163	42.8	14	22	14	0.443	0.205	0.463
G0RYJ2	CDP diacylglycerol-inositol 3-phosphatidyltransferase-like protein OS=Chaetomium thermophilum (strain DSM 1495 / CBS 144.50 / IMI 039719) OX=759272 GN=CTHT_0006890	33.668	7.9	3	3	3	0.878	1.05	1.196
G0RYJ6	Protein phosphatase 2C homolog 4 OS=Schizosaccharomyces pombe (strain 972 / ATCC 24843) GN=ptc4 PE=1 SV=2	50.489	18.6	6	6	6	1.964	1.115	0.568
G0RYJ7	Heterokaryon incompatibility protein HET-C-like protein OS=Chaetomium thermophilum (strain DSM 1495 / CBS 144.50 / IMI 039719) OX=759272 GN=CTHT_0006940	83.192	32.9	18	29	17	1.198	1.552	1.295
G0RYJ8	Ceramide very long chain fatty acid hydroxylase OS=Chaetomium thermophilum (strain DSM 1495 / CBS 144.50 / IMI 039719) OX=759272 GN=CTHT_0006950	42.18	14.9	6	7	6	0.829	0.73	0.881
G0RYJ9	RNA splicing factor (Pad-1)-like protein OS=Chaetomium thermophilum (strain DSM 1495 / CBS 144.50 / IMI 039719) OX=759272 GN=CTHT_0006960	67.836	25.6	12	13	12	1.182	1.498	1.267
G0RYK2	Septation initiation network scaffold protein cdc11 OS=Schizosaccharomyces pombe (strain 972 / ATCC 24843) GN=cdc11 PE=1 SV=1	223.06	1.2	2	2	2	1.116	1.647	1.476
G0RYK3	von willebrand factor (VWF) type A domain-containing protein OS=Chaetomium thermophilum (strain DSM 1495 / CBS 144.50 / IMI 039719) OX=759272 GN=CTHT_0007000	37.359	7.7	3	3	3	0.705	0.447	0.634
G0RYK5		24.695	23.1	4	10	4	2.013	4.162	2.068
G0RYK9	Endodeoxyribonuclease-like protein OS=Chaetomium thermophilum (strain DSM 1495 / CBS 144.50 / IMI 039719) OX=759272 GN=CTHT_0007060	45.561	32	12	16	12	0.833	0.98	1.176
G0RYL1	Ribonucleoside-diphosphate reductase OS=Chaetomium thermophilum (strain DSM 1495 / CBS 144.50 / IMI 039719) OX=759272 GN=CTHT_0007080	102.17	30.7	24	35	24	1.173	1.116	0.951
G0RYL3	Serine/threonine-protein kinase ssp1 OS=Schizosaccharomyces pombe (strain 972 / ATCC 24843) GN=ssp1 PE=1 SV=1	145.74	2.3	3	3	3	0.868	0.669	0.77
G0RYL4	Alpha-1,3/1,6-mannosyltransferase alg-2 OS=Neurospora crassa (strain ATCC 24698 / 74-OR23-1A / CBS 708.71 / DSM 1257 / FGSC 987) GN=alg-2 PE=3 SV=1	43.041	16.2	5	6	5	0.634	0.287	0.454
G0RYL5	Kinase OS=Chaetomium thermophilum (strain DSM 1495 / CBS 144.50 / IMI 039719) OX=759272 GN=CTHT_0007120	136.56	3.7	3	3	3	1.238	0.723	0.584
G0RYL6		30.664	21.1	5	8	5	0.715	1.01	1.412
G0RYL7	Autophagy-related protein 27 OS=Yarrowia lipolytica (strain CLIB 122 / E 150) GN=ATG27 PE=3 SV=1	40.168	36	12	13	12	1.058	2.105	1.989
G0RYM1		45.323	17.8	6	7	6	1.272	1.231	0.967
G0RYM2	SAGA complex subunit spt20 OS=Schizosaccharomyces pombe (strain 972 / ATCC 24843) GN=spt20 PE=1 SV=1	128.33	5.3	6	6	6	0.943	1.221	1.295
G0RYM3	Putative peroxisomal membrane protein OS=Chaetomium thermophilum (strain DSM 1495 / CBS 144.50 / IMI 039719) OX=759272 GN=CTHT_0007200	39.612	12.9	5	6	5	0.695	0.827	1.19
G0RYM5		72.744	3.4	2	2	2	0.68	1.008	1.482
G0RYM6	N-alpha-acetyltransferase, 35 NatC auxiliary subunit OS=Saccharomyces cerevisiae (strain ATCC 204508 / S288c) GN=MAK10 PE=1 SV=1	88.655	1.4	1	2	1
G0RYM7	Mitochondrial ubiquinol-cytochrome-C reductase complex core protein 2-like protein OS=Chaetomium thermophilum (strain DSM 1495 / CBS 144.50 / IMI 039719) OX=759272 GN=CTHT_0007240	57.442	53.7	23	78	23	1.964	1.401	0.713
G0RYM9	Uncharacterized mitochondrial carrier C1682.09c OS=Schizosaccharomyces pombe (strain 972 / ATCC 24843) GN=SPCC1682.09c PE=3 SV=1	33.255	42.3	15	30	15	2.451	2.245	0.916
G0RYN1		67.436	12.1	6	6	6	0.932	1.331	1.429
G0RYN3	SWI/SNF and RSC complexes subunit ssr3 OS=Schizosaccharomyces pombe (strain 972 / ATCC 24843) GN=ssr3 PE=1 SV=1	60.41	34.3	17	24	17	0.876	1.046	1.195
G0RYN4	Serine/threonine protein kinase-like protein OS=Chaetomium thermophilum (strain DSM 1495 / CBS 144.50 / IMI 039719) OX=759272 GN=CTHT_0007310	98.746	11.7	10	13	10	0.797	1.065	1.336
G0RYN8	Regulator of V-ATPase-like protein OS=Chaetomium thermophilum (strain DSM 1495 / CBS 144.50 / IMI 039719) OX=759272 GN=CTHT_0007350	264.24	17.7	41	65	41	1.254	0.745	0.594
G0RYN9	60S ribosomal protein L26-like protein OS=Chaetomium thermophilum (strain DSM 1495 / CBS 144.50 / IMI 039719) OX=759272 GN=CTHT_0007360	15.526	27.5	7	21	7	0.717	0.433	0.604
G0RYP0	Conidiophore development protein hymA OS=Emericella nidulans (strain FGSC A4 / ATCC 38163 / CBS 112.46 / NRRL 194 / M139)GN=hymA PE=3 SV=1	44.512	18.8	6	6	6	1.101	1.514	1.375
G0RYP2	Pyridoxal phosphate homeostasis protein OS=Chaetomium thermophilum (strain DSM 1495 / CBS 144.50 / IMI 039719) OX=759272 GN=CTHT_0007390	28.483	54.4	11	19	11	1.139	1.756	1.542
G0RYP3		278.5	10.6	23	25	23	1.299	1.569	1.208
G0RYP4	Putative seryl-tRNA protein OS=Chaetomium thermophilum (strain DSM 1495 / CBS 144.50 / IMI 039719) OX=759272 GN=CTHT_0007410	59.395	31.2	12	16	12	1.327	0.825	0.621
G0RYP6	Heat shock protein 70-like protein OS=Chaetomium thermophilum (strain DSM 1495 / CBS 144.50 / IMI 039719) OX=759272 GN=CTHT_0007430	71.004	71	54	261	49	1.072	2.827	2.637
G0RYP7		30.256	25.5	5	5	5	0.568	0.895	1.575
G0RYP8	NONE-like protein OS=Chaetomium thermophilum (strain DSM 1495 / CBS 144.50 / IMI 039719) OX=759272 GN=CTHT_0007450	88.226	9.6	8	8	8	0.669	0.732	1.095
G0RYQ0	Ribonuclease OS=Chaetomium thermophilum (strain DSM 1495 / CBS 144.50 / IMI 039719) OX=759272 GN=CTHT_0007470	38.82	3.3	1	1	1	0.507	0.5	0.986
G0RYQ1	Protein SEY1 OS=Chaetomium thermophilum (strain DSM 1495 / CBS 144.50 / IMI 039719) OX=759272 GN=SEY1	95.857	33.4	23	29	23	1.544	1.906	1.235
G0RYQ2		34.898	21.4	7	9	7	0.83	1.057	1.275
G0RYQ4	Mediator of RNA polymerase II transcription subunit 18 OS=Chaetomium thermophilum (strain DSM 1495 / CBS 144.50 / IMI 039719) OX=759272 GN=MED18	38.68	9.4	3	4	3	0.8	1.126	1.408
G0RYQ6	Probable endo-beta-1,4-glucanase D OS=Aspergillus niger (strain CBS 513.88 / FGSC A1513) GN=eglD PE=3 SV=1	24.69	34.1	7	13	7	0.877	0.928	1.058
G0RYQ7	Putative inorganic phosphate transporter protein OS=Chaetomium thermophilum (strain DSM 1495 / CBS 144.50 / IMI 039719) OX=759272 GN=CTHT_0007540	20.923	51.3	10	15	10	0.433	0.856	1.978
G0RYQ9	Striatin Pro11 OS=Sordaria macrospora (strain ATCC MYA-333 / DSM 997 / K(L3346) / K-hell) GN=pro11 PE=3 SV=1	90.125	17.7	15	19	15	0.824	0.893	1.084
G0RYR1	Nicotinamide mononucleotide adenylyltransferase OS=Saccharomyces cerevisiae (strain ATCC 204508 / S288c) GN=POF1 PE=1 SV=1	29.916	4.5	1	1	1
G0RYR2	Anaphase promoting complex subunit 10-like protein OS=Chaetomium thermophilum (strain DSM 1495 / CBS 144.50 / IMI 039719) OX=759272 GN=CTHT_0007590	36.806	9.6	2	2	2
G0RYR4	Transcription initiation factor TFIID subunit 10 OS=Chaetomium thermophilum (strain DSM 1495 / CBS 144.50 / IMI 039719) OX=759272 GN=CTHT_0007610	21.4	27.5	4	5	4	0.838	1.256	1.499
G0RYR5	Mitochondrial ribosomal protein s19-like protein OS=Chaetomium thermophilum (strain DSM 1495 / CBS 144.50 / IMI 039719) OX=759272 GN=CTHT_0007620	10.374	46.7	4	5	4	1.028	0.826	0.803
G0RYR6	Histone H2A OS=Chaetomium thermophilum (strain DSM 1495 / CBS 144.50 / IMI 039719) OX=759272 GN=CTHT_0007640	15.235	11.2	2	9	1	1.192	0.692	0.58
G0RYR7	RNA-binding post-transcriptional regulator cip2 OS=Schizosaccharomyces pombe (strain 972 / ATCC 24843) GN=cip2 PE=1 SV=1	69.015	20.4	11	14	11	0.724	0.844	1.165
G0RYR8	3'(2'),5'-bisphosphate nucleotidase 1 OS=Candida albicans (strain SC5314 / ATCC MYA-2876) GN=HAL21 PE=3 SV=2	39.72	14.8	4	4	4
G0RYS0	Low affinity vacuolar monovalent cation/H(+) antiporter OS=Saccharomyces cerevisiae (strain ATCC 204508 / S288c) GN=VNX1 PE=1 SV=1	124.31	9.1	7	8	7	1.033	0.81	0.785
G0RYS1	26S protease regulatory subunit 8-like protein OS=Chaetomium thermophilum (strain DSM 1495 / CBS 144.50 / IMI 039719) OX=759272 GN=CTHT_0007690	43.498	60.7	19	50	17	0.726	0.879	1.21
G0RYS2	Tyrosine-protein phosphatase 1 OS=Schizosaccharomyces pombe (strain 972 / ATCC 24843) GN=pyp1 PE=1 SV=1	107.78	5.1	4	4	4	0.902	0.897	0.994
G0RYS4		179.93	32.5	43	69	43	0.789	1.21	1.534
G0RYS5		83.824	5	4	4	4
G0RYS6		60.156	39.5	16	24	16	0.632	0.604	0.955
G0RYS8	5-methyltetrahydropteroyltriglutamate-homocysteine S-methyltransferase-like protein OS=Chaetomium thermophilum (strain DSM 1495 / CBS 144.50 / IMI 039719) OX=759272 GN=CTHT_0007760	45.596	55.4	18	33	18	1.116	1.067	0.956
G0RYT1		11.074	19	3	4	3	2.668	2.009	0.753
G0RYT3	Gaba permease-like protein OS=Chaetomium thermophilum (strain DSM 1495 / CBS 144.50 / IMI 039719) OX=759272 GN=CTHT_0007810	59.202	2.7	2	2	2	0.241	0.227	0.94
G0RYT5	Phosphoinositide phospholipase C OS=Chaetomium thermophilum (strain DSM 1495 / CBS 144.50 / IMI 039719) OX=759272 GN=CTHT_0007830	42.184	4.9	2	2	2	1.584	1.064	0.672
G0RYT9	Endo-1,4-beta-mannosidase-like protein OS=Chaetomium thermophilum (strain DSM 1495 / CBS 144.50 / IMI 039719) OX=759272 GN=CTHT_0000550	46.763	41.4	15	21	15	4.451	2.592	0.582
G0RYU2	FAD-linked oxidoreductase ZEB1 OS=Gibberella zeae (strain PH-1 / ATCC MYA-4620 / FGSC 9075 / NRRL 31084) GN=ZEB1 PE=2 SV=2	117.85	4.9	5	10	5	0.833	0.778	0.933
G0RYU3	Alcohol dehydrogenase-like protein OS=Chaetomium thermophilum (strain DSM 1495 / CBS 144.50 / IMI 039719) OX=759272 GN=CTHT_0000590	39.574	54.2	15	31	15	1.523	6.056	3.976
G0RYU4	Aspartate aminotransferase OS=Chaetomium thermophilum (strain DSM 1495 / CBS 144.50 / IMI 039719) OX=759272 GN=CTHT_0000600	46.369	55.6	21	67	21	1.698	1.459	0.859
G0RYU5		16.028	23.8	2	2	2	0.822	0.792	0.964
G0RYU6	54S ribosomal protein L24, mitochondrial OS=Saccharomyces cerevisiae (strain ATCC 204508 / S288c) GN=MRPL24 PE=1 SV=2	26.711	43.2	9	11	9	1.093	0.735	0.672
G0RYU7	Tryptophan synthase OS=Chaetomium thermophilum (strain DSM 1495 / CBS 144.50 / IMI 039719) OX=759272 GN=CTHT_0000630	75.997	46.9	26	55	26	0.64	0.74	1.156
G0RYU9	RNA helicase OS=Chaetomium thermophilum (strain DSM 1495 / CBS 144.50 / IMI 039719) OX=759272 GN=CTHT_0000650	62.067	13.3	6	6	6	1.178	0.833	0.707
G0RYV0	Fructose-2,6-bisphosphatase-like protein OS=Chaetomium thermophilum (strain DSM 1495 / CBS 144.50 / IMI 039719) OX=759272 GN=CTHT_0000660	51.118	47.5	18	26	18	0.626	0.406	0.648
G0RYV2		59.386	18.3	10	14	10	0.635	0.709	1.116
G0RYV3		34.026	6.6	2	2	2	1.001	1.753	1.75
G0RYV4		11.932	15	1	1	1
G0RYV5	Uncharacterized transporter C11D3.18C OS=Schizosaccharomyces pombe (strain 972 / ATCC 24843) GN=SPAC11D3.18c PE=3 SV=1	55.923	5.5	3	4	3	0.275	0.208	0.757
G0RYV6	DNA replication factor C-like protein OS=Chaetomium thermophilum (strain DSM 1495 / CBS 144.50 / IMI 039719) OX=759272 GN=CTHT_0000720	42.572	17	5	6	5	0.855	0.977	1.143
G0RYW4	Protein OS-9 homolog OS=Neurospora crassa (strain ATCC 24698 / 74-OR23-1A / CBS 708.71 / DSM 1257 / FGSC 987) GN=yos-9 PE=3 SV=1	61.804	13.3	7	9	7	0.787	1.049	1.332
G0RYW7	Protein kinase byr2 OS=Schizosaccharomyces pombe (strain 972 / ATCC 24843) GN=byr2 PE=1 SV=1	45.602	3	1	1	1
G0RYW8	Succinate dehydrogenase assembly factor 4, mitochondrial OS=Saccharomyces cerevisiae (strain ATCC 204508 / S288c) GN=SDH8 PE=1 SV=2	17.083	25.2	3	7	3	0.586	1.163	1.984
G0RYX0		136.69	12	12	14	12	0.82	0.985	1.201
G0RYX1	Bromodomain-containing factor 1 OS=Saccharomyces cerevisiae (strain ATCC 204508 / S288c) GN=BDF1 PE=1 SV=3	96.897	35.6	31	42	31	2.782	1.64	0.59
G0RYX4	Peptide hydrolase OS=Chaetomium thermophilum (strain DSM 1495 / CBS 144.50 / IMI 039719) OX=759272 GN=CTHT_0000910	53.245	33.8	17	26	17	1.057	1.517	1.435
G0RYX5	Protein BTN1 OS=Chaetomium globosum (strain ATCC 6205 / CBS 148.51 / DSM 1962 / NBRC 6347 / NRRL 1970) GN=BTN1 PE=3 SV=1	219.72	1.1	2	3	2	1.201	2.169	1.806
G0RYX6	Probable endo-beta-1,4-glucanase D OS=Neosartorya fumigata (strain ATCC MYA-4609 / Af293 / CBS 101355 / FGSC A1100) GN=eglD PE=3 SV=1	32.898	37.9	9	30	9	3.875	4.224	1.09
G0RYX7		75.92	3.5	3	3	3	0.979	0.744	0.76
G0RYX8	UPF0588 membrane protein C20F10.02c OS=Schizosaccharomyces pombe (strain 972 / ATCC 24843) GN=SPBC20F10.02c PE=3 SV=1	75.928	10.8	6	7	6	0.97	1.111	1.145
G0RYX9	Putative iron sulfur assembly protein OS=Chaetomium thermophilum (strain DSM 1495 / CBS 144.50 / IMI 039719) OX=759272 GN=CTHT_0000960	28.454	15.9	3	3	3	0.745	0.954	1.28
G0RYY0	ATPase WRNIP1 homolog C26H5.02c OS=Schizosaccharomyces pombe (strain 972 / ATCC 24843) GN=SPAC26H5.02c PE=3 SV=2	62.861	1.7	1	1	1
G0RYY5	Putative methyltransferase SPBC8D2.16c OS=Schizosaccharomyces pombe (strain 972 / ATCC 24843) GN=pi049 PE=3 SV=1	37.126	17.7	4	5	4	0.528	0.738	1.397
G0RYY6	Thioredoxin-like protein OS=Fusarium culmorum PE=1 SV=1	22.781	19	3	3	3	0.863	1.257	1.456
G0RYY7	Probable S-adenosyl-L-methionine-dependent RNA methyltransferase RSM22, mitochondrial OS=Saccharomyces cerevisiae (strain ATCC 204508 / S288c) GN=RSM22 PE=1 SV=1	104.73	16.8	13	18	13	1.829	0.613	0.335
G0RYY9		70.834	7.8	5	5	5	0.8	1.36	1.7
G0RYZ4		59.69	14.2	6	7	6	0.972	0.997	1.025
G0RYZ5		116.05	3.8	3	4	3	1.618	1.955	1.208
G0RYZ8	Pyridoxamine 5'-phosphate oxidase-like protein OS=Chaetomium thermophilum (strain DSM 1495 / CBS 144.50 / IMI 039719) OX=759272 GN=CTHT_0001150	23.228	28.5	5	9	5	0.873	0.925	1.059
G0RZ00	III C-methyltransferase-like protein OS=Chaetomium thermophilum (strain DSM 1495 / CBS 144.50 / IMI 039719) OX=759272 GN=CTHT_0001170	66.678	13.9	7	7	7	2.039	2.398	1.176
G0RZ01	GTP-binding protein rho3-like protein OS=Chaetomium thermophilum (strain DSM 1495 / CBS 144.50 / IMI 039719) OX=759272 GN=CTHT_0001180	24.563	30.9	8	14	8	1.178	1.349	1.145
G0RZ02	Putative pre-mRNA splicing protein OS=Chaetomium thermophilum (strain DSM 1495 / CBS 144.50 / IMI 039719) OX=759272 GN=CTHT_0001190	52.551	6.5	2	2	2
G0RZ03	Putative COP9 signalosome protein OS=Chaetomium thermophilum (strain DSM 1495 / CBS 144.50 / IMI 039719) OX=759272 GN=CTHT_0001200	56.639	19.6	8	8	8	2.292	0.979	0.427
G0RZ04	Glycerol-3-phosphate dehydrogenase-like protein OS=Chaetomium thermophilum (strain DSM 1495 / CBS 144.50 / IMI 039719) OX=759272 GN=CTHT_0001210	76.341	20.6	11	16	11	1.237	1.419	1.148
G0RZ05	Cytochrome-C oxidase-like protein OS=Chaetomium thermophilum (strain DSM 1495 / CBS 144.50 / IMI 039719) OX=759272 GN=CTHT_0001220	18.244	55.4	12	37	12	1.306	0.995	0.762
G0RZ07	Protein MSP1 OS=Saccharomyces cerevisiae (strain ATCC 204508 / S288c) GN=MSP1 PE=1 SV=2	123.08	12.8	11	13	11	0.96	0.89	0.927
G0RZ08	RNA polymerase II transcription factor B 73 kDa subunit-like protein OS=Chaetomium thermophilum (strain DSM 1495 / CBS 144.50 / IMI 039719) OX=759272 GN=CTHT_0001260	74.436	2.2	1	1	1	0.861	0.892	1.036
G0RZ09	Mitochondrial 2-oxoglutarate dehydrogenase E1 component-like protein OS=Chaetomium thermophilum (strain DSM 1495 / CBS 144.50 / IMI 039719) OX=759272 GN=CTHT_0001270	117.44	51.6	43	103	43	1.188	1.009	0.849
G0RZ10		69.58	8.9	5	6	5	0.682	0.863	1.266
G0RZ20	37S ribosomal protein S25, mitochondrial OS=Chaetomium thermophilum (strain DSM 1495 / CBS 144.50 / IMI 039719) OX=759272 GN=CTHT_0001410	27.63	29.1	7	13	7	1.671	0.904	0.541
G0RZ23	Putative sterol carrier protein OS=Chaetomium thermophilum (strain DSM 1495 / CBS 144.50 / IMI 039719) OX=759272 GN=CTHT_0001440	49.604	10.4	6	8	6	0.725	0.736	1.015
G0RZ25		45.306	27.7	9	10	9	0.341	0.296	0.868
G0RZ29	Aldehyde dehydrogenase-like protein OS=Chaetomium thermophilum (strain DSM 1495 / CBS 144.50 / IMI 039719) OX=759272 GN=CTHT_0001500	51.628	31.6	13	19	13	0.251	0.123	0.489
G0RZ33	Regulator of drug sensitivity 2 OS=Saccharomyces cerevisiae (strain ATCC 204508 / S288c) GN=RDS2 PE=1 SV=2	146.95	2.2	3	3	3
G0RZ35	Putative ubiquitin fusion degradation protein OS=Chaetomium thermophilum (strain DSM 1495 / CBS 144.50 / IMI 039719) OX=759272 GN=CTHT_0001560	125.34	23.7	21	29	21	1.235	1.248	1.011
G0RZ36	Cinnamyl-alcohol dehydrogenase-like protein OS=Chaetomium thermophilum (strain DSM 1495 / CBS 144.50 / IMI 039719) OX=759272 GN=CTHT_0001570	37.698	35	10	16	10	0.87	1.298	1.491
G0RZ38	Mitochondrial inner membrane i-AAA protease supercomplex subunit YME1 OS=Saccharomyces cerevisiae (strain ATCC 204508 / S288c)GN=YME1 PE=1 SV=1	93.157	29.8	24	35	24	0.818	1.138	1.391
G0RZ39	3-oxo-5-alpha-steroid 4-dehydrogenase-like protein OS=Chaetomium thermophilum (strain DSM 1495 / CBS 144.50 / IMI 039719) OX=759272 GN=CTHT_0001600	34.932	10.6	3	4	3	0.691	1.393	2.015
G0RZ40		83.349	4.2	2	3	2	3.289	0.981	0.298
G0RZ41	Ubiquitin carboxyl-terminal hydrolase MIY1 OS=Saccharomyces cerevisiae (strain ATCC 204508 / S288c) GN=YPL191C PE=1 SV=1	118.66	9.5	8	9	8	1.013	0.942	0.93
G0RZ42	Uncharacterized J domain-containing protein C17A3.05c OS=Schizosaccharomyces pombe (strain 972 / ATCC 24843) GN=pi041 PE=1 SV=1	40.397	8.3	3	4	3
G0RZ45	Versicolorin reductase OS=Emericella nidulans (strain FGSC A4 / ATCC 38163 / CBS 112.46 / NRRL 194 / M139) GN=stcU PE=3 SV=2	32.027	49	14	21	14	0.645	0.769	1.192
G0RZ49	Putative GTP binding protein OS=Chaetomium thermophilum (strain DSM 1495 / CBS 144.50 / IMI 039719) OX=759272 GN=CTHT_0001700	39.196	55.1	17	42	17	1.246	1.233	0.99
G0RZ50	Ribosomal protein ymL32-like protein OS=Chaetomium thermophilum (strain DSM 1495 / CBS 144.50 / IMI 039719) OX=759272 GN=CTHT_0001710	15.283	21.2	4	4	4	0.273	0.681	2.493
G0RZ51	Putative antiviral protein OS=Chaetomium thermophilum (strain DSM 1495 / CBS 144.50 / IMI 039719) OX=759272 GN=CTHT_0001720	35.714	19.6	7	8	7	0.584	0.866	1.482
G0RZ52		21.807	7.7	1	1	1
G0RZ53	Queuosine salvage protein OS=Chaetomium thermophilum (strain DSM 1495 / CBS 144.50 / IMI 039719) OX=759272 GN=CTHT_0001740	43.704	5	2	3	2	0.823	0.839	1.02
G0RZ54	Ubiquitin-activating enzyme-like protein OS=Chaetomium thermophilum (strain DSM 1495 / CBS 144.50 / IMI 039719) OX=759272 GN=CTHT_0001750	72.088	15.6	10	14	10	1.724	0.979	0.568
G0RZ55	3-oxoacyl-acyl carrier protein reductase-like protein OS=Chaetomium thermophilum (strain DSM 1495 / CBS 144.50 / IMI 039719) OX=759272 GN=CTHT_0001760	26.987	8.4	2	2	2	1.324	1.009	0.762
G0RZ58	Amino-acid permease inda1 OS=Hypocrea atroviridis GN=inda1 PE=2 SV=1	63.393	19.6	10	17	10	0.675	0.194	0.288
G0RZ59	Protein sum2 OS=Schizosaccharomyces pombe (strain 972 / ATCC 24843) GN=sum2 PE=1 SV=1	60.658	47.6	19	39	19	0.793	1.111	1.4
G0RZ60	Putative homeostasis protein OS=Chaetomium thermophilum (strain DSM 1495 / CBS 144.50 / IMI 039719) OX=759272 GN=CTHT_0001810	98.234	3.5	2	3	2	0.905	0.779	0.861
G0RZ61	Aminotransferase-like protein OS=Chaetomium thermophilum (strain DSM 1495 / CBS 144.50 / IMI 039719) OX=759272 GN=CTHT_0001820	49.71	30.1	10	10	10	1.16	2.169	1.869
G0RZ62	GTP-binding protein rhoA OS=Emericella nidulans (strain FGSC A4 / ATCC 38163 / CBS 112.46 / NRRL 194 / M139) GN=rhoA PE=3 SV=1	82.271	1	1	1	1
G0RZ63		40.338	5.1	1	1	1	0.672	0.702	1.044
G0RZ64	ATP dependent RNA helicase (Dob1)-like protein OS=Chaetomium thermophilum (strain DSM 1495 / CBS 144.50 / IMI 039719) OX=759272 GN=CTHT_0001850	123.81	13.1	15	16	14	1.718	0.896	0.521
G0RZ65	Putative enoyl reductase C646.07c OS=Schizosaccharomyces pombe (strain 972 / ATCC 24843) GN=SPBC646.07c PE=3 SV=1	35.855	29.4	10	16	10	0.656	0.748	1.141
G0RZ70	Glutathione reductase OS=Chaetomium thermophilum (strain DSM 1495 / CBS 144.50 / IMI 039719) OX=759272 GN=CTHT_0001910	50.627	49.3	17	35	17	0.897	1.246	1.389
G0RZ71	Putative cytochrome-C protein OS=Chaetomium thermophilum (strain DSM 1495 / CBS 144.50 / IMI 039719) OX=759272 GN=CTHT_0001920	9.2085	11.2	1	1	1	1.576	1.904	1.208
G0RZ72	Putative integral membrane protein OS=Chaetomium thermophilum (strain DSM 1495 / CBS 144.50 / IMI 039719) OX=759272 GN=CTHT_0001930	145.93	1.2	1	1	1	3.254	1.353	0.416
G0RZ74	Putative calcium ion binding protein OS=Chaetomium thermophilum (strain DSM 1495 / CBS 144.50 / IMI 039719) OX=759272 GN=CTHT_0001950	23.318	33.8	7	8	7	0.517	0.543	1.05
G0RZ77	Acid phosphatase-like protein OS=Chaetomium thermophilum (strain DSM 1495 / CBS 144.50 / IMI 039719) OX=759272 GN=CTHT_0001990	43.744	17.8	6	11	6	0.549	0.657	1.197
G0RZ79	Dual specificity protein phosphatase PPS1 OS=Saccharomyces cerevisiae (strain ATCC 204508 / S288c) GN=PPS1 PE=3 SV=1	77.527	1	1	1	1	0.752	0.768	1.022
G0RZ80	Threonine synthase-like protein OS=Chaetomium thermophilum (strain DSM 1495 / CBS 144.50 / IMI 039719) OX=759272 GN=CTHT_0002020	59.662	45.5	21	36	21	1.124	1.168	1.039
G0RZ82	Serine/threonine-protein phosphatase OS=Chaetomium thermophilum (strain DSM 1495 / CBS 144.50 / IMI 039719) OX=759272 GN=CTHT_0002040	44.792	25.8	9	12	9	0.527	0.481	0.912
G0RZ83		86.069	11.7	5	8	5	0.998	0.595	0.596
G0RZ84	Putative autophagy protein OS=Chaetomium thermophilum (strain DSM 1495 / CBS 144.50 / IMI 039719) OX=759272 GN=CTHT_0002060	47.949	28.5	12	16	12	1.089	1.276	1.171
G0RZ85	Secondary metabolism regulator LAE1 OS=Cochliobolus heterostrophus (strain C5 / ATCC 48332 / race O) GN=LAE1 PE=3 SV=1	39.817	6.3	3	3	2	1.094	1.102	1.007
G0RZ86	DNA-directed RNA polymerase subunit beta OS=Chaetomium thermophilum (strain DSM 1495 / CBS 144.50 / IMI 039719) OX=759272 GN=CTHT_0002080	130	4.4	5	5	5	1.104	0.756	0.685
G0RZ87	Pumilio domain-containing protein OS=Chaetomium thermophilum (strain DSM 1495 / CBS 144.50 / IMI 039719) OX=759272 GN=CTHT_0002090	112.24	17.9	16	22	16	1.246	1.653	1.326
G0RZ88	Ribosomal protein L15 OS=Chaetomium thermophilum (strain DSM 1495 / CBS 144.50 / IMI 039719) OX=759272 GN=CTHT_0002100	24.247	43.8	10	19	10	1.413	0.484	0.342
G0RZ91	Putative ras guanyl-nucleotide exchange factor OS=Chaetomium thermophilum (strain DSM 1495 / CBS 144.50 / IMI 039719) OX=759272 GN=CTHT_0002130	116.48	13.9	15	15	15	1.347	1.056	0.784
G0RZ92		49.715	5.3	2	3	2	1.292	1.149	0.89
G0RZ93		28.962	6.7	2	2	2	0.963	1.729	1.795
G0RZ94	Nifu-like protein OS=Chaetomium thermophilum (strain DSM 1495 / CBS 144.50 / IMI 039719) OX=759272 GN=CTHT_0002160	36.122	33.7	9	12	9	0.848	0.842	0.993
G0RZ95	Protein PSP1 OS=Saccharomyces cerevisiae (strain ATCC 204508 / S288c) GN=PSP1 PE=1 SV=2	97.337	5.4	6	6	6	0.746	0.865	1.159
G0RZ96	Putative thij/pfpi family protein OS=Chaetomium thermophilum (strain DSM 1495 / CBS 144.50 / IMI 039719) OX=759272 GN=CTHT_0002180	33.427	17	4	7	4	0.382	0.193	0.504
G0RZ97	Urease accessory protein ureG-like protein OS=Chaetomium thermophilum (strain DSM 1495 / CBS 144.50 / IMI 039719) OX=759272 GN=CTHT_0002190	29	69.9	18	43	18	0.463	0.349	0.753
G0RZ99	Probable U3 small nucleolar RNA-associated protein 7 OS=Schizosaccharomyces pombe (strain 972 / ATCC 24843) GN=utp7 PE=3 SV=1	63.525	5.2	3	3	3	0.896	1.003	1.12
G0RZA0	Peptidyl-tRNA hydrolase-like protein OS=Chaetomium thermophilum (strain DSM 1495 / CBS 144.50 / IMI 039719) OX=759272 GN=CTHT_0002220	25.628	33.1	8	12	8	0.612	1.164	1.9
G0RZA1	Putative nicotinamide riboside protein OS=Chaetomium thermophilum (strain DSM 1495 / CBS 144.50 / IMI 039719) OX=759272 GN=CTHT_0002230	41.203	4.7	2	3	2	1.021	1.026	1.004
G0RZA2	Glucoamylase OS=Chaetomium thermophilum (strain DSM 1495 / CBS 144.50 / IMI 039719) OX=759272 GN=CTHT_0002240	72.557	55.8	28	337	28	1.606	1.774	1.105
G0RZA3	Putative RNA splicing factor OS=Chaetomium thermophilum (strain DSM 1495 / CBS 144.50 / IMI 039719) OX=759272 GN=CTHT_0002250	76.294	1	1	1	1	2.357	1.003	0.426
G0RZA5	Meiotically up-regulated gene 190 protein OS=Schizosaccharomyces pombe (strain 972 / ATCC 24843) GN=mug190 PE=1 SV=1	146.78	0.5	1	1	1	0.606	0.691	1.141
G0RZB1	Carboxylic ester hydrolase OS=Chaetomium thermophilum (strain DSM 1495 / CBS 144.50 / IMI 039719) OX=759272 GN=CTHT_0002330	72.402	36.4	20	27	20	1.232	1.172	0.952
G0RZB3	DASH complex subunit DAD2 OS=Debaryomyces hansenii (strain ATCC 36239 / CBS 767 / JCM 1990 / NBRC 0083 / IGC 2968) GN=DAD2 PE=3 SV=2	14.778	29	3	3	3	0.809	1.069	1.321
G0RZB5	Vacuolar protein sorting-associated protein 29 OS=Chaetomium thermophilum (strain DSM 1495 / CBS 144.50 / IMI 039719) OX=759272 GN=CTHT_0002370	22.222	33.3	6	9	6	0.951	1.091	1.147
G0RZB6	Putative pyridoxal phosphate binding protein OS=Chaetomium thermophilum (strain DSM 1495 / CBS 144.50 / IMI 039719) OX=759272 GN=CTHT_0002380	54.111	23.7	10	14	10	0.681	0.694	1.019
G0RZB7	Exportin-1 OS=Schizosaccharomyces pombe (strain 972 / ATCC 24843) GN=xpo1 PE=1 SV=3	119.87	45	38	68	37	1.839	1.699	0.924
G0RZB9		40.921	3.5	1	1	1	0.746	0.727	0.976
G0RZC0	T-complex protein 1 subunit gamma OS=Chaetomium thermophilum (strain DSM 1495 / CBS 144.50 / IMI 039719) OX=759272 GN=CTHT_0002430	61.533	67.1	39	76	39	1.048	2.096	2.001
G0RZC2	Broad-range acid phosphatase DET1 OS=Saccharomyces cerevisiae (strain ATCC 204508 / S288c) GN=DET1 PE=1 SV=1	76.462	5.4	3	4	3	1.548	0.764	0.494
G0RZC6	Mitotic-spindle organizing protein 1 OS=Magnaporthe oryzae (strain 70-15 / ATCC MYA-4617 / FGSC 8958) GN=MGG_14000 PE=3 SV=1	9.1895	28.9	1	1	1	0.66	1.024	1.552
G0RZC7	Probable kinetochore protein spc25 OS=Neurospora crassa (strain ATCC 24698 / 74-OR23-1A / CBS 708.71 / DSM 1257 / FGSC 987)GN=kpr-4 PE=3 SV=1	30.051	30.2	8	8	8	0.978	1.402	1.434
G0RZC8	PITH domain-containing protein P35G2.02 OS=Schizosaccharomyces pombe (strain 972 / ATCC 24843) GN=SPBP35G2.02 PE=3 SV=1	134.8	7.1	6	8	6	0.606	0.943	1.557
G0RZC9	Protein JLP2 OS=Saccharomyces cerevisiae (strain ATCC 204508 / S288c) GN=JLP2 PE=1 SV=2	23.652	31.7	6	7	6	1.49	1.321	0.886
G0RZD0	Mitochondrial 60S ribosomal protein L9-like protein OS=Chaetomium thermophilum (strain DSM 1495 / CBS 144.50 / IMI 039719) OX=759272 GN=CTHT_0002530	45.925	40.3	13	18	13	1.536	0.567	0.369
G0RZD1	Cytochrome c oxidase assembly factor 1 OS=Saccharomyces cerevisiae (strain ATCC 204508 / S288c) GN=COA1 PE=1 SV=1	26.777	18.9	3	4	3	2.758	1.871	0.678
G0RZD2	40S ribosomal protein s10-like protein OS=Chaetomium thermophilum (strain DSM 1495 / CBS 144.50 / IMI 039719) OX=759272 GN=CTHT_0002550	49.149	5.1	1	1	1
G0RZD3	Cyclin dependent-like protein OS=Chaetomium thermophilum (strain DSM 1495 / CBS 144.50 / IMI 039719) OX=759272 GN=CTHT_0002560	171.86	19.9	22	31	22	0.994	1.093	1.1
G0RZD4	Vacuolar protein sorting-associated protein 20-like protein OS=Chaetomium thermophilum (strain DSM 1495 / CBS 144.50 / IMI 039719) OX=759272 GN=CTHT_0002570	23.008	6.2	1	1	1
G0RZD6	ATP-dependent helicase-like protein OS=Chaetomium thermophilum (strain DSM 1495 / CBS 144.50 / IMI 039719) OX=759272 GN=CTHT_0002590	74.897	31	16	21	16	2.345	0.973	0.415
G0RZD7		81.731	1.6	1	1	1
G0RZD8	40S ribosomal protein s10-like protein OS=Chaetomium thermophilum (strain DSM 1495 / CBS 144.50 / IMI 039719) OX=759272 GN=CTHT_0002610	18.09	49.1	9	19	9	0.625	0.944	1.511
G0RZE0	Cytochrome c oxidase subunit OS=Chaetomium thermophilum (strain DSM 1495 / CBS 144.50 / IMI 039719) OX=759272 GN=CTHT_0002630	9.9791	56	6	16	6	1.536	1.699	1.106
G0RZE1		10.622	29.7	4	15	4	1.842	1.595	0.866
G0RZE2	Putative cyclophilin protein OS=Chaetomium thermophilum (strain DSM 1495 / CBS 144.50 / IMI 039719) OX=759272 GN=CTHT_0002650	16.582	42.5	5	6	5	0.561	0.6	1.069
G0RZE3	Protein transport protein SEC31 OS=Chaetomium globosum (strain ATCC 6205 / CBS 148.51 / DSM 1962 / NBRC 6347 / NRRL 1970)GN=SEC31 PE=3 SV=1	132.73	46	48	80	48	0.923	0.821	0.889
G0RZE4		38.528	3.4	1	1	1
G0RZE6	Putative transcription factor OS=Chaetomium thermophilum (strain DSM 1495 / CBS 144.50 / IMI 039719) OX=759272 GN=CTHT_0002690	58.018	5.4	3	4	3	0.41	1.025	2.498
G0RZE7	4-hydroxyphenylpyruvate dioxygenase OS=Chaetomium thermophilum (strain DSM 1495 / CBS 144.50 / IMI 039719) OX=759272 GN=CTHT_0002700	45.369	44.2	17	43	17	0.972	0.825	0.849
G0RZE8		29.7	53.2	11	14	11	0.619	0.399	0.645
G0RZE9	60S ribosomal protein L27 OS=Chaetomium thermophilum (strain DSM 1495 / CBS 144.50 / IMI 039719) OX=759272 GN=CTHT_0002720	15.769	48.1	8	23	8	0.748	0.61	0.816
G0RZF0	Uncharacterized transporter C22E12.01 OS=Schizosaccharomyces pombe (strain 972 / ATCC 24843) GN=SPAC22E12.01 PE=3 SV=2	44.131	4	2	2	2	0.645	0.862	1.337
G0RZF1	UDP-galactopyranose mutase-like protein OS=Chaetomium thermophilum (strain DSM 1495 / CBS 144.50 / IMI 039719) OX=759272 GN=CTHT_0002740	57.749	62.7	30	80	30	0.556	0.605	1.089
G0RZF2	Two-component system protein A OS=Emericella nidulans (strain FGSC A4 / ATCC 38163 / CBS 112.46 / NRRL 194 / M139) GN=tcsA PE=3 SV=2	270.46	1.5	2	2	2	0.86	0.775	0.902
G0RZF5	Allantoicase-like protein OS=Chaetomium thermophilum (strain DSM 1495 / CBS 144.50 / IMI 039719) OX=759272 GN=CTHT_0002780	39.175	31.2	10	12	10	0.504	0.669	1.328
G0RZF8	Export control protein CHS7-like protein OS=Chaetomium thermophilum (strain DSM 1495 / CBS 144.50 / IMI 039719) OX=759272 GN=CTHT_0002810	28.576	6.5	2	3	2	1.87	2.515	1.345
G0RZG1	Uncharacterized AAA domain-containing protein C16E9.10c OS=Schizosaccharomyces pombe (strain 972 / ATCC 24843) GN=SPBC16E9.10c PE=1 SV=1	88.014	4.9	4	4	4	0.857	0.836	0.975
G0RZG2	Cytochrome c OS=Neurospora crassa (strain ATCC 24698 / 74-OR23-1A / CBS 708.71 / DSM 1257 / FGSC 987) GN=cyc-1 PE=1 SV=2	11.736	91.7	15	46	15	1.851	1.692	0.914
G0RZG3		32.459	21.6	5	5	5	0.922	1.193	1.293
G0RZG4	Exosome complex component RRP42 OS=Saccharomyces cerevisiae (strain ATCC 204508 / S288c) GN=RRP42 PE=1 SV=1	43.905	6.5	2	3	2	0.982	0.746	0.76
G0RZG7	RNA polymerase II assembly factor rtp1 OS=Schizosaccharomyces pombe (strain 972 / ATCC 24843) GN=rtp1 PE=3 SV=1	91.637	14.5	8	8	8	1.229	2.836	2.308
G0RZG9	Probable phospholipase C1020.13c OS=Schizosaccharomyces pombe (strain 972 / ATCC 24843) GN=SPCC1020.13c PE=3 SV=1	113.97	1.6	2	2	2
G0RZH2	Putative U4/U6 small nuclear ribonucleoprotein OS=Chaetomium thermophilum (strain DSM 1495 / CBS 144.50 / IMI 039719) OX=759272 GN=CTHT_0002950	53.49	14.4	7	7	7	0.611	0.673	1.101
G0RZH3	DNA-directed RNA polymerase subunit OS=Chaetomium thermophilum (strain DSM 1495 / CBS 144.50 / IMI 039719) OX=759272 GN=CTHT_0002960	191.67	2.3	3	3	3
G0RZH4	Glutathione S-transferase kappa OS=Chaetomium thermophilum (strain DSM 1495 / CBS 144.50 / IMI 039719) OX=759272 GN=CTHT_0002970	25.163	71.4	11	23	11	0.52	0.698	1.341
G0RZH5	Histone H3 OS=Chaetomium thermophilum (strain DSM 1495 / CBS 144.50 / IMI 039719) OX=759272 GN=CTHT_0002980	15.392	22.8	5	9	5	0.897	0.73	0.813
G0RZH6	Histone H4 OS=Chaetomium thermophilum (strain DSM 1495 / CBS 144.50 / IMI 039719) OX=759272 GN=CTHT_0002990	11.386	59.2	9	32	9	0.623	0.689	1.105
G0RZH8		50.73	10.6	5	6	5	0.772	0.992	1.284
G0RZI0		89.552	16.8	17	19	17	1.882	1.139	0.605
G0RZI1	Alkaline ceramidase YDC1 OS=Saccharomyces cerevisiae (strain ATCC 204508 / S288c) GN=YDC1 PE=1 SV=1	47.933	13.2	4	8	4	0.964	1.304	1.353
G0RZI3		45.803	44.1	15	21	15	0.672	0.67	0.996
G0RZI4	Putative checkpoint protein OS=Chaetomium thermophilum (strain DSM 1495 / CBS 144.50 / IMI 039719) OX=759272 GN=CTHT_0003070	105.12	0.8	1	2	1	1.929	1.667	0.864
G0RZI5	Oxidoreductase AflY OS=Aspergillus parasiticus (strain ATCC 56775 / NRRL 5862 / SRRC 143 / SU-1) GN=aflY PE=3 SV=1	42.617	22.1	7	11	7	2.352	1.172	0.498
G0RZI6	Ribulose-phosphate 3-epimerase OS=Chaetomium thermophilum (strain DSM 1495 / CBS 144.50 / IMI 039719) OX=759272 GN=CTHT_0003090	27.463	22.2	4	17	4	0.91	1.31	1.44
G0RZI8	Oxidoreductase-like protein OS=Chaetomium thermophilum (strain DSM 1495 / CBS 144.50 / IMI 039719) OX=759272 GN=CTHT_0003110	74.287	5.3	4	5	4	1.901	0.911	0.479
G0RZI9		35.476	11.3	3	3	3	0.886	1.302	1.469
G0RZJ0	Putative pyridoxal phosphate binding protein OS=Chaetomium thermophilum (strain DSM 1495 / CBS 144.50 / IMI 039719) OX=759272 GN=CTHT_0003130	46.337	39.5	14	26	14	1.217	4.414	3.626
G0RZJ2	Hydrolase-like protein OS=Chaetomium thermophilum (strain DSM 1495 / CBS 144.50 / IMI 039719) OX=759272 GN=CTHT_0003150	107.24	2.5	2	2	2	0.999	0.98	0.981
G0RZJ5	Putative sequence-specific DNA binding protein OS=Chaetomium thermophilum (strain DSM 1495 / CBS 144.50 / IMI 039719) OX=759272 GN=CTHT_0003180	154.59	1.4	1	1	1	0.533	0.859	1.612
G0RZJ6	Putative actin cytoskeleton-regulatory complex protein OS=Chaetomium thermophilum (strain DSM 1495 / CBS 144.50 / IMI 039719) OX=759272 GN=CTHT_0003190	136.22	26.6	28	39	28	0.841	0.847	1.007
G0RZJ7	AMP deaminase-like protein OS=Chaetomium thermophilum (strain DSM 1495 / CBS 144.50 / IMI 039719) OX=759272 GN=CTHT_0003200	127.71	23.8	26	39	26	1.327	1.325	0.999
G0RZJ8	UDP-N-acetylglucosamine transporter yea4 OS=Schizosaccharomyces pombe (strain 972 / ATCC 24843) GN=yea4 PE=3 SV=1	47.044	4	2	2	2
G0RZJ9	Transport protein particle subunit trs23 OS=Schizosaccharomyces pombe (strain 972 / ATCC 24843) GN=trs23 PE=3 SV=1	19.562	18.9	2	2	2	1.217	1.356	1.115
G0RZK0	26S proteasome regulatory subunit-like protein OS=Chaetomium thermophilum (strain DSM 1495 / CBS 144.50 / IMI 039719) OX=759272 GN=CTHT_0003230	32.326	17.4	5	8	5	0.841	0.665	0.791
G0RZK2	Translation machinery-associated protein 22 OS=Chaetomium thermophilum (strain DSM 1495 / CBS 144.50 / IMI 039719) OX=759272 GN=CTHT_0003250	20.373	34.2	7	10	7	0.582	0.541	0.929
G0RZK4	TRAM, LAG1 and CLN8 domain-containing protein OS=Chaetomium thermophilum (strain DSM 1495 / CBS 144.50 / IMI 039719) OX=759272 GN=CTHT_0003270	39.792	20.7	9	16	9	1.048	0.625	0.597
G0RZK6	Anaphase-promoting complex subunit-like protein OS=Chaetomium thermophilum (strain DSM 1495 / CBS 144.50 / IMI 039719) OX=759272 GN=CTHT_0003290	119.06	0.7	1	1	1	1.106	0.737	0.666
G0RZK9	V-type ATPase assembly factor PKR1 OS=Saccharomyces cerevisiae (strain ATCC 204508 / S288c) GN=PKR1 PE=1 SV=1	19.236	18.8	2	3	2	1.134	1.085	0.956
G0RZL0	Putative small nuclear ribonucleoprotein OS=Chaetomium thermophilum (strain DSM 1495 / CBS 144.50 / IMI 039719) OX=759272 GN=CTHT_0003330	13.007	23.7	3	4	3	0.75	0.968	1.292
G0RZL1	eRF1 methyltransferase catalytic subunit MTQ2 OS=Saccharomyces cerevisiae (strain ATCC 204508 / S288c) GN=MTQ2 PE=1 SV=1	29.641	9.7	1	1	1	0.64	0.983	1.536
G0RZL3	NONE-like protein OS=Chaetomium thermophilum (strain DSM 1495 / CBS 144.50 / IMI 039719) OX=759272 GN=CTHT_0003360	27.206	44.5	12	28	12	1.156	0.819	0.709
G0RZL7	Protein DSF2 OS=Saccharomyces cerevisiae (strain ATCC 204508 / S288c) GN=DSF2 PE=1 SV=2	40.445	9.4	4	7	4	1.141	1.839	1.612
G0RZL9	Uncharacterized WD repeat-containing protein C3D6.12 OS=Schizosaccharomyces pombe (strain 972 / ATCC 24843) GN=SPBC3D6.12 PE=1 SV=1	107.42	9.3	8	8	8
G0RZM0	Arp2/3 complex 34 kDa subunit OS=Chaetomium thermophilum (strain DSM 1495 / CBS 144.50 / IMI 039719) OX=759272 GN=CTHT_0003440	36.622	49.5	14	27	14	0.828	1.021	1.232
G0RZM2	Putative transcription initiation factor OS=Chaetomium thermophilum (strain DSM 1495 / CBS 144.50 / IMI 039719) OX=759272 GN=CTHT_0003460	40.647	14	5	5	5	1.088	0.789	0.725
G0RZM5	Polarized growth protein rax2 OS=Schizosaccharomyces pombe (strain 972 / ATCC 24843) GN=rax2 PE=1 SV=1	131.67	3.1	4	6	4	1.801	0.89	0.494
G0RZM7	U2 snRNP component prp10 OS=Schizosaccharomyces pombe (strain 972 / ATCC 24843) GN=prp10 PE=1 SV=3	134.79	16.4	18	21	18	1.55	0.891	0.575
G0RZM8	U2 snRNP auxiliary factor large subunit OS=Chaetomium thermophilum (strain DSM 1495 / CBS 144.50 / IMI 039719) OX=759272 GN=CTHT_0003520	67.193	20.4	8	10	8	0.803	0.573	0.713
G0RZM9	40S ribosomal protein S13-like protein OS=Chaetomium thermophilum (strain DSM 1495 / CBS 144.50 / IMI 039719) OX=759272 GN=CTHT_0003530	16.881	63.6	9	22	9	0.732	0.531	0.725
G0RZN2	Putative transcriptional activator protein OS=Chaetomium thermophilum (strain DSM 1495 / CBS 144.50 / IMI 039719) OX=759272 GN=CTHT_0003560	36.627	13.7	3	6	3	0.894	1.084	1.213
G0RZN3	U6 snRNA-associated Sm-like protein LSm2 OS=Chaetomium thermophilum (strain DSM 1495 / CBS 144.50 / IMI 039719) OX=759272 GN=CTHT_0003570	11.269	39.8	3	4	3	0.78	1.453	1.864
G0RZN4	Eukaryotic translation initiation factor 3 subunit D OS=Chaetomium thermophilum (strain DSM 1495 / CBS 144.50 / IMI 039719) OX=759272 GN=CTHT_0003590	164.55	13.5	17	30	17	0.873	0.481	0.551
G0RZN7	Serine/threonine protein kinase-like protein OS=Chaetomium thermophilum (strain DSM 1495 / CBS 144.50 / IMI 039719) OX=759272 GN=CTHT_0003620	224.35	0.4	1	1	1
G0RZN8	Glycerophosphoinositol permease 1 OS=Candida albicans (strain SC5314 / ATCC MYA-2876) GN=GIT1 PE=1 SV=1	79.754	3	2	3	2	0.746	1.266	1.698
G0RZP1	Putative Co-chaperone protein OS=Chaetomium thermophilum (strain DSM 1495 / CBS 144.50 / IMI 039719) OX=759272 GN=CTHT_0003660	32.473	9.6	3	3	3	0.8	1.231	1.54
G0RZP3	Putative COP9 signalosome protein OS=Chaetomium thermophilum (strain DSM 1495 / CBS 144.50 / IMI 039719) OX=759272 GN=CTHT_0003680	46.953	44.4	16	23	16	1.141	1.157	1.015
G0RZP4		30.52	6.3	1	1	1	0.573	0.532	0.929
G0RZP5	Cytochrome b2, mitochondrial OS=Wickerhamomyces anomalus GN=CYB2 PE=1 SV=2	59.487	28.3	12	13	12	1.055	1.85	1.754
G0RZP6		38.384	30.5	12	31	12	2.774	0.719	0.259
G0RZP7		35.587	5.4	2	2	2	0.837	0.835	0.999
G0RZP8	Proteasome subunit beta OS=Chaetomium thermophilum (strain DSM 1495 / CBS 144.50 / IMI 039719) OX=759272 GN=CTHT_0003730	31.339	38.2	7	19	7	0.886	1.145	1.292
G0RZP9	Glutamine--fructose-6-phosphate aminotransferase [isomerizing] OS=Saccharomyces cerevisiae (strain ATCC 204508 / S288c) GN=GFA1 PE=1 SV=4	83.541	52.1	38	108	38	0.74	0.855	1.156
G0RZQ0	26S protease subunit RPT4 (26S protease subunit SUG2)-like protein OS=Chaetomium thermophilum (strain DSM 1495 / CBS 144.50 / IMI 039719) OX=759272 GN=CTHT_0003750	43.916	70.6	25	51	24	0.81	0.856	1.056
G0RZQ1		32.366	47.6	12	24	12	2.121	1.44	0.679
G0RZQ2	Glutamine synthetase OS=Chaetomium thermophilum (strain DSM 1495 / CBS 144.50 / IMI 039719) OX=759272 GN=CTHT_0003770	40.219	37.8	13	26	11	0.614	5.459	8.883
G0RZQ3		39.188	16.7	5	6	5	0.796	1.886	2.369
G0RZQ7		54.438	27.8	11	17	11	3.001	3.675	1.225
G0RZQ8		35.583	3.7	1	1	1	1.795	2.24	1.248
G0RZR0	Putative high affinity copper protein OS=Chaetomium thermophilum (strain DSM 1495 / CBS 144.50 / IMI 039719) OX=759272 GN=CTHT_0003850	21.474	51.7	7	12	7	0.862	1.38	1.602
G0RZR1	Putative FAD binding protein OS=Chaetomium thermophilum (strain DSM 1495 / CBS 144.50 / IMI 039719) OX=759272 GN=CTHT_0003860	71.691	28.4	16	28	16	0.414	0.431	1.041
G0RZR2		45.048	2.6	1	1	1
G0RZR4		48.911	6.6	2	2	2
G0RZR5		107.58	12.7	11	15	11	0.399	0.342	0.857
G0RZR9	Putative cellulose binding protein OS=Chaetomium thermophilum (strain DSM 1495 / CBS 144.50 / IMI 039719) OX=759272 GN=CTHT_0003950	33.527	14.6	4	6	4	5.494	1.534	0.279
G0RZS2	Hydrolase-like protein OS=Chaetomium thermophilum (strain DSM 1495 / CBS 144.50 / IMI 039719) OX=759272 GN=CTHT_0003990	78.368	20	13	22	13	1.931	1.309	0.678
G0RZS4		82.773	5.8	4	4	4	1.073	0.463	0.432
G0RZS7	Eukaryotic translation initiation factor 3 subunit I OS=Meyerozyma guilliermondii (strain ATCC 6260 / CBS 566 / DSM 6381/ JCM 1539 / NBRC 10279 / NRRL Y-324) GN=TIF34 PE=3 SV=2	38.987	54	13	18	13	0.79	1.054	1.334
G0RZS8	Putative ubiquitin binding protein OS=Chaetomium thermophilum (strain DSM 1495 / CBS 144.50 / IMI 039719) OX=759272 GN=CTHT_0004050	88.071	35.4	24	41	24	0.985	1.186	1.204
G0RZT0	Secondary metabolism regulator LAE1 OS=Cochliobolus heterostrophus (strain C5 / ATCC 48332 / race O) GN=LAE1 PE=3 SV=1	74.376	2.1	1	1	1	2.716	3.116	1.147
G0RZT1	Putative transporter protein OS=Chaetomium thermophilum (strain DSM 1495 / CBS 144.50 / IMI 039719) OX=759272 GN=CTHT_0004080	133.43	1.9	2	3	2	2.352	1.977	0.841
G0RZT5	Putative transcription factor involved in RNA polymerase II transcription regulation OS=Chaetomium thermophilum (strain DSM 1495 / CBS 144.50 / IMI 039719) OX=759272 GN=CTHT_0004120	49.028	14.6	6	6	6	0.841	0.592	0.705
G0RZT6	Protein kinase dsk1 OS=Schizosaccharomyces pombe (strain 972 / ATCC 24843) GN=dsk1 PE=3 SV=2	62.589	29.7	15	24	15	0.94	1.006	1.07
G0RZT7	Putative integral membrane protein OS=Chaetomium thermophilum (strain DSM 1495 / CBS 144.50 / IMI 039719) OX=759272 GN=CTHT_0004140	43.612	3.1	1	1	1	1.569	1.552	0.989
G0RZU1	Vacuolar protein sorting-associated protein 64 OS=Saccharomyces cerevisiae (strain ATCC 204508 / S288c) GN=VPS64 PE=1 SV=1	91.014	12.1	10	11	10	0.904	0.834	0.922
G0RZU2	Histone deacetylase-like protein OS=Chaetomium thermophilum (strain DSM 1495 / CBS 144.50 / IMI 039719) OX=759272 GN=CTHT_0004190	27.573	15.6	4	5	4	1.381	1.702	1.233
G0RZU6	ADP-ribose pyrophosphatase OS=Saccharomyces cerevisiae (strain ATCC 204508 / S288c) GN=YSA1 PE=1 SV=2	13.717	42.9	5	9	5	0.508	0.432	0.849
G0RZU9	Homoserine O-acetyltransferase-like protein OS=Chaetomium thermophilum (strain DSM 1495 / CBS 144.50 / IMI 039719) OX=759272 GN=CTHT_0004280	64.877	7.1	4	5	4	1.847	4.031	2.183
G0RZV0		37.484	15.5	4	6	4	1.087	1.239	1.14
G0RZV1	Poly(A) RNA polymerase-like protein OS=Chaetomium thermophilum (strain DSM 1495 / CBS 144.50 / IMI 039719) OX=759272 GN=CTHT_0004300	130.88	3	3	3	3	0.698	0.987	1.413
G0RZV2		27.945	64.6	18	72	17	3.255	1.466	0.45
G0RZV3		25.676	47.7	13	30	12	2.266	1.097	0.484
G0RZV4		31.922	19.9	5	5	5	1.085	1.026	0.945
G0RZV9	Secondary metabolism regulator LAE1 OS=Cochliobolus heterostrophus (strain C5 / ATCC 48332 / race O) GN=LAE1 PE=3 SV=1	39.84	37.2	16	34	15	3.928	3.47	0.883
G0RZW0	Metallopeptidase-like protein OS=Chaetomium thermophilum (strain DSM 1495 / CBS 144.50 / IMI 039719) OX=759272 GN=CTHT_0004400	87.708	2.4	2	2	2	1.612	0.945	0.586
G0RZW2	Acetyl-coenzyme A synthetase-like protein OS=Chaetomium thermophilum (strain DSM 1495 / CBS 144.50 / IMI 039719) OX=759272 GN=CTHT_0004420	112.63	28.5	33	61	33	0.715	0.821	1.149
G0RZW3	Putative kinesin family protein OS=Chaetomium thermophilum (strain DSM 1495 / CBS 144.50 / IMI 039719) OX=759272 GN=CTHT_0004430	206.03	10.9	16	16	16	1.813	1.24	0.684
G0RZW6	Alpha-1,2-galactosyltransferase-like protein OS=Chaetomium thermophilum (strain DSM 1495 / CBS 144.50 / IMI 039719) OX=759272 GN=CTHT_0007880	37.253	26.7	6	6	6	0.656	0.763	1.163
G0RZW7	Sphingosine-1-phosphate lyase-like protein OS=Chaetomium thermophilum (strain DSM 1495 / CBS 144.50 / IMI 039719) OX=759272 GN=CTHT_0007890	63.095	14.9	8	9	8	1.088	1.243	1.142
G0RZW8	GTPase-activating protein gyp2-like protein OS=Chaetomium thermophilum (strain DSM 1495 / CBS 144.50 / IMI 039719) OX=759272 GN=CTHT_0007900	127.11	14.9	15	17	15	0.879	0.597	0.679
G0RZX0	cAMP-dependent protein kinase type 2 OS=Saccharomyces cerevisiae (strain ATCC 204508 / S288c) GN=TPK2 PE=1 SV=2	45.763	6.2	3	3	3	0.846	0.768	0.907
G0RZX1	Inositol or phosphatidylinositol phosphatase-like protein OS=Chaetomium thermophilum (strain DSM 1495 / CBS 144.50 / IMI 039719) OX=759272 GN=CTHT_0007930	50.748	20.3	6	8	6	0.68	0.645	0.948
G0RZX2	Casein kinase I-like protein OS=Chaetomium thermophilum (strain DSM 1495 / CBS 144.50 / IMI 039719) OX=759272 GN=CTHT_0007940	44.734	54.2	22	40	22	0.999	1.53	1.531
G0RZX4	Protein PAL1 OS=Saccharomyces cerevisiae (strain ATCC 204508 / S288c) GN=PAL1 PE=1 SV=1	57.332	17	8	9	8	0.567	0.646	1.139
G0RZX8	Exosome complex component rrp40 OS=Schizosaccharomyces pombe (strain 972 / ATCC 24843) GN=rrp40 PE=3 SV=1	27.92	21.5	5	6	5	0.806	0.841	1.043
G0RZX9	Putative heat shock protein OS=Chaetomium thermophilum (strain DSM 1495 / CBS 144.50 / IMI 039719) OX=759272 GN=CTHT_0008010	62.373	46.2	22	33	22	0.871	0.877	1.008
G0RZY1	Protein csh3 OS=Schizosaccharomyces pombe (strain 972 / ATCC 24843) GN=csh3 PE=2 SV=1	22.856	17.4	4	6	4	0.842	1.019	1.21
G0RZY2	RBR-type E3 ubiquitin transferase OS=Chaetomium thermophilum (strain DSM 1495 / CBS 144.50 / IMI 039719) OX=759272 GN=CTHT_0008040	87.675	4.3	3	3	3	1.977	0.894	0.452
G0RZY6	RHO1 GDP-GTP exchange protein 1-like protein OS=Chaetomium thermophilum (strain DSM 1495 / CBS 144.50 / IMI 039719) OX=759272 GN=CTHT_0008080	147.23	17.8	20	22	20	0.915	0.945	1.033
G0RZY9	Ser/thr protein phosphatase family-like protein OS=Chaetomium thermophilum (strain DSM 1495 / CBS 144.50 / IMI 039719) OX=759272 GN=CTHT_0008110	70.828	31.7	14	20	14	1.168	0.8	0.685
G0RZZ0	Putative pre-mRNA splicing protein OS=Chaetomium thermophilum (strain DSM 1495 / CBS 144.50 / IMI 039719) OX=759272 GN=CTHT_0008120	28.331	36.2	9	12	9	0.754	0.745	0.988
G0RZZ1	Dolichyl-diphosphooligosaccharide--protein glycosyltransferase subunit WBP1 OS=Chaetomium thermophilum (strain DSM 1495 / CBS 144.50 / IMI 039719) OX=759272 GN=CTHT_0008130	52.71	35.1	13	22	13	0.787	1.164	1.479
G0RZZ2	NADH-ubiquinone oxidoreductase 9.5 kDa subunit OS=Neurospora crassa (strain ATCC 24698 / 74-OR23-1A / CBS 708.71 / DSM 1257/ FGSC 987) GN=nuo9.5 PE=1 SV=3	9.0664	34.1	2	5	2	0.959	0.729	0.76
G0RZZ4	Serine-type endopeptidase-like protein OS=Chaetomium thermophilum (strain DSM 1495 / CBS 144.50 / IMI 039719) OX=759272 GN=CTHT_0008160	57.518	33.6	14	30	14	0.303	0.212	0.7
G0RZZ6	Protein EFR3 OS=Chaetomium globosum (strain ATCC 6205 / CBS 148.51 / DSM 1962 / NBRC 6347 / NRRL 1970) GN=EFR3 PE=3 SV=1	132.02	7.4	7	7	7	1.017	0.623	0.613
G0RZZ7	NONE-like protein OS=Chaetomium thermophilum (strain DSM 1495 / CBS 144.50 / IMI 039719) OX=759272 GN=CTHT_0008190	44.134	31	9	12	9	1.289	1.182	0.917
G0RZZ9	Acyl-CoA ligase easD OS=Emericella nidulans (strain FGSC A4 / ATCC 38163 / CBS 112.46 / NRRL 194 / M139) GN=easD PE=3 SV=1	64.294	24.1	14	17	14	0.843	0.849	1.006
G0S001	VMS1 homolog C1827.04 OS=Schizosaccharomyces pombe (strain 972 / ATCC 24843) GN=SPCC1827.04 PE=1 SV=1	74.418	11.3	6	6	6	1.148	1.161	1.011
G0S002		62.598	5.2	2	2	2	1.415	1.63	1.151
G0S004	Putative calcium-dependent phospholipid binding protein OS=Chaetomium thermophilum (strain DSM 1495 / CBS 144.50 / IMI 039719) OX=759272 GN=CTHT_0008260	82.526	7.6	6	6	6	0.916	0.72	0.787
G0S005	Glutamate synthase-like protein OS=Chaetomium thermophilum (strain DSM 1495 / CBS 144.50 / IMI 039719) OX=759272 GN=CTHT_0008270	234.64	2.8	5	5	5
G0S006	Vacuolar transporter chaperone 3 OS=Saccharomyces cerevisiae (strain ATCC 204508 / S288c) GN=VTC3 PE=1 SV=1	99.636	10.3	8	8	8	1.002	0.82	0.818
G0S009	Suppressor protein spt23-like protein OS=Chaetomium thermophilum (strain DSM 1495 / CBS 144.50 / IMI 039719) OX=759272 GN=CTHT_0008320	153.56	0.8	1	1	1
G0S010	tRNA-specific adenosine-34 deaminase subunit tad3-like protein OS=Chaetomium thermophilum (strain DSM 1495 / CBS 144.50 / IMI 039719) OX=759272 GN=CTHT_0008340	45.84	15	5	5	5
G0S011	6-phosphofructo-2-kinase 1-like protein OS=Chaetomium thermophilum (strain DSM 1495 / CBS 144.50 / IMI 039719) OX=759272 GN=CTHT_0008350	75.84	2.7	2	2	2	1.064	1.098	1.033
G0S014	Cell polarity protein alp11 OS=Schizosaccharomyces pombe (strain 972 / ATCC 24843) GN=alp11 PE=1 SV=1	26.789	47.9	10	20	10	0.857	1.224	1.428
G0S016	tRNA (carboxymethyluridine(34)-5-O)-methyltransferase OS=Saccharomyces cerevisiae (strain ATCC 204508 / S288c) GN=TRM9 PE=1 SV=1	35.354	29.1	5	5	5	0.974	1.212	1.244
G0S017	D-xylose 1-dehydrogenase (NADP(+)) OS=Hypocrea jecorina (strain ATCC 56765 / BCRC 32924 / NRRL 11460 / Rut C-30) GN=xyd1 PE=1 SV=1	42.717	55.5	18	35	18	1.481	3.556	2.401
G0S018	Protein PCF11 OS=Saccharomyces cerevisiae (strain ATCC 204508 / S288c) GN=PCF11 PE=1 SV=2	82.906	9.7	6	7	6
G0S020		7.6847	16.9	2	4	2	1.558	11.189	7.182
G0S022	Survival motor neuron-like protein 1 OS=Schizosaccharomyces pombe (strain 972 / ATCC 24843) GN=smn1 PE=1 SV=1	20.601	7.5	1	1	1
G0S023	Uncharacterized sugar kinase YDR109C OS=Saccharomyces cerevisiae (strain ATCC 204508 / S288c) GN=YDR109C PE=1 SV=1	66.564	29.9	16	18	16	0.629	1.005	1.599
G0S024	Nucleoporin NIC96 OS=Chaetomium thermophilum (strain DSM 1495 / CBS 144.50 / IMI 039719) OX=759272 GN=NIC96	121.47	47.3	39	55	39	0.923	0.997	1.081
G0S027	Plasma membrane ATPase OS=Chaetomium thermophilum (strain DSM 1495 / CBS 144.50 / IMI 039719) OX=759272 GN=CTHT_0008510	99.613	42.2	34	108	34	1.532	0.675	0.44
G0S028	Putative mitochondrial carrier protein OS=Chaetomium thermophilum (strain DSM 1495 / CBS 144.50 / IMI 039719) OX=759272 GN=CTHT_0008520	34.084	42.2	12	25	12	0.689	0.727	1.055
G0S029	Citrate synthase OS=Chaetomium thermophilum (strain DSM 1495 / CBS 144.50 / IMI 039719) OX=759272 GN=CTHT_0008530	52.578	61.5	25	69	24	1.273	1.17	0.919
G0S030	Rpb7-binding protein seb1 OS=Schizosaccharomyces pombe (strain 972 / ATCC 24843) GN=seb1 PE=1 SV=3	78.282	10.6	7	8	7	0.825	1.195	1.448
G0S032	Long-chain fatty acid CoA ligase-like protein OS=Chaetomium thermophilum (strain DSM 1495 / CBS 144.50 / IMI 039719) OX=759272 GN=CTHT_0008560	78.728	41.4	18	33	18	0.829	0.979	1.181
G0S034	O-acetylhomoserine (Thiol)-lyase-like protein OS=Chaetomium thermophilum (strain DSM 1495 / CBS 144.50 / IMI 039719) OX=759272 GN=CTHT_0008580	47.19	46.2	15	37	15	1.093	2.146	1.964
G0S035		28.067	16.8	5	5	5	0.82	1.035	1.262
G0S036		33.942	14.9	3	4	3	0.516	0.626	1.212
G0S038	GTP-binding protein ypt4 OS=Schizosaccharomyces pombe (strain 972 / ATCC 24843) GN=ypt4 PE=3 SV=1	33.373	22.2	6	9	6	1.276	1.717	1.346
G0S039	Dolichyl-phosphate-mannose-protein mannosyltransferase 2-like protein OS=Chaetomium thermophilum (strain DSM 1495 / CBS 144.50 / IMI 039719) OX=759272 GN=CTHT_0008630	84.839	25.5	17	27	17	0.688	0.739	1.074
G0S040		22.795	57.9	9	15	9	0.94	0.691	0.735
G0S041	Genetic interactor of prohibitins 3, mitochondrial OS=Clavispora lusitaniae (strain ATCC 42720) GN=GEP3 PE=3 SV=1	88.204	9.9	8	8	8	1.013	0.694	0.685
G0S042	Cytochrome c oxidase-like protein OS=Chaetomium thermophilum (strain DSM 1495 / CBS 144.50 / IMI 039719) OX=759272 GN=CTHT_0008660	31.634	3.5	1	2	1	1.007	0.996	0.989
G0S044		90.485	2.4	2	2	2
G0S045	Ornithine carbamoyltransferase-like protein OS=Chaetomium thermophilum (strain DSM 1495 / CBS 144.50 / IMI 039719) OX=759272 GN=CTHT_0008700	39.101	52.4	15	29	15	0.916	1.424	1.556
G0S046	Acetolactate synthase small subunit-like protein OS=Chaetomium thermophilum (strain DSM 1495 / CBS 144.50 / IMI 039719) OX=759272 GN=CTHT_0008710	35.395	75.1	16	33	16	1.432	1.466	1.024
G0S047		92.835	20.9	17	20	17	0.937	1.289	1.377
G0S048	DENN domain-containing protein C297.05 OS=Schizosaccharomyces pombe (strain 972 / ATCC 24843) GN=SPCC297.05 PE=1 SV=1	128.05	10.6	11	13	11	0.962	0.987	1.027
G0S049	Type 1 phosphatases regulator YPI1 OS=Chaetomium globosum (strain ATCC 6205 / CBS 148.51 / DSM 1962 / NBRC 6347 / NRRL 1970)GN=YPI1 PE=3 SV=1	20.086	23.2	3	3	3	1.349	1.832	1.358
G0S051	Vesicular-fusion protein sec17-like protein OS=Chaetomium thermophilum (strain DSM 1495 / CBS 144.50 / IMI 039719) OX=759272 GN=CTHT_0008760	33.426	66.7	18	35	18	1.002	1.22	1.217
G0S052	Ribosomal RNA-processing protein 12 OS=Saccharomyces cerevisiae (strain ATCC 204508 / S288c) GN=RRP12 PE=1 SV=1	136.75	6.6	7	8	7	0.885	0.688	0.777
G0S058	5'-3' exoribonuclease OS=Chaetomium thermophilum (strain DSM 1495 / CBS 144.50 / IMI 039719) OX=759272 GN=CTHT_0008830	119.82	6.9	8	8	8	0.617	0.427	0.692
G0S059	Putative GTPase activating protein OS=Chaetomium thermophilum (strain DSM 1495 / CBS 144.50 / IMI 039719) OX=759272 GN=CTHT_0008840	297.71	0.3	1	1	1
G0S061	Pentafunctional AROM polypeptide OS=Chaetomium thermophilum (strain DSM 1495 / CBS 144.50 / IMI 039719) OX=759272 GN=CTHT_0008860	171.56	32.8	48	82	48	0.86	0.962	1.119
G0S062		105.26	24.1	23	29	23	0.349	0.194	0.557
G0S064	Protein SGM1 OS=Saccharomyces cerevisiae (strain ATCC 204508 / S288c) GN=SGM1 PE=1 SV=1	98.664	14.7	13	13	13	1.797	1.249	0.695
G0S065	Putative proteasome regulatory protein OS=Chaetomium thermophilum (strain DSM 1495 / CBS 144.50 / IMI 039719) OX=759272 GN=CTHT_0008900	25.835	55	11	20	11	1.396	1.697	1.216
G0S066	Putative pre-mRNA splicing protein OS=Chaetomium thermophilum (strain DSM 1495 / CBS 144.50 / IMI 039719) OX=759272 GN=CTHT_0008910	54.128	20.4	9	10	9	0.684	0.87	1.272
G0S067	Origin recognition complex subunit 1 OS=Schizosaccharomyces pombe (strain 972 / ATCC 24843) GN=orc1 PE=1 SV=1	85.973	2.1	1	1	1
G0S069	SET domain and MYND-type zinc finger protein 6 OS=Schizosaccharomyces pombe (strain 972 / ATCC 24843) GN=set6 PE=3 SV=1	51.299	3.7	1	1	1
G0S070	Probable prefoldin subunit 5 OS=Schizosaccharomyces pombe (strain 972 / ATCC 24843) GN=bob1 PE=1 SV=1	17.614	53.7	7	12	7	0.696	1.012	1.455
G0S071	Uncharacterized exonuclease C637.09 OS=Schizosaccharomyces pombe (strain 972 / ATCC 24843) GN=SPAC637.09 PE=3 SV=2	78.506	7.8	5	5	5	0.674	0.467	0.693
G0S072	Peroxisomal targeting signal receptor OS=Yarrowia lipolytica (strain CLIB 122 / E 150) GN=PAY32 PE=3 SV=1	71.978	27.9	16	21	16	1.127	1.004	0.891
G0S073	Protein esc1 OS=Schizosaccharomyces pombe (strain 972 / ATCC 24843) GN=esc1 PE=2 SV=1	47.486	14.2	5	5	5	1.476	1.976	1.339
G0S074	WSC domain-containing protein ARB_07870 OS=Arthroderma benhamiae (strain ATCC MYA-4681 / CBS 112371) GN=ARB_07870 PE=1 SV=1	48.174	8.7	3	3	3	0.588	0.373	0.635
G0S076		12.918	9.6	1	1	1	0.768	0.487	0.634
G0S078	Putative ribosomal protein OS=Chaetomium thermophilum (strain DSM 1495 / CBS 144.50 / IMI 039719) OX=759272 GN=CTHT_0009050	25.384	21.4	5	7	5	1.338	0.827	0.618
G0S079	60S acidic ribosomal protein P2-like protein OS=Chaetomium thermophilum (strain DSM 1495 / CBS 144.50 / IMI 039719) OX=759272 GN=CTHT_0009060	11.297	62.5	6	25	6	0.832	0.89	1.069
G0S080	Putative SPT2 chromatin protein OS=Chaetomium thermophilum (strain DSM 1495 / CBS 144.50 / IMI 039719) OX=759272 GN=CTHT_0009070	41.834	9.5	3	3	3	0.896	1.982	2.211
G0S081	Ribosome biogenesis protein nsa2 OS=Neurospora crassa (strain ATCC 24698 / 74-OR23-1A / CBS 708.71 / DSM 1257 / FGSC 987)GN=nsa2 PE=3 SV=1	29.662	8.8	2	2	2
G0S082	Putative peroxisomal membrane protein OS=Chaetomium thermophilum (strain DSM 1495 / CBS 144.50 / IMI 039719) OX=759272 GN=CTHT_0009090	25.345	7.1	2	2	2	0.751	0.694	0.924
G0S083	Disulfide oxidoreductase-like protein OS=Chaetomium thermophilum (strain DSM 1495 / CBS 144.50 / IMI 039719) OX=759272 GN=CTHT_0009100	29.125	11.8	3	3	3	0.557	0.631	1.133
G0S084	40S ribosomal protein s15-like protein OS=Chaetomium thermophilum (strain DSM 1495 / CBS 144.50 / IMI 039719) OX=759272 GN=CTHT_0009120	17.564	39.2	4	16	4	0.753	0.616	0.818
G0S086	NADH-ubiquinone oxidoreductase 17.8 kDa subunit, mitochondrial OS=Neurospora crassa (strain ATCC 24698 / 74-OR23-1A / CBS 708.71 / DSM 1257 / FGSC 987) GN=nuo17.8 PE=1 SV=1	16.484	38.1	6	17	6	1.329	0.835	0.629
G0S087	Nucleotide exchange factor SIL1 OS=Debaryomyces hansenii (strain ATCC 36239 / CBS 767 / JCM 1990 / NBRC 0083 / IGC 2968)GN=SIL1 PE=3 SV=2	49.549	13.1	4	4	4	1.14	0.775	0.68
G0S088		72.121	4.2	2	3	2	0.789	0.817	1.035
G0S089	DNA-directed RNA polymerase III subunit-like protein OS=Chaetomium thermophilum (strain DSM 1495 / CBS 144.50 / IMI 039719) OX=759272 GN=CTHT_0009170	21.988	6.8	1	1	1	1.378	1.392	1.01
G0S090	ER membrane protein complex subunit 3 OS=Chaetomium thermophilum (strain DSM 1495 / CBS 144.50 / IMI 039719) OX=759272 GN=CTHT_0009180	29.054	7.3	2	3	2	0.628	0.851	1.355
G0S091	Signal peptidase complex-like protein OS=Chaetomium thermophilum (strain DSM 1495 / CBS 144.50 / IMI 039719) OX=759272 GN=CTHT_0009190	25.347	50.2	8	13	8	0.763	0.961	1.26
G0S092	Putative DNA repair protein OS=Chaetomium thermophilum (strain DSM 1495 / CBS 144.50 / IMI 039719) OX=759272 GN=CTHT_0009200	136.44	11.9	13	17	13	0.707	0.687	0.971
G0S093	Methylenetetrahydrofolate dehydrogenase (NAD+)-like protein OS=Chaetomium thermophilum (strain DSM 1495 / CBS 144.50 / IMI 039719) OX=759272 GN=CTHT_0009210	37.862	58.3	17	31	17	0.909	1.105	1.215
G0S095	Uncharacterized endoplasmic reticulum membrane protein C16E8.02 OS=Schizosaccharomyces pombe (strain 972 / ATCC 24843) GN=SPAC16E8.02 PE=4 SV=2	20.173	4.5	1	1	1	0.604	0.976	1.615
G0S097	Putative transcription factor OS=Chaetomium thermophilum (strain DSM 1495 / CBS 144.50 / IMI 039719) OX=759272 GN=CTHT_0009250	33.094	18.2	4	5	4
G0S098	S-adenosylmethionine synthase OS=Chaetomium thermophilum (strain DSM 1495 / CBS 144.50 / IMI 039719) OX=759272 GN=CTHT_0009260	43.66	59.9	20	53	20	1.077	1.42	1.318
G0S099	DNA-directed RNA polymerase II subunit rpb7 OS=Schizosaccharomyces pombe (strain 972 / ATCC 24843) GN=rpb7 PE=1 SV=1	19.014	48	5	10	5	1.127	1.1	0.976
G0S0A2	Sortilin OS=Chaetomium thermophilum (strain DSM 1495 / CBS 144.50 / IMI 039719) OX=759272 GN=CTHT_0009300	172.83	19.4	28	35	28	0.857	0.708	0.826
G0S0A3	Secreted beta-glucosidase sun1 OS=Neosartorya fumigata (strain ATCC MYA-4609 / Af293 / CBS 101355 / FGSC A1100) GN=sun1 PE=1 SV=1	45.827	38.7	13	24	13	0.775	0.656	0.847
G0S0A4		59.393	16.7	6	6	6	0.982	1.18	1.202
G0S0A5	Diacylglycerol O-acyltransferase 2A OS=Umbelopsis ramanniana GN=DGAT2A PE=1 SV=1	59.082	2.8	1	1	1
G0S0A7	Endonuclease-like protein OS=Chaetomium thermophilum (strain DSM 1495 / CBS 144.50 / IMI 039719) OX=759272 GN=CTHT_0009350	88.89	4.8	3	3	3	1.399	0.932	0.666
G0S0A8	Zinc finger domain-containing protein OS=Chaetomium thermophilum (strain DSM 1495 / CBS 144.50 / IMI 039719) OX=759272 GN=CTHT_0009360	63.318	3.7	1	1	1
G0S0B0		95.189	2.4	2	2	2	2.655	0.894	0.337
G0S0B1	RNA 3'-terminal phosphate cyclase-like protein OS=Chaetomium thermophilum (strain DSM 1495 / CBS 144.50 / IMI 039719) OX=759272 GN=CTHT_0009390	43.347	4.6	2	2	2
G0S0B3	Carbamoyl-phosphate synthase arginine-specific large chain-like protein OS=Chaetomium thermophilum (strain DSM 1495 / CBS 144.50 / IMI 039719) OX=759272 GN=CTHT_0009410	145.21	39.5	47	69	45	0.882	0.825	0.936
G0S0B4	Nuclear protein localization protein 4 OS=Neurospora crassa (strain ATCC 24698 / 74-OR23-1A / CBS 708.71 / DSM 1257 / FGSC 987) GN=npl4 PE=3 SV=2	73.792	31.4	17	23	17	1.041	1.523	1.463
G0S0B5	Translocation protein (Sec66)-like protein OS=Chaetomium thermophilum (strain DSM 1495 / CBS 144.50 / IMI 039719) OX=759272 GN=CTHT_0009430	29.008	20.6	6	9	6	0.778	0.91	1.169
G0S0B8	PWWP domain-containing protein OS=Chaetomium thermophilum (strain DSM 1495 / CBS 144.50 / IMI 039719) OX=759272 GN=CTHT_0009460	58.957	25.9	14	18	14	1.885	1.024	0.543
G0S0B9	Pre-mRNA splicing helicase-like protein OS=Chaetomium thermophilum (strain DSM 1495 / CBS 144.50 / IMI 039719) OX=759272 GN=CTHT_0009470	250.59	4.4	8	8	8	1.567	1.239	0.791
G0S0C0		56.432	13	6	7	6	1.038	1.028	0.99
G0S0C1	Replication factor C subunit 2-like protein OS=Chaetomium thermophilum (strain DSM 1495 / CBS 144.50 / IMI 039719) OX=759272 GN=CTHT_0009490	42.38	41.7	12	14	12	0.691	0.944	1.366
G0S0C2	Small conjugating protein ligase-like protein OS=Chaetomium thermophilum (strain DSM 1495 / CBS 144.50 / IMI 039719) OX=759272 GN=CTHT_0009500	51.452	32.4	12	18	12	1.332	1.36	1.021
G0S0C3		35.082	10.4	2	2	2	6.682	18.751	2.806
G0S0C4	Putative GTPase-activating protein OS=Chaetomium thermophilum (strain DSM 1495 / CBS 144.50 / IMI 039719) OX=759272 GN=CTHT_0009520	128.55	11.3	10	12	10	1.57	1.265	0.806
G0S0C5	C-3 sterol dehydrogenase/C-4-like protein OS=Chaetomium thermophilum (strain DSM 1495 / CBS 144.50 / IMI 039719) OX=759272 GN=CTHT_0009530	41.891	36.6	10	16	10	0.864	0.932	1.079
G0S0C7		34.702	43.9	17	33	17	2.513	0.64	0.255
G0S0C8	Pre-mRNA-processing ATP-dependent RNA helicase prp-5 OS=Neurospora crassa (strain ATCC 24698 / 74-OR23-1A / CBS 708.71 /DSM 1257 / FGSC 987) GN=prp-5 PE=3 SV=1	132.73	13	14	16	14	0.918	0.809	0.882
G0S0C9		13.584	72.7	11	16	11	0.743	0.979	1.318
G0S0D1	Dipeptidyl peptidase 3 OS=Chaetomium thermophilum (strain DSM 1495 / CBS 144.50 / IMI 039719) OX=759272 GN=CTHT_0009590	79.752	59.4	44	111	44	0.828	0.844	1.02
G0S0D2	Gluconokinase OS=Chaetomium thermophilum (strain DSM 1495 / CBS 144.50 / IMI 039719) OX=759272 GN=CTHT_0009600	26.762	4.5	1	1	1
G0S0D3	Dihydrolipoamide acetyltransferase component of pyruvate dehydrogenase complex OS=Chaetomium thermophilum (strain DSM 1495 / CBS 144.50 / IMI 039719) OX=759272 GN=CTHT_0009610	55.383	65.4	25	63	25	1.197	0.73	0.61
G0S0D4	Mitochondrial ATPase complex subunit ATP10 OS=Ashbya gossypii (strain ATCC 10895 / CBS 109.51 / FGSC 9923 / NRRL Y-1056)GN=ATP10 PE=3 SV=2	41.337	19.3	5	6	5	2.086	1.76	0.844
G0S0D5	Golgi SNAP receptor complex member 1 OS=Chaetomium thermophilum (strain DSM 1495 / CBS 144.50 / IMI 039719) OX=759272 GN=CTHT_0009630	24.749	26.4	6	7	6	0.919	0.859	0.935
G0S0D6	60S ribosomal protein L6 OS=Chaetomium thermophilum (strain DSM 1495 / CBS 144.50 / IMI 039719) OX=759272 GN=CTHT_0009640	22.092	52.5	13	27	13	0.724	0.5	0.69
G0S0D7	Ribosomal protein L35-like protein OS=Chaetomium thermophilum (strain DSM 1495 / CBS 144.50 / IMI 039719) OX=759272 GN=CTHT_0009650	105.04	13.8	16	24	16	0.623	0.363	0.583
G0S0D9	Serine/threonine-protein kinase RAD53 OS=Saccharomyces cerevisiae (strain ATCC 204508 / S288c) GN=RAD53 PE=1 SV=1	140.81	0.6	1	1	1	1.169	0.951	0.814
G0S0E0	CCR4-NOT transcriptional complex subunit CAF120 OS=Saccharomyces cerevisiae (strain YJM789) GN=CAF120 PE=3 SV=1	149.3	12.5	13	14	13	1.26	1.234	0.979
G0S0E2	rRNA-processing protein utp23 OS=Schizosaccharomyces pombe (strain 972 / ATCC 24843) GN=utp23 PE=3 SV=1	33.942	10.3	2	2	2	0.92	0.748	0.813
G0S0E3	Uncharacterized membrane protein YFL034W OS=Saccharomyces cerevisiae (strain ATCC 204508 / S288c) GN=YFL034W PE=1 SV=2	122.94	3.5	3	3	3	3.429	1.177	0.343
G0S0E4	V-type proton ATPase subunit H OS=Schizosaccharomyces pombe (strain 972 / ATCC 24843) GN=vma13 PE=3 SV=2	61.797	31	14	20	14	0.923	1.018	1.102
G0S0E5	60S ribosomal protein l9-like protein OS=Chaetomium thermophilum (strain DSM 1495 / CBS 144.50 / IMI 039719) OX=759272 GN=CTHT_0009740	25.836	57.6	14	38	14	0.669	0.716	1.07
G0S0E6	Vacuolar protein sorting-associated protein 26-like protein OS=Chaetomium thermophilum (strain DSM 1495 / CBS 144.50 / IMI 039719) OX=759272 GN=CTHT_0009750	36.973	39.6	13	19	13	0.954	1.191	1.248
G0S0E7	Nucleoporin NUP120 OS=Chaetomium thermophilum (strain DSM 1495 / CBS 144.50 / IMI 039719) OX=759272 GN=NUP120	141.83	21.8	26	31	26	1.23	0.712	0.579
G0S0E8	DNA repair protein RAD51 homolog OS=Chaetomium thermophilum (strain DSM 1495 / CBS 144.50 / IMI 039719) OX=759272 GN=CTHT_0009770	38.266	8.8	3	3	3	0.913	1.799	1.969
G0S0E9		29.674	8	2	2	2
G0S0F0		51.25	5	2	2	2
G0S0F1	Putative calcium ion binding protein OS=Chaetomium thermophilum (strain DSM 1495 / CBS 144.50 / IMI 039719) OX=759272 GN=CTHT_0009800	33.83	39.7	11	20	11	0.913	1.029	1.128
G0S0F2	Gamma-glutamylcyclotransferase OS=Chaetomium thermophilum (strain DSM 1495 / CBS 144.50 / IMI 039719) OX=759272 GN=CTHT_0009810	29.313	10.2	3	4	3	0.846	0.847	1.002
G0S0F4	Golgi apparatus membrane protein TVP23 OS=Chaetomium thermophilum (strain DSM 1495 / CBS 144.50 / IMI 039719) OX=759272 GN=CTHT_0009830	15.999	5.6	1	1	1	0.775	1.068	1.378
G0S0F5		30.587	22.8	5	7	5	2.041	1.46	0.715
G0S0G0	Aminomethyltransferase OS=Chaetomium thermophilum (strain DSM 1495 / CBS 144.50 / IMI 039719) OX=759272 GN=CTHT_0009890	51.726	25.8	13	24	13	0.798	0.582	0.73
G0S0G1	Choline kinase OS=Saccharomyces cerevisiae (strain ATCC 204508 / S288c) GN=CKI1 PE=1 SV=1	49.648	27.9	11	12	11	0.698	0.723	1.035
G0S0G2	Nitrogen permease regulator 3 OS=Coccidioides immitis (strain RS) GN=NPR3 PE=3 SV=1	103.53	1.3	1	1	1	1.179	0.485	0.411
G0S0G3	Putative bhlh/zip transcription factor OS=Chaetomium thermophilum (strain DSM 1495 / CBS 144.50 / IMI 039719) OX=759272 GN=CTHT_0009920	57.129	24.4	10	12	10	1.381	1.233	0.892
G0S0G4	Protein transport protein SFT2 OS=Chaetomium thermophilum (strain DSM 1495 / CBS 144.50 / IMI 039719) OX=759272 GN=CTHT_0009930	23.367	13.3	3	4	3	1.433	1.551	1.082
G0S0G5	Uncharacterized HTH La-type RNA-binding protein C1527.03 OS=Schizosaccharomyces pombe (strain 972 / ATCC 24843) GN=SPAC1527.03 PE=1 SV=1	112.94	29.5	25	42	25	0.873	1.196	1.371
G0S0G7		85.567	15.5	10	12	10	1.271	0.657	0.517
G0S0G9	Mitochondrial 60S ribosomal protein rml2-like protein OS=Chaetomium thermophilum (strain DSM 1495 / CBS 144.50 / IMI 039719) OX=759272 GN=CTHT_0009980	42.604	24.8	9	10	9	1.736	0.62	0.357
G0S0H0	Acid phosphatase-like protein OS=Chaetomium thermophilum (strain DSM 1495 / CBS 144.50 / IMI 039719) OX=759272 GN=CTHT_0009990	51.277	10.9	5	5	5	0.73	0.878	1.202
G0S0H1	Enzyme regulator-like protein OS=Chaetomium thermophilum (strain DSM 1495 / CBS 144.50 / IMI 039719) OX=759272 GN=CTHT_0010000	206.09	2.9	5	5	5	1.072	0.852	0.795
G0S0H2	WD40 repeat-containing protein OS=Chaetomium thermophilum (strain DSM 1495 / CBS 144.50 / IMI 039719) OX=759272 GN=CTHT_0010010	36.786	48.4	15	20	15	0.818	1.295	1.584
G0S0H3	Citrinin biosynthesis transcriptional activator ctnR OS=Monascus purpureus GN=ctnR PE=3 SV=1	97.54	4.4	3	3	3	1.014	1.007	0.993
G0S0H4	Probable acetate kinase OS=Chaetomium thermophilum (strain DSM 1495 / CBS 144.50 / IMI 039719) OX=759272 GN=CTHT_0010030	47.444	34.6	12	15	12	2.111	2.021	0.957
G0S0H6	Putative RNA splicing factor OS=Chaetomium thermophilum (strain DSM 1495 / CBS 144.50 / IMI 039719) OX=759272 GN=CTHT_0010050	65.491	16.5	9	10	9	0.958	1.105	1.154
G0S0H7	Pre-mRNA-splicing factor clf-1 OS=Neurospora crassa (strain ATCC 24698 / 74-OR23-1A / CBS 708.71 / DSM 1257 / FGSC 987) GN=clf-1 PE=3 SV=1	82.063	3.6	3	3	3	1.772	0.855	0.482
G0S0I1	PHD zinc finger-like protein OS=Chaetomium thermophilum (strain DSM 1495 / CBS 144.50 / IMI 039719) OX=759272 GN=CTHT_0010100	93.141	3.2	2	2	2
G0S0I3	Putative mismatched DNA binding protein OS=Chaetomium thermophilum (strain DSM 1495 / CBS 144.50 / IMI 039719) OX=759272 GN=CTHT_0010120	72.877	1.1	1	1	1
G0S0I5	RWD domain-containing protein C1393.09c OS=Schizosaccharomyces pombe (strain 972 / ATCC 24843) GN=SPCC1393.09c PE=4 SV=1	26.137	7	1	2	1	1.003	0.575	0.573
G0S0I6	Pumilio homology domain family member 6 OS=Schizosaccharomyces pombe (strain 972 / ATCC 24843) GN=puf6 PE=1 SV=1	77.341	10.5	6	7	6	1.226	0.616	0.503
G0S0I8	DNA-directed RNA polymerase II subunit rpb4 OS=Schizosaccharomyces pombe (strain 972 / ATCC 24843) GN=rpb4 PE=1 SV=1	16.343	48.3	7	13	7	1.138	1.347	1.184
G0S0I9	Protein phosphatase PP2A regulatory subunit B OS=Chaetomium thermophilum (strain DSM 1495 / CBS 144.50 / IMI 039719) OX=759272 GN=CTHT_0010180	53.84	32.5	13	21	13	0.93	0.835	0.898
G0S0J0		35.221	5.1	2	3	2	0.947	0.677	0.714
G0S0J2	6,7-dimethyl-8-ribityllumazine synthase OS=Chaetomium thermophilum (strain DSM 1495 / CBS 144.50 / IMI 039719) OX=759272 GN=CTHT_0010210	21.47	31.1	5	6	5	0.716	0.81	1.132
G0S0J3		95.595	14.1	11	13	11	0.846	1.092	1.291
G0S0J5		58.077	6	2	2	2	0.677	0.494	0.73
G0S0J6	Phosphatidylinositol-4-kinase-like protein OS=Chaetomium thermophilum (strain DSM 1495 / CBS 144.50 / IMI 039719) OX=759272 GN=CTHT_0010250	206.5	2.9	4	4	4
G0S0J7	Putative proteasome protein OS=Chaetomium thermophilum (strain DSM 1495 / CBS 144.50 / IMI 039719) OX=759272 GN=CTHT_0010260	29.23	61.1	15	40	15	0.772	1.026	1.329
G0S0J8		89.635	2.2	1	1	1	1.089	1.275	1.171
G0S0J9		33.113	46.5	11	18	11	1.437	1.01	0.703
G0S0K1	Non-histone chromosomal protein 6 OS=Neurospora crassa (strain ATCC 24698 / 74-OR23-1A / CBS 708.71 / DSM 1257 / FGSC 987)GN=nhp-1 PE=3 SV=1	11.426	28.8	3	14	3	0.696	0.519	0.747
G0S0K2	Phosphoglucomutase OS=Neosartorya fumigata (strain ATCC MYA-4609 / Af293 / CBS 101355 / FGSC A1100) GN=pgmA PE=3 SV=1	60.111	42.8	23	47	23	2.101	1.848	0.88
G0S0K3		28.086	15.9	3	3	3	0.821	0.68	0.829
G0S0K4	Putative oxysterol binding protein OS=Chaetomium thermophilum (strain DSM 1495 / CBS 144.50 / IMI 039719) OX=759272 GN=CTHT_0010330	46.574	33.6	13	17	13	0.778	0.767	0.986
G0S0K6		71.516	4.9	3	3	1
G0S0L1	Uncharacterized secreted protein ARB_02001 OS=Arthroderma benhamiae (strain ATCC MYA-4681 / CBS 112371) GN=ARB_02001 PE=1 SV=1	28.481	25.3	5	6	5	0.648	1.122	1.733
G0S0L2		65.45	13.3	6	6	6	0.612	0.308	0.503
G0S0L4	Beta-glucosidase OS=Chaetomium thermophilum (strain DSM 1495 / CBS 144.50 / IMI 039719) OX=759272 GN=CTHT_0010430	156.99	7.1	8	11	8	0.568	0.443	0.779
G0S0L7		24.636	23	5	14	5	1.031	0.985	0.955
G0S0L9	Putative actin binding protein OS=Chaetomium thermophilum (strain DSM 1495 / CBS 144.50 / IMI 039719) OX=759272 GN=CTHT_0010480	37.068	16.4	5	11	5	0.645	0.767	1.189
G0S0M1	Formyltetrahydrofolate deformylase-like protein OS=Chaetomium thermophilum (strain DSM 1495 / CBS 144.50 / IMI 039719) OX=759272 GN=CTHT_0010500	31.809	59.6	14	40	14	1.44	2.326	1.616
G0S0M3	Hydrolase-like protein OS=Chaetomium thermophilum (strain DSM 1495 / CBS 144.50 / IMI 039719) OX=759272 GN=CTHT_0010520	56.888	9.8	5	6	5	0.583	0.525	0.901
G0S0M4	NAD(P)H-hydrate epimerase OS=Chaetomium thermophilum (strain DSM 1495 / CBS 144.50 / IMI 039719) OX=759272 GN=CTHT_0010540	25.722	16.4	3	3	3	1.191	0.975	0.818
G0S0M5	Mitochondrial ribosomal protein s24-like protein OS=Chaetomium thermophilum (strain DSM 1495 / CBS 144.50 / IMI 039719) OX=759272 GN=CTHT_0010550	10.546	18.5	2	3	2	1.027	0.951	0.926
G0S0M7		21.727	21.8	3	4	3	1.577	1.469	0.931
G0S0M9	High osmolarity signaling protein SHO1 OS=Chaetomium globosum (strain ATCC 6205 / CBS 148.51 / DSM 1962 / NBRC 6347 / NRRL 1970) GN=SHO1 PE=3 SV=1	29.463	20.1	4	7	4	0.967	0.942	0.974
G0S0N8	Dihydrofolate reductase OS=Schizosaccharomyces pombe (strain 972 / ATCC 24843) GN=dfr1 PE=2 SV=2	32.588	17.7	6	8	6	0.836	1.042	1.247
G0S0N9		40.469	48.7	13	32	13	1.45	1.656	1.142
G0S0P2		22.098	12.3	2	2	2
G0S0P6	Putative acyl-coenzyme A synthetase OS=Emericella nidulans (strain FGSC A4 / ATCC 38163 / CBS 112.46 / NRRL 194 / M139) GN=AN10074 PE=3 SV=1	69.739	7.3	5	7	5	0.83	1.008	1.215
G0S0P7	Glutamine synthetase-like protein OS=Chaetomium thermophilum (strain DSM 1495 / CBS 144.50 / IMI 039719) OX=759272 GN=CTHT_0010780	51.483	31.4	11	16	11	0.988	1.595	1.613
G0S0P8	Putative short-chain protein OS=Chaetomium thermophilum (strain DSM 1495 / CBS 144.50 / IMI 039719) OX=759272 GN=CTHT_0010790	30.169	40.4	11	29	11	0.735	0.937	1.274
G0S0P9	Isocitrate lyase OS=Chaetomium thermophilum (strain DSM 1495 / CBS 144.50 / IMI 039719) OX=759272 GN=CTHT_0010800	62.673	51.9	28	54	28	1.141	0.873	0.765
G0S0Q0	Citrate synthase OS=Chaetomium thermophilum (strain DSM 1495 / CBS 144.50 / IMI 039719) OX=759272 GN=CTHT_0010810	52.334	58.1	26	89	25	1.007	0.589	0.584
G0S0Q1	Uncharacterized secreted protein ARB_07590 OS=Arthroderma benhamiae (strain ATCC MYA-4681 / CBS 112371) GN=ARB_07590 PE=1 SV=1	23.252	14.6	3	4	3	2.804	2.139	0.763
G0S0Q4	Hydrolase-like protein OS=Chaetomium thermophilum (strain DSM 1495 / CBS 144.50 / IMI 039719) OX=759272 GN=CTHT_0010860	54.533	10.1	5	5	5	0.343	0.356	1.037
G0S0Q6	[NU+] prion formation protein 1 OS=Saccharomyces cerevisiae (strain ATCC 204508 / S288c) GN=NEW1 PE=1 SV=1	122.83	4.2	4	4	4	0.444	0.392	0.883
G0S0R0	Uncharacterized WD repeat-containing protein C25H1.08c OS=Schizosaccharomyces pombe (strain 972 / ATCC 24843) GN=SPAC25H1.08c PE=4 SV=1	56.018	20.1	7	13	7	0.648	0.737	1.137
G0S0R1	Glycine cleavage system P protein OS=Chaetomium thermophilum (strain DSM 1495 / CBS 144.50 / IMI 039719) OX=759272 GN=CTHT_0010930	119.61	28.3	22	32	22	1.662	0.771	0.464
G0S0R2	Nucleoporin NUP57 OS=Chaetomium thermophilum (strain DSM 1495 / CBS 144.50 / IMI 039719) OX=759272 GN=NUP57	36.921	49.7	14	20	14	0.841	1.114	1.326
G0S0R3	NADH-ubiquinone oxidoreductase OS=Chaetomium thermophilum (strain DSM 1495 / CBS 144.50 / IMI 039719) OX=759272 GN=CTHT_0010950	21.485	64.5	11	19	11	1.352	0.871	0.644
G0S0R4	SCP / tpx-1 / ag5 / PR-1 / sc7 family of extracellular domain-containing protein OS=Chaetomium thermophilum (strain DSM 1495 / CBS 144.50 / IMI 039719) OX=759272 GN=CTHT_0010960	35.35	14.3	4	6	4	0.362	0.333	0.92
G0S0R5		87.422	26.9	17	22	17	1.428	0.952	0.667
G0S0R6	Putative motor protein OS=Chaetomium thermophilum (strain DSM 1495 / CBS 144.50 / IMI 039719) OX=759272 GN=CTHT_0010980	60.648	15.5	7	9	7	1.241	1.195	0.963
G0S0R7	Bax inhibitor 1 OS=Schizosaccharomyces pombe (strain 972 / ATCC 24843) GN=bxi1 PE=3 SV=1	31.479	8.5	2	2	2	0.815	1.244	1.526
G0S0R8	Septin homolog spn3 OS=Schizosaccharomyces pombe (strain 972 / ATCC 24843) GN=spn3 PE=1 SV=3	44.76	56.9	19	53	19	1.465	1.039	0.709
G0S0S0	U2 snRNP component ist3 OS=Schizosaccharomyces pombe (strain 972 / ATCC 24843) GN=cwf29 PE=1 SV=1	44.841	9	3	3	3	0.754	0.71	0.942
G0S0S2	Rhamnogalacturonan acetylesterase-like protein OS=Chaetomium thermophilum (strain DSM 1495 / CBS 144.50 / IMI 039719) OX=759272 GN=CTHT_0011040	28.589	4.2	1	1	1
G0S0S4		18.889	63.3	6	8	6	2.118	2.2	1.039
G0S0S5	Vacuolar protein-sorting-associated protein 46 OS=Saccharomyces cerevisiae (strain ATCC 204508 / S288c) GN=DID2 PE=1 SV=1	22.983	43.5	7	8	7	1.193	1.106	0.927
G0S0S6	RNA helicase (Ski2)-like protein OS=Chaetomium thermophilum (strain DSM 1495 / CBS 144.50 / IMI 039719) OX=759272 GN=CTHT_0011080	145.24	5.4	5	6	5	2.348	1.238	0.527
G0S0S8	NADH-ubiquinone oxidoreductase-like protein OS=Chaetomium thermophilum (strain DSM 1495 / CBS 144.50 / IMI 039719) OX=759272 GN=CTHT_0011100	21.619	37.7	7	16	7	1.371	0.857	0.625
G0S0T5		34.964	11.8	3	3	3
G0S0T7		86.768	9.8	5	5	5	1.36	1.718	1.263
G0S0T8	Peroxisomal membrane protein PEX16 OS=Chaetomium thermophilum (strain DSM 1495 / CBS 144.50 / IMI 039719) OX=759272 GN=CTHT_0011200	47.786	2.6	1	1	1
G0S0T9		25.745	45.3	10	24	10	1.313	2.374	1.808
G0S0U0	Probable mannan endo-1,4-beta-mannosidase E OS=Emericella nidulans (strain FGSC A4 / ATCC 38163 / CBS 112.46 / NRRL 194 /M139) GN=manE PE=3 SV=1	51.116	31.5	14	26	14	4.342	6.08	1.4
G0S0U6	Sterol regulatory element-binding protein 1 OS=Schizosaccharomyces pombe (strain 972 / ATCC 24843) GN=sre1 PE=1 SV=1	42.928	14.2	6	7	6	2.137	2.298	1.075
G0S0U8		40.848	30.5	11	16	11	1.102	1.242	1.128
G0S0U9	Golgin IMH1 OS=Ashbya gossypii (strain ATCC 10895 / CBS 109.51 / FGSC 9923 / NRRL Y-1056) GN=IMH1 PE=3 SV=2	124.15	11.4	11	12	11	1.738	0.951	0.547
G0S0V0	Putative xanthine/uracil permease C887.17 OS=Schizosaccharomyces pombe (strain 972 / ATCC 24843) GN=SPBC887.17 PE=3 SV=1	61.835	2.8	2	2	2	0.45	0.269	0.597
G0S0V1	tRNA-specific adenosine deaminase-like protein OS=Chaetomium thermophilum (strain DSM 1495 / CBS 144.50 / IMI 039719) OX=759272 GN=CTHT_0011330	71.157	2.6	2	2	2	0.699	1.109	1.586
G0S0V5		34.943	31	9	11	9	2.497	1.402	0.562
G0S0V6		41.144	39.4	13	22	13	1.148	0.982	0.856
G0S0V7	Putative response regulator protein OS=Chaetomium thermophilum (strain DSM 1495 / CBS 144.50 / IMI 039719) OX=759272 GN=CTHT_0011400	89.822	2.5	1	1	1
G0S0V9		32.771	4.6	1	1	1	2.906	2.001	0.689
G0S0W1	Xylosidase-like protein OS=Chaetomium thermophilum (strain DSM 1495 / CBS 144.50 / IMI 039719) OX=759272 GN=CTHT_0011440	37.284	45.6	16	28	16	3.035	4.477	1.475
G0S0W3	Glucosamine-6-phosphate acetyltransferase-like protein OS=Chaetomium thermophilum (strain DSM 1495 / CBS 144.50 / IMI 039719) OX=759272 GN=CTHT_0011460	20.143	43.8	7	17	7	1.581	2.111	1.335
G0S0W4	2-deoxy-D-gluconate 3-dehydrogenase-like protein OS=Chaetomium thermophilum (strain DSM 1495 / CBS 144.50 / IMI 039719) OX=759272 GN=CTHT_0011470	28.107	27.8	7	13	7	1.406	3.694	2.628
G0S0W5	Dehydrogenase-like protein OS=Chaetomium thermophilum (strain DSM 1495 / CBS 144.50 / IMI 039719) OX=759272 GN=CTHT_0011480	23.451	26.6	5	10	5	1.753	3.96	2.26
G0S0W6	Reductase-like protein OS=Chaetomium thermophilum (strain DSM 1495 / CBS 144.50 / IMI 039719) OX=759272 GN=CTHT_0011490	34.823	38.1	11	16	11	1.049	1.128	1.075
G0S0W7	Integral membrane protein sed5 OS=Schizosaccharomyces pombe (strain 972 / ATCC 24843) GN=sed5 PE=3 SV=1	34.585	22.8	6	7	6	0.933	0.892	0.955
G0S0W9		210.69	13.1	17	22	17	1.098	0.954	0.869
G0S0X0	Putative GDP-GTP exchange factor OS=Chaetomium thermophilum (strain DSM 1495 / CBS 144.50 / IMI 039719) OX=759272 GN=CTHT_0011530	63.115	8.9	3	3	3	1.411	1.451	1.028
G0S0X1	Dolichyl-phosphate-mannose--protein mannosyltransferase 1 OS=Saccharomyces cerevisiae (strain ATCC 204508 / S288c) GN=PMT1 PE=1 SV=1	108.21	31	21	34	21	0.942	0.813	0.863
G0S0X2	Putative pre-mRNA splicing factor OS=Chaetomium thermophilum (strain DSM 1495 / CBS 144.50 / IMI 039719) OX=759272 GN=CTHT_0011550	59.09	29.6	15	19	15	0.8	1.181	1.475
G0S0X3	Sorting nexin-3 OS=Gibberella zeae (strain PH-1 / ATCC MYA-4620 / FGSC 9075 / NRRL 31084) GN=SNX3 PE=3 SV=2	22.152	52.3	11	26	11	1.728	3.201	1.853
G0S0X4	Mitochondrial carrier protein rim2-like protein OS=Chaetomium thermophilum (strain DSM 1495 / CBS 144.50 / IMI 039719) OX=759272 GN=CTHT_0011570	41.906	40.6	13	18	13	1.484	1.966	1.325
G0S0X6	ARP2/3 complex 20 kDa subunit-like protein OS=Chaetomium thermophilum (strain DSM 1495 / CBS 144.50 / IMI 039719) OX=759272 GN=CTHT_0011590	14.02	59.3	6	12	6	0.961	0.939	0.977
G0S0X7	Ubiquitin carboxyl-terminal hydrolase-like protein OS=Chaetomium thermophilum (strain DSM 1495 / CBS 144.50 / IMI 039719) OX=759272 GN=CTHT_0011600	60.711	49.9	22	32	22	0.768	0.697	0.907
G0S0X8		52.338	6	4	6	4	1.193	1.566	1.313
G0S0X9		23.785	7	1	1	1
G0S0Y0		14.464	11.4	2	2	2	0.989	1.311	1.325
G0S0Y1		49.411	4.2	2	2	2	0.99	0.662	0.669
G0S0Y2	UBX domain-containing protein 10 OS=Schizosaccharomyces pombe (strain 972 / ATCC 24843) GN=ucp10 PE=3 SV=1	57.33	24.3	7	7	7	1.119	0.949	0.848
G0S0Y3	PAN2-PAN3 deadenylation complex subunit PAN3 OS=Chaetomium thermophilum (strain DSM 1495 / CBS 144.50 / IMI 039719) OX=759272 GN=PAN3	71.812	5.5	3	4	3	0.983	1.348	1.371
G0S0Y4	U6 snRNA-associated Sm-like protein LSm7 OS=Schizosaccharomyces pombe (strain 972 / ATCC 24843) GN=lsm7 PE=1 SV=1	15.454	24.3	4	6	4	2.097	3.335	1.591
G0S0Y7		47.282	9.4	5	6	5	1.105	1.579	1.429
G0S0Y8	Probable importin c550.11 OS=Schizosaccharomyces pombe (strain 972 / ATCC 24843) GN=SPCC550.11 PE=3 SV=1	120.44	22.5	21	26	21	3.002	1.156	0.385
G0S0Y9	Serine/threonine-protein kinase HAL4/SAT4 OS=Saccharomyces cerevisiae (strain ATCC 204508 / S288c) GN=SAT4 PE=1 SV=1	79.606	7.1	4	4	4	0.448	0.56	1.25
G0S0Z1	IMP-specific 5'-nucleotidase 1 OS=Chaetomium thermophilum (strain DSM 1495 / CBS 144.50 / IMI 039719) OX=759272 GN=CTHT_0011740	47.969	30.1	10	13	10	0.828	0.944	1.14
G0S0Z3	60S ribosomal protein l21-like protein OS=Chaetomium thermophilum (strain DSM 1495 / CBS 144.50 / IMI 039719) OX=759272 GN=CTHT_0011760	18.119	73.1	15	34	15	0.766	0.496	0.647
G0S0Z4	40S ribosomal protein s9-like protein OS=Chaetomium thermophilum (strain DSM 1495 / CBS 144.50 / IMI 039719) OX=759272 GN=CTHT_0011770	21.982	57.4	14	32	14	1.134	0.455	0.401
G0S0Z5	Putative pre-mRNA splicing protein OS=Chaetomium thermophilum (strain DSM 1495 / CBS 144.50 / IMI 039719) OX=759272 GN=CTHT_0011780	45.622	2.2	1	1	1
G0S0Z6	Anucleate primary sterigmata protein A OS=Emericella nidulans (strain FGSC A4 / ATCC 38163 / CBS 112.46 / NRRL 194 / M139)GN=apsA PE=1 SV=2	190.94	5.5	10	10	10	1.686	1.176	0.697
G0S0Z7	Kinetochore protein Sos7 OS=Schizosaccharomyces pombe (strain 972 / ATCC 24843) GN=sos7 PE=1 SV=1	33.424	9.3	3	3	3	0.781	1.045	1.339
G0S0Z8	Secondary metabolism regulator LAE1 OS=Cochliobolus heterostrophus (strain C5 / ATCC 48332 / race O) GN=LAE1 PE=3 SV=1	25.891	15.4	3	3	3	3.569	4.49	1.258
G0S0Z9	Protein HOL1 OS=Saccharomyces cerevisiae (strain ATCC 204508 / S288c) GN=HOL1 PE=1 SV=1	62.243	9.5	4	8	4	0.831	1.188	1.429
G0S101	Ribosomal protein L37 OS=Chaetomium thermophilum (strain DSM 1495 / CBS 144.50 / IMI 039719) OX=759272 GN=CTHT_0011850	10.631	52.6	8	16	8	0.563	0.307	0.545
G0S102	Valyl-tRNA synthetase-like protein OS=Chaetomium thermophilum (strain DSM 1495 / CBS 144.50 / IMI 039719) OX=759272 GN=CTHT_0011860	117.42	54.7	51	89	51	0.884	0.828	0.937
G0S103	Cytochrome c oxidase-like protein OS=Chaetomium thermophilum (strain DSM 1495 / CBS 144.50 / IMI 039719) OX=759272 GN=CTHT_0011870	15.439	19.4	3	7	3	2.144	1.764	0.823
G0S106	Endocytosis protein end4 OS=Schizosaccharomyces pombe (strain 972 / ATCC 24843) GN=end4 PE=1 SV=2	118.64	55	52	80	52	1.655	0.867	0.524
G0S107	Autophagy-related protein 3 OS=Chaetomium thermophilum (strain DSM 1495 / CBS 144.50 / IMI 039719) OX=759272 GN=CTHT_0011910	38.048	36.3	9	17	9	1.001	1.052	1.051
G0S108	Putative pre-mRNA splicing protein OS=Chaetomium thermophilum (strain DSM 1495 / CBS 144.50 / IMI 039719) OX=759272 GN=CTHT_0011920	38.432	22.2	6	8	6	1.364	1.155	0.847
G0S110	Putative complex I protein OS=Chaetomium thermophilum (strain DSM 1495 / CBS 144.50 / IMI 039719) OX=759272 GN=CTHT_0011940	29.951	35	9	10	9	1.727	1.678	0.971
G0S112		60.127	6.1	4	6	4	1.408	3.781	2.686
G0S113		34.45	35	9	10	9	1.931	0.836	0.433
G0S115	Eukaryotic translation initiation factor eIF-1 OS=Saccharomyces cerevisiae (strain ATCC 204508 / S288c) GN=SUI1 PE=1 SV=1	13.619	76.9	9	18	9	0.781	1.06	1.357
G0S117	Dioxygenase-like protein OS=Chaetomium thermophilum (strain DSM 1495 / CBS 144.50 / IMI 039719) OX=759272 GN=CTHT_0012010	36.849	26	9	10	9	0.352	0.238	0.677
G0S119		114.87	1.6	1	1	1	1.611	1.2	0.745
G0S120	Sulfate adenylyltransferase OS=Chaetomium thermophilum (strain DSM 1495 / CBS 144.50 / IMI 039719) OX=759272 GN=MET3	71.26	29.2	13	16	13	0.716	1.483	2.071
G0S123	GCR1-dependent translation factor 1 OS=Saccharomyces cerevisiae (strain ATCC 204508 / S288c) GN=GDT1 PE=1 SV=1	53.267	10.8	4	8	4	0.322	0.278	0.864
G0S124	SANT SWI3, ADA2, N-coR and TFIIIB'' DNA-binding domain-containing protein OS=Chaetomium thermophilum (strain DSM 1495 / CBS 144.50 / IMI 039719) OX=759272 GN=CTHT_0012090	92.031	26.6	15	18	15	1.138	0.933	0.82
G0S125	Coatomer subunit gamma OS=Chaetomium thermophilum (strain DSM 1495 / CBS 144.50 / IMI 039719) OX=759272 GN=CTHT_0012100	100.95	36.6	29	45	29	1.804	0.914	0.507
G0S127	Fluconazole resistance protein 3 OS=Candida albicans GN=FCR3 PE=3 SV=1	36.451	26.2	6	7	6	1.149	1.502	1.307
G0S129	pH-response regulator protein palI/prr-5 OS=Neurospora crassa (strain ATCC 24698 / 74-OR23-1A / CBS 708.71 / DSM 1257 / FGSC 987) GN=prr-5 PE=3 SV=2	62.617	7.5	3	4	3	0.626	0.337	0.539
G0S130	ABC1 family protein C10F6.14c OS=Schizosaccharomyces pombe (strain 972 / ATCC 24843) GN=SPAC10F6.14c PE=3 SV=1	79.418	4.2	3	3	3	0.53	0.479	0.903
G0S131	Putative GTP binding protein OS=Chaetomium thermophilum (strain DSM 1495 / CBS 144.50 / IMI 039719) OX=759272 GN=CTHT_0012160	58.535	28.4	16	26	16	2.256	0.921	0.408
G0S132		57.84	15.2	6	6	6	0.829	0.906	1.094
G0S134		31.868	11.7	4	5	4	0.812	0.654	0.806
G0S135		104.95	23.7	18	22	18	1.099	0.796	0.724
G0S136	Elongation factor 1-alpha OS=Chaetomium thermophilum (strain DSM 1495 / CBS 144.50 / IMI 039719) OX=759272 GN=CTHT_0012210	50.16	68.7	34	233	34	0.891	1.093	1.227
G0S137	Phosphoserine phosphatase-like protein OS=Chaetomium thermophilum (strain DSM 1495 / CBS 144.50 / IMI 039719) OX=759272 GN=CTHT_0012220	53.607	19.7	9	16	9	1.161	1.663	1.433
G0S138	Phosphoadenosine phosphosulfate reductase OS=Emericella nidulans (strain FGSC A4 / ATCC 38163 / CBS 112.46 / NRRL 194 / M139)GN=sA PE=3 SV=3	34.146	15.7	4	4	4	1.86	5.257	2.827
G0S140	MICOS complex subunit mic19 OS=Emericella nidulans (strain FGSC A4 / ATCC 38163 / CBS 112.46 / NRRL 194 / M139) GN=AN8690 PE=1 SV=2	19.263	54.5	8	13	8	1.251	0.927	0.741
G0S142	2-isopropylmalate synthase OS=Saccharomyces cerevisiae (strain ATCC 204508 / S288c) GN=LEU4 PE=1 SV=1	68.466	57.3	32	58	32	1.102	1.435	1.302
G0S143	Importin subunit beta-1 OS=Schizosaccharomyces pombe (strain 972 / ATCC 24843) GN=kap95 PE=3 SV=1	96.161	42.6	27	50	27	1.514	1.271	0.84
G0S144	Protein ISD11 OS=Saccharomyces cerevisiae (strain ATCC 204508 / S288c) GN=ISD11 PE=1 SV=1	71.763	8.9	7	9	7	1.081	1.008	0.933
G0S145		64.931	12.4	6	8	6	1.478	0.886	0.6
G0S147		13.67	48.8	4	6	4	1.813	2.154	1.188
G0S148	Negative cofactor 2 complex subunit beta-like protein OS=Chaetomium thermophilum (strain DSM 1495 / CBS 144.50 / IMI 039719) OX=759272 GN=CTHT_0012330	16.474	43	6	8	6	1.022	1.301	1.273
G0S149	Uncharacterized oxidoreductase C30D10.05c OS=Schizosaccharomyces pombe (strain 972 / ATCC 24843) GN=SPBC30D10.05c PE=3 SV=1	21.288	48.5	11	14	11	0.853	1.505	1.765
G0S150	Putative oxidoreductase C1F5.03c OS=Schizosaccharomyces pombe (strain 972 / ATCC 24843) GN=SPAC1F5.03c PE=3 SV=1	45.903	11.6	4	5	4	0.412	0.396	0.96
G0S153	Putative ferrous iron binding protein OS=Chaetomium thermophilum (strain DSM 1495 / CBS 144.50 / IMI 039719) OX=759272 GN=CTHT_0012380	38.903	17.2	5	7	5	1.357	1.22	0.899
G0S154	Acyl-protein thioesterase-1-like protein OS=Chaetomium thermophilum (strain DSM 1495 / CBS 144.50 / IMI 039719) OX=759272 GN=CTHT_0012390	27.235	53.5	11	20	11	1.369	2.051	1.498
G0S155	Protein IVY1 OS=Saccharomyces cerevisiae (strain ATCC 204508 / S288c) GN=IVY1 PE=1 SV=1	54.331	6.2	2	2	2	1.337	1.12	0.838
G0S156	Nucleoporin NUP53 OS=Chaetomium thermophilum (strain DSM 1495 / CBS 144.50 / IMI 039719) OX=759272 GN=NUP53	46.975	14.8	6	7	6	0.64	0.933	1.457
G0S157	Autophagy-related protein 29 OS=Penicillium rubens (strain ATCC 28089 / DSM 1075 / NRRL 1951 / Wisconsin 54-1255) GN=atg29 PE=3 SV=1	57.844	7.1	2	2	2	0.626	0.851	1.359
G0S158	Putative cytochrome P450 protein OS=Chaetomium thermophilum (strain DSM 1495 / CBS 144.50 / IMI 039719) OX=759272 GN=CTHT_0012430	92.898	6.3	4	4	4
G0S163	5'-3' RNA helicase-like protein OS=Chaetomium thermophilum (strain DSM 1495 / CBS 144.50 / IMI 039719) OX=759272 GN=CTHT_0012480	223.49	0.7	1	1	1
G0S166	Malate synthase OS=Chaetomium thermophilum (strain DSM 1495 / CBS 144.50 / IMI 039719) OX=759272 GN=CTHT_0012510	61.059	41.9	22	40	22	1.206	1.13	0.938
G0S168	Fumarate hydratase-like protein OS=Chaetomium thermophilum (strain DSM 1495 / CBS 144.50 / IMI 039719) OX=759272 GN=CTHT_0012530	58.667	55	25	82	25	2.353	2.289	0.973
G0S172		7.8485	53.6	2	5	2	0.286	0.207	0.726
G0S173	Putative wiskott-aldrich syndrome protein OS=Chaetomium thermophilum (strain DSM 1495 / CBS 144.50 / IMI 039719) OX=759272 GN=CTHT_0012580	56.454	28.5	15	18	15	0.737	0.809	1.098
G0S174	Eukaryotic translation initiation factor 1A OS=Schizosaccharomyces pombe (strain 972 / ATCC 24843) GN=tif11 PE=2 SV=2	17.956	30.8	6	11	6	0.881	0.781	0.887
G0S175		32.175	7.4	2	2	2
G0S176	Phosphopantothenate-cysteine ligase-like protein OS=Chaetomium thermophilum (strain DSM 1495 / CBS 144.50 / IMI 039719) OX=759272 GN=CTHT_0012610	44.217	32.5	11	20	11	1.134	1.145	1.01
G0S177	Cell fusion protein cfr1 OS=Schizosaccharomyces pombe (strain 972 / ATCC 24843) GN=cfr1 PE=3 SV=1	43.338	41.4	14	20	14	0.929	1.115	1.2
G0S178		48.104	10.3	3	3	3	0.454	1.092	2.404
G0S181	Uncharacterized membrane protein YBR220C OS=Saccharomyces cerevisiae (strain ATCC 204508 / S288c) GN=YBR220C PE=1 SV=1	64.773	2.4	1	1	1	0.453	0.679	1.5
G0S183		15.441	18.4	4	5	4	1.35	1.526	1.13
G0S184	Helicase-like protein OS=Chaetomium thermophilum (strain DSM 1495 / CBS 144.50 / IMI 039719) OX=759272 GN=CTHT_0012690	101.66	6.9	6	6	6	2.604	1.781	0.684
G0S185		35.791	22.6	6	8	6	1.031	1.107	1.073
G0S186	NONE-like protein OS=Chaetomium thermophilum (strain DSM 1495 / CBS 144.50 / IMI 039719) OX=759272 GN=CTHT_0012710	60.604	1.7	1	1	1
G0S189	ATP-dependent RNA helicase SUB2 OS=Chaetomium globosum (strain ATCC 6205 / CBS 148.51 / DSM 1962 / NBRC 6347 / NRRL 1970)GN=SUB2 PE=3 SV=1	49.214	55.3	25	56	25	0.887	0.79	0.891
G0S190	Meiotically up-regulated gene 72 protein OS=Schizosaccharomyces pombe (strain 972 / ATCC 24843) GN=mug72 PE=1 SV=1	78.122	6.4	3	3	3	1.102	1.638	1.485
G0S191		30.38	10.5	2	2	2	1.217	0.932	0.766
G0S192	Serine/threonine protein kinase-like protein OS=Chaetomium thermophilum (strain DSM 1495 / CBS 144.50 / IMI 039719) OX=759272 GN=CTHT_0012770	76.12	3.3	2	2	2	1.115	0.946	0.848
G0S194	Putative sequence-specific DNA binding protein OS=Chaetomium thermophilum (strain DSM 1495 / CBS 144.50 / IMI 039719) OX=759272 GN=CTHT_0012790	98.257	4.4	4	5	4	0.683	1.091	1.596
G0S195	Putative aldehyde dehydrogenase-like protein C21C3 OS=Schizosaccharomyces pombe (strain 972 / ATCC 24843) GN=SPBC21C3.15c PE=3 SV=1	66.204	42.9	23	39	23	1.302	1.136	0.872
G0S198	Vacuolar ATP synthase subunit e-like protein OS=Chaetomium thermophilum (strain DSM 1495 / CBS 144.50 / IMI 039719) OX=759272 GN=CTHT_0012830	26.032	42.6	9	23	9	0.763	0.807	1.058
G0S199		39.882	6.8	2	2	2	1.566	1.5	0.957
G0S1A1	Transcription factor of morphogenesis MCM1 OS=Candida albicans (strain SC5314 / ATCC MYA-2876) GN=MCM1 PE=1 SV=1	24.323	3.2	1	1	1	1.136	1.232	1.084
G0S1A2		19.663	9.1	2	2	2	0.404	0.415	1.029
G0S1A4	Endochitinase 2 OS=Coccidioides immitis (strain RS) GN=CTS2 PE=3 SV=2	94.597	14.1	10	11	10	0.488	0.363	0.743
G0S1A6	40S ribosomal protein S4 OS=Chaetomium thermophilum (strain DSM 1495 / CBS 144.50 / IMI 039719) OX=759272 GN=CTHT_0012920	29.742	55.7	16	50	16	0.731	0.508	0.695
G0S1A7	Putative D-lactate protein OS=Chaetomium thermophilum (strain DSM 1495 / CBS 144.50 / IMI 039719) OX=759272 GN=CTHT_0012930	51.105	23.4	8	9	8	0.786	1.007	1.281
G0S1A9	Putative L-ascorbic acid binding protein OS=Chaetomium thermophilum (strain DSM 1495 / CBS 144.50 / IMI 039719) OX=759272 GN=CTHT_0012950	29.379	4.2	1	1	1	0.471	0.486	1.032
G0S1B0		22.968	4.7	1	1	1	0.623	0.42	0.675
G0S1B3	Protein CMS1 OS=Chaetomium thermophilum (strain DSM 1495 / CBS 144.50 / IMI 039719) OX=759272 GN=CSM1	28.695	41.4	10	14	10	1.38	1.897	1.374
G0S1B5	Putative GTP-binding protein OS=Chaetomium thermophilum (strain DSM 1495 / CBS 144.50 / IMI 039719) OX=759272 GN=CTHT_0013010	23.565	27.6	6	7	6	1.128	1.024	0.908
G0S1B8	Uncharacterized RNA-binding protein C365.04c OS=Schizosaccharomyces pombe (strain 972 / ATCC 24843) GN=SPBC365.04c PE=4 SV=1	34.761	3.9	1	1	1	0.698	0.639	0.916
G0S1B9	GTPase rac-like protein OS=Chaetomium thermophilum (strain DSM 1495 / CBS 144.50 / IMI 039719) OX=759272 GN=CTHT_0013050	21.86	34.2	8	15	8	0.695	0.617	0.888
G0S1C1	SURF1-like protein OS=Chaetomium thermophilum (strain DSM 1495 / CBS 144.50 / IMI 039719) OX=759272 GN=CTHT_0013070	39.276	18.2	5	8	5	1.616	1.121	0.694
G0S1C2	UBX domain-containing protein 6 OS=Saccharomyces cerevisiae (strain ATCC 204508 / S288c) GN=UBX6 PE=1 SV=1	56.869	16.4	8	9	8	0.781	0.964	1.233
G0S1C3	Mitochondrial intermembrane space cysteine motif-containing protein MIX17 OS=Saccharomyces cerevisiae (strain ATCC 204508/ S288c) GN=MIX17 PE=1 SV=1	17.016	14.8	2	2	2	0.445	2.104	4.727
G0S1C4	Exosome complex protein C1739.07 OS=Schizosaccharomyces pombe (strain 972 / ATCC 24843) GN=SPCC1739.07 PE=1 SV=1	20.164	21.2	4	4	4	0.799	1.103	1.381
G0S1C5	2-dehydropantoate 2-reductase-like protein OS=Chaetomium thermophilum (strain DSM 1495 / CBS 144.50 / IMI 039719) OX=759272 GN=CTHT_0013110	57.181	3.2	1	1	1	1.681	1.356	0.807
G0S1C6		14.942	27.7	4	8	4	1.202	1.408	1.171
G0S1C7	Ubiquinone biosynthesis protein COQ4, mitochondrial OS=Chaetomium thermophilum (strain DSM 1495 / CBS 144.50 / IMI 039719) OX=759272 GN=COQ4	37.175	12.4	4	4	4	1.776	1.14	0.642
G0S1C9		41.701	20.4	6	9	6	1.046	1.284	1.228
G0S1D1	2-methylcitrate dehydratase-like protein OS=Chaetomium thermophilum (strain DSM 1495 / CBS 144.50 / IMI 039719) OX=759272 GN=CTHT_0013170	62.124	59	31	103	31	0.758	0.477	0.629
G0S1D2		23.645	5.3	1	6	1	0.204	0.097	0.476
G0S1D3	Pre-mRNA-splicing factor 38 OS=Schizosaccharomyces pombe (strain 972 / ATCC 24843) GN=prp38 PE=3 SV=1	29.542	7.4	1	1	1
G0S1D4	Glutamyl-tRNA(Gln) amidotransferase subunit A, mitochondrial OS=Chaetomium thermophilum (strain DSM 1495 / CBS 144.50 / IMI 039719) OX=759272 GN=CTHT_0013200	53.526	5.4	2	2	2	1.99	1.717	0.863
G0S1D5		32.204	46	10	14	10	0.254	0.225	0.885
G0S1D7		44.404	2.8	1	1	1	0.816	0.712	0.873
G0S1D8	Phosphatidylinositol 3-kinase-like protein OS=Chaetomium thermophilum (strain DSM 1495 / CBS 144.50 / IMI 039719) OX=759272 GN=CTHT_0013240	104.42	4.3	4	4	4	1.278	1.488	1.165
G0S1D9	NONE-like protein OS=Chaetomium thermophilum (strain DSM 1495 / CBS 144.50 / IMI 039719) OX=759272 GN=CTHT_0013250	48.226	50.6	22	34	22	1.346	1.095	0.814
G0S1E0		23.109	47.7	10	14	10	1.212	1.983	1.636
G0S1E1	Putative ubiquitin carrier protein OS=Chaetomium thermophilum (strain DSM 1495 / CBS 144.50 / IMI 039719) OX=759272 GN=CTHT_0013270	17.11	60.8	7	13	7	0.97	1.306	1.347
G0S1E4	Uncharacterized AIM2 family protein C30D10.14 OS=Schizosaccharomyces pombe (strain 972 / ATCC 24843) GN=SPBC30D10.14 PE=3 SV=1	37.918	44.4	17	56	17	2.15	3.544	1.648
G0S1E5	Isovaleryl-CoA dehydrogenase-like protein OS=Chaetomium thermophilum (strain DSM 1495 / CBS 144.50 / IMI 039719) OX=759272 GN=CTHT_0013310	47.322	61	19	91	19	0.658	0.42	0.638
G0S1E6	CoA carboxylase beta-like protein OS=Chaetomium thermophilum (strain DSM 1495 / CBS 144.50 / IMI 039719) OX=759272 GN=CTHT_0013320	66.138	39.8	21	49	21	0.945	0.682	0.721
G0S1E7	D-arabinitol dehydrogenase-like protein OS=Chaetomium thermophilum (strain DSM 1495 / CBS 144.50 / IMI 039719) OX=759272 GN=CTHT_0013330	41.657	13.8	5	8	5	1.295	1.852	1.43
G0S1F0		64.809	7.6	2	2	2	0.724	1.159	1.601
G0S1F1	Putative histone deacetylase complex subunit cti6 OS=Schizosaccharomyces pombe (strain 972 / ATCC 24843) GN=cti6 PE=1 SV=1	65.135	4	2	2	2
G0S1F2	Mitochondrial GTPase 1-like protein OS=Chaetomium thermophilum (strain DSM 1495 / CBS 144.50 / IMI 039719) OX=759272 GN=CTHT_0013380	40.567	9.1	2	3	2
G0S1F4	Mitochondrial protein PET191 OS=Saccharomyces cerevisiae (strain ATCC 204508 / S288c) GN=PET191 PE=1 SV=1	14.956	44.3	6	9	6	0.549	0.876	1.595
G0S1F5	Phosphatase-like protein OS=Chaetomium thermophilum (strain DSM 1495 / CBS 144.50 / IMI 039719) OX=759272 GN=CTHT_0013410	61.35	4.7	3	4	3
G0S1F6	Transaldolase OS=Chaetomium thermophilum (strain DSM 1495 / CBS 144.50 / IMI 039719) OX=759272 GN=CTHT_0013420	34.799	56.4	16	79	16	1.407	1.556	1.106
G0S1F7	Staphylococcal nuclease domain-containing protein 1 OS=Schizosaccharomyces pombe (strain 972 / ATCC 24843) GN=snd1 PE=1 SV=1	98.666	59	51	91	51	0.844	0.471	0.558
G0S1F8	Superoxide dismutase [Cu-Zn] OS=Chaetomium thermophilum (strain DSM 1495 / CBS 144.50 / IMI 039719) OX=759272 GN=CTHT_0013440	15.955	67.5	9	32	9	0.489	1.652	3.377
G0S1F9	Putative rho1 guanine nucleotide exchange factor OS=Chaetomium thermophilum (strain DSM 1495 / CBS 144.50 / IMI 039719) OX=759272 GN=CTHT_0013450	192.79	12.1	18	20	18	1.064	0.803	0.755
G0S1G3	Protein transport protein BET1 OS=Saccharomyces cerevisiae (strain ATCC 204508 / S288c) GN=BET1 PE=1 SV=1	21.243	19.7	4	4	4	0.859	1.768	2.057
G0S1G5		27.431	11.9	3	3	3	0.648	0.763	1.178
G0S1G7		110.01	18.8	18	19	18	1.099	1.155	1.051
G0S1G8	Protein FDD123 OS=Trametes versicolor GN=FDD123 PE=2 SV=1	32.219	15.8	5	20	5	4.087	3.91	0.957
G0S1G9		87.345	3.8	2	2	2	1.538	1.096	0.713
G0S1H0	Putative RNA-binding protein OS=Chaetomium thermophilum (strain DSM 1495 / CBS 144.50 / IMI 039719) OX=759272 GN=CTHT_0013570	45.789	16.7	6	7	6	1.299	0.837	0.645
G0S1H1	GRIP domain-containing protein C119.12 OS=Schizosaccharomyces pombe (strain 972 / ATCC 24843) GN=SPBC119.12 PE=2 SV=1	72.97	10.5	4	5	4	0.545	0.495	0.909
G0S1H2	Protein GET1 OS=Chaetomium thermophilum (strain DSM 1495 / CBS 144.50 / IMI 039719) OX=759272 GN=GET1	69.281	10.5	7	8	7	0.849	1.092	1.286
G0S1H3		39.873	3.4	1	1	1	1.439	1.488	1.034
G0S1H4	Aspartic-type endopeptidase-like protein OS=Chaetomium thermophilum (strain DSM 1495 / CBS 144.50 / IMI 039719) OX=759272 GN=CTHT_0013610	49.98	13.4	5	7	5	0.842	0.67	0.796
G0S1H5	Putative amino acid transporter protein OS=Chaetomium thermophilum (strain DSM 1495 / CBS 144.50 / IMI 039719) OX=759272 GN=CTHT_0013620	186.48	2	3	3	3	0.258	0.2	0.774
G0S1H7		68.084	2.5	1	1	1	0.962	0.911	0.947
G0S1H8	GTP-binding protein rho1-like protein OS=Chaetomium thermophilum (strain DSM 1495 / CBS 144.50 / IMI 039719) OX=759272 GN=CTHT_0013650	21.643	71.1	10	25	10	0.857	0.632	0.738
G0S1H9	54S ribosomal protein L40, mitochondrial OS=Saccharomyces cerevisiae (strain ATCC 204508 / S288c) GN=MRPL40 PE=1 SV=2	47.046	52.1	18	26	18	1.537	0.644	0.419
G0S1I1	Elongator complex protein 1 OS=Chaetomium thermophilum (strain DSM 1495 / CBS 144.50 / IMI 039719) OX=759272 GN=CTHT_0013680	147.71	7.7	10	10	10	1.376	0.851	0.618
G0S1I2	Multistep phosphorelay regulator 1 OS=Schizosaccharomyces pombe (strain 972 / ATCC 24843) GN=mpr1 PE=1 SV=1	19.992	24.7	5	6	5	0.729	0.509	0.698
G0S1I4		40.147	21.2	7	7	7	0.775	0.826	1.066
G0S1I7	Protein sat1 OS=Schizosaccharomyces pombe (strain 972 / ATCC 24843) GN=sat1 PE=4 SV=1	87.223	1.1	1	1	1
G0S1J1	Replication factor C subunit 5 OS=Neurospora crassa (strain ATCC 24698 / 74-OR23-1A / CBS 708.71 / DSM 1257 / FGSC 987) GN=B14D6.460 PE=3 SV=1	39.857	33.8	9	14	9	0.588	0.762	1.295
G0S1J2	54S ribosomal protein L16, mitochondrial OS=Saccharomyces cerevisiae (strain ATCC 204508 / S288c) GN=MRPL16 PE=1 SV=1	27.741	20.6	4	4	4	1.246	0.553	0.444
G0S1J3	Replication factor C subunit 1 OS=Chaetomium thermophilum (strain DSM 1495 / CBS 144.50 / IMI 039719) OX=759272 GN=CTHT_0013800	114.86	1	1	1	1	1.25	0.879	0.703
G0S1J5	Pyruvate dehydrogenase kinase-like protein OS=Chaetomium thermophilum (strain DSM 1495 / CBS 144.50 / IMI 039719) OX=759272 GN=CTHT_0013820	53.051	30.2	11	17	11	1.131	0.705	0.623
G0S1K1	Proteasome subunit alpha type OS=Chaetomium thermophilum (strain DSM 1495 / CBS 144.50 / IMI 039719) OX=759272 GN=CTHT_0013890	30.49	45.2	13	26	13	0.829	0.952	1.148
G0S1K2		44.256	6.9	2	2	2
G0S1K3	Probable methyltransferase tdiE OS=Emericella nidulans (strain FGSC A4 / ATCC 38163 / CBS 112.46 / NRRL 194 / M139) GN=tdiE PE=2 SV=1	40.271	7	3	4	3	0.336	0.217	0.645
G0S1K4		52.011	6.4	3	4	3	1.051	0.725	0.69
G0S1K5	Nuclease S1 OS=Aspergillus oryzae (strain ATCC 42149 / RIB 40) GN=nucS PE=1 SV=2	34.24	12.5	3	5	3	1.487	1.541	1.037
G0S1K8		12.898	11.7	1	1	1	0.9	1.314	1.46
G0S1K9	Mediator of RNA polymerase II transcription subunit 12 OS=Neurospora crassa (strain ATCC 24698 / 74-OR23-1A / CBS 708.71/ DSM 1257 / FGSC 987) GN=srb8 PE=3 SV=1	205.39	2.3	2	3	2	1.044	0.902	0.863
G0S1L0		83.859	19	13	18	13	0.854	0.926	1.085
G0S1L1		115.02	5.2	5	5	5	1.562	1.125	0.72
G0S1L2	Putative woronin body protein OS=Chaetomium thermophilum (strain DSM 1495 / CBS 144.50 / IMI 039719) OX=759272 GN=CTHT_0014000	58.408	53.1	24	102	24	0.574	0.564	0.983
G0S1L3	Ribosome quality control complex subunit 2 OS=Schizosaccharomyces pombe (strain 972 / ATCC 24843) GN=mtr1 PE=1 SV=2	123.71	0.7	1	1	1	2.186	1.287	0.589
G0S1L4	26S proteasome regulatory subunit rpn5-like protein OS=Chaetomium thermophilum (strain DSM 1495 / CBS 144.50 / IMI 039719) OX=759272 GN=CTHT_0014020	56.791	49.9	23	38	23	0.905	0.705	0.779
G0S1L5	Secondary metabolism regulator LAE1 OS=Cochliobolus heterostrophus (strain C5 / ATCC 48332 / race O) GN=LAE1 PE=3 SV=1	54.774	10.1	4	5	4	0.633	0.738	1.167
G0S1L6	O-methyltransferase gsfB OS=Penicillium aethiopicum GN=gsfB PE=1 SV=1	58.645	54.5	26	57	26	1.828	2.126	1.163
G0S1L8		25.913	4.2	1	1	1	0.85	1.246	1.466
G0S1M2	Probable aspartic-type endopeptidase OPSB OS=Trichophyton verrucosum (strain HKI 0517) GN=OPSB PE=3 SV=1	54.522	4.5	2	2	2
G0S1M4		110.96	5.4	5	6	5	0.744	0.635	0.854
G0S1M5	Molybdopterin synthase catalytic subunit OS=Chaetomium thermophilum (strain DSM 1495 / CBS 144.50 / IMI 039719) OX=759272 GN=cnxH	19.047	10.8	2	2	2
G0S1M7	Uncharacterized CDP-alcohol phosphatidyltransferase class-I family protein C22A12.08c OS=Schizosaccharomyces pombe (strain 972 / ATCC 24843) GN=SPAC22A12.08c PE=3 SV=1	44.44	24.1	7	7	7	2.186	2.602	1.19
G0S1M8		90.493	14.9	9	9	9	1.05	1.011	0.963
G0S1N0		100.24	4.1	2	2	2
G0S1N1	Choline kinase-like protein OS=Chaetomium thermophilum (strain DSM 1495 / CBS 144.50 / IMI 039719) OX=759272 GN=CTHT_0014200	84.364	12.8	8	8	8	1.54	0.818	0.531
G0S1N2	Cytochrome c oxidase-like protein OS=Chaetomium thermophilum (strain DSM 1495 / CBS 144.50 / IMI 039719) OX=759272 GN=CTHT_0014210	32.497	37.1	8	20	8	3.347	1.856	0.554
G0S1N3	Set1 complex component spp1 OS=Schizosaccharomyces pombe (strain 972 / ATCC 24843) GN=spp1 PE=4 SV=1	59.512	3.7	2	2	2
G0S1N6	G2-specific protein kinase-like protein OS=Chaetomium thermophilum (strain DSM 1495 / CBS 144.50 / IMI 039719) OX=759272 GN=CTHT_0014250	91.492	2.1	1	1	1
G0S1N8	D-arabinono-1,4-lactone oxidase-like protein OS=Chaetomium thermophilum (strain DSM 1495 / CBS 144.50 / IMI 039719) OX=759272 GN=CTHT_0014270	61.13	46	19	23	19	0.858	1.083	1.262
G0S1P0	Putative escort protein OS=Chaetomium thermophilum (strain DSM 1495 / CBS 144.50 / IMI 039719) OX=759272 GN=CTHT_0014290	53.405	21.3	7	7	7	1.691	1.506	0.89
G0S1P1	Exoribonuclease-like protein OS=Chaetomium thermophilum (strain DSM 1495 / CBS 144.50 / IMI 039719) OX=759272 GN=CTHT_0014300	39.504	22.4	7	8	7	0.796	0.808	1.015
G0S1P2	Transcription factor regA-like protein OS=Chaetomium thermophilum (strain DSM 1495 / CBS 144.50 / IMI 039719) OX=759272 GN=CTHT_0014310	46.1	2.1	1	1	1
G0S1P3	NADH dehydrogenase-like protein OS=Chaetomium thermophilum (strain DSM 1495 / CBS 144.50 / IMI 039719) OX=759272 GN=CTHT_0014320	10.951	39.6	6	17	6	0.83	0.505	0.609
G0S1P4	Mitochondrial pyruvate carrier OS=Chaetomium thermophilum (strain DSM 1495 / CBS 144.50 / IMI 039719) OX=759272 GN=CTHT_0014330	16.733	21.9	3	6	3	0.517	0.88	1.705
G0S1P5	Pantothenate kinase-like protein OS=Chaetomium thermophilum (strain DSM 1495 / CBS 144.50 / IMI 039719) OX=759272 GN=CTHT_0014340	60.952	9.3	5	8	5	1.582	1.079	0.682
G0S1P6		18.564	58.8	10	18	10	0.19	0.116	0.609
G0S1P8	Putative peroxiredoxin pmp20 OS=Emericella nidulans (strain FGSC A4 / ATCC 38163 / CBS 112.46 / NRRL 194 / M139) GN=AN8692 PE=1 SV=1	18	60.5	7	18	7	0.605	0.8	1.322
G0S1P9	60S ribosomal protein L24-like protein OS=Chaetomium thermophilum (strain DSM 1495 / CBS 144.50 / IMI 039719) OX=759272 GN=CTHT_0014380	23.031	22	6	10	6	0.802	0.362	0.452
G0S1Q0	Nascent polypeptide-associated complex subunit beta OS=Chaetomium thermophilum (strain DSM 1495 / CBS 144.50 / IMI 039719) OX=759272 GN=CTHT_0014390	23.181	45.1	9	34	9	0.739	0.733	0.992
G0S1Q1	Assembly factor CBP4 OS=Chaetomium globosum (strain ATCC 6205 / CBS 148.51 / DSM 1962 / NBRC 6347 / NRRL 1970) GN=CBP4 PE=3 SV=2	14.526	42.9	5	7	5	1.534	1.455	0.949
G0S1Q2	Putative chitin synthase regulatory factor OS=Chaetomium thermophilum (strain DSM 1495 / CBS 144.50 / IMI 039719) OX=759272 GN=CTHT_0014410	124.47	0.9	1	1	1	1.085	0.976	0.9
G0S1Q4		14.647	71.8	10	18	10	0.568	0.438	0.771
G0S1Q7	Cytochrome c oxidase-like protein OS=Chaetomium thermophilum (strain DSM 1495 / CBS 144.50 / IMI 039719) OX=759272 GN=CTHT_0014460	13.411	14.8	3	4	3	2.177	1.275	0.586
G0S1Q8	ATP synthase subunit d, mitochondrial OS=Chaetomium thermophilum (strain DSM 1495 / CBS 144.50 / IMI 039719) OX=759272 GN=CTHT_0014470	19.691	68.8	13	33	13	1.467	0.657	0.448
G0S1Q9	Nascent polypeptide-associated complex subunit alpha OS=Neurospora crassa (strain ATCC 24698 / 74-OR23-1A / CBS 708.71 /DSM 1257 / FGSC 987) GN=npc-1 PE=3 SV=1	22.4	51.5	8	23	8	0.794	0.672	0.846
G0S1R0	60S ribosomal protein L14-like protein OS=Chaetomium thermophilum (strain DSM 1495 / CBS 144.50 / IMI 039719) OX=759272 GN=CTHT_0014490	16.08	49.3	11	21	11	0.66	0.576	0.874
G0S1R1	Ectonucleotide pyrophosphatase/phosphodiesterase-like protein OS=Chaetomium thermophilum (strain DSM 1495 / CBS 144.50 / IMI 039719) OX=759272 GN=CTHT_0014500	88.704	5.2	4	4	4	0.912	1.087	1.192
G0S1R4	ATP-dependent 6-phosphofructokinase OS=Chaetomium thermophilum (strain DSM 1495 / CBS 144.50 / IMI 039719) OX=759272 GN=CTHT_0014530	103.08	41.8	31	49	31	1.752	1.045	0.596
G0S1R5	Mediator of RNA polymerase II transcription subunit 17 OS=Chaetomium thermophilum (strain DSM 1495 / CBS 144.50 / IMI 039719) OX=759272 GN=MED17	69.537	9.8	6	6	6	1.025	1.3	1.268
G0S1R6		66.416	35.9	23	34	23	1.681	0.61	0.363
G0S1R7	PARP-type zinc finger-containing protein C2A9.07c OS=Schizosaccharomyces pombe (strain 972 / ATCC 24843) GN=SPBC2A9.07c PE=1 SV=3	35.848	15.8	4	5	4	0.896	0.725	0.81
G0S1R8	Protein kinase rad3 OS=Schizosaccharomyces pombe (strain 972 / ATCC 24843) GN=rad3 PE=1 SV=2	332.01	6	12	13	12	0.869	0.921	1.06
G0S1R9	Putative ER-To-golgi transport protein OS=Chaetomium thermophilum (strain DSM 1495 / CBS 144.50 / IMI 039719) OX=759272 GN=CTHT_0014580	37.069	3.7	1	1	1
G0S1S1	Putative cell fusion protein OS=Chaetomium thermophilum (strain DSM 1495 / CBS 144.50 / IMI 039719) OX=759272 GN=CTHT_0014600	165.87	29.6	37	45	37	1.104	0.84	0.761
G0S1S2	Target of rapamycin complex 1 subunit mip1 OS=Schizosaccharomyces pombe (strain 972 / ATCC 24843) GN=mip1 PE=1 SV=1	169.43	4.5	6	6	6	1.022	1.136	1.111
G0S1S3	Phosducin-like protein OS=Chaetomium thermophilum (strain DSM 1495 / CBS 144.50 / IMI 039719) OX=759272 GN=CTHT_0014620	30.21	42.8	9	14	9	1.46	1.42	0.973
G0S1S4	Ribosomal protein s27-like protein OS=Chaetomium thermophilum (strain DSM 1495 / CBS 144.50 / IMI 039719) OX=759272 GN=CTHT_0014630	8.9105	46.3	4	11	4	0.561	0.778	1.387
G0S1S7	Aspartyl-tRNA synthetase-like protein OS=Chaetomium thermophilum (strain DSM 1495 / CBS 144.50 / IMI 039719) OX=759272 GN=CTHT_0014660	65.83	66.7	32	56	32	0.568	0.64	1.127
G0S1S9	ER membrane protein complex subunit 1 OS=Saccharomyces cerevisiae (strain ATCC 204508 / S288c) GN=EMC1 PE=1 SV=1	171.19	21.2	27	37	27	0.722	0.839	1.163
G0S1T0	Putative GTPase-activating protein OS=Chaetomium thermophilum (strain DSM 1495 / CBS 144.50 / IMI 039719) OX=759272 GN=CTHT_0014700	77.849	23.9	16	17	16	0.805	1.068	1.327
G0S1T1	Aspartate-semialdehyde dehydrogenase-like protein OS=Chaetomium thermophilum (strain DSM 1495 / CBS 144.50 / IMI 039719) OX=759272 GN=CTHT_0014710	39.262	56.4	18	36	18	1.287	1.567	1.218
G0S1T2	5'-hydroxyaverantin dehydrogenase OS=Aspergillus parasiticus (strain ATCC 56775 / NRRL 5862 / SRRC 143 / SU-1) GN=aflH PE=1 SV=2	39.756	8.7	3	4	3	0.412	0.317	0.769
G0S1T3	Putative RNA binding protein OS=Chaetomium thermophilum (strain DSM 1495 / CBS 144.50 / IMI 039719) OX=759272 GN=CTHT_0014730	60.808	10.1	4	5	4	0.744	0.785	1.055
G0S1T5	Pre-rRNA-processing protein crb3/ipi3 OS=Schizosaccharomyces pombe (strain 972 / ATCC 24843) GN=crb3 PE=1 SV=1	47.583	5.3	2	3	2
G0S1T6		65.8	29	15	16	15	0.937	0.992	1.059
G0S1T8	Putative mitochondrial 40s ribosomal protein OS=Chaetomium thermophilum (strain DSM 1495 / CBS 144.50 / IMI 039719) OX=759272 GN=CTHT_0014780	13.058	43.4	6	9	6	1.285	0.747	0.581
G0S1T9	Lipoyl synthase, mitochondrial OS=Chaetomium thermophilum (strain DSM 1495 / CBS 144.50 / IMI 039719) OX=759272 GN=CTHT_0014790	47.74	37	11	13	11	0.878	0.763	0.868
G0S1U0	Synaptobrevin homolog 1 OS=Schizosaccharomyces pombe (strain 972 / ATCC 24843) GN=syb1 PE=3 SV=1	13.169	53.9	8	12	8	0.934	1.091	1.168
G0S1U1	Nicotinate-nucleotide pyrophosphorylase [carboxylating]-like protein OS=Chaetomium thermophilum (strain DSM 1495 / CBS 144.50 / IMI 039719) OX=759272 GN=CTHT_0014810	130.84	33.2	39	73	39	1.008	0.783	0.777
G0S1U2		52.148	9.5	4	4	4	0.844	0.692	0.82
G0S1U3	tRNA threonylcarbamoyladenosine dehydratase 2 OS=Saccharomyces cerevisiae (strain ATCC 204508 / S288c) GN=TCD2 PE=1 SV=1	58.569	12.4	6	6	6	1.258	1.47	1.168
G0S1U4	Short chain dehydrogenase andC OS=Emericella variicolor GN=andC PE=3 SV=1	27.369	53.5	12	18	12	0.238	0.203	0.851
G0S1U5	Long-chain fatty-acid-CoA ligase-like protein OS=Chaetomium thermophilum (strain DSM 1495 / CBS 144.50 / IMI 039719) OX=759272 GN=CTHT_0014850	73.779	20	9	15	9	0.671	0.417	0.622
G0S1U8		36.948	13	3	5	3	1.801	1.833	1.018
G0S1U9	Putative oxysterol-binding protein OS=Chaetomium thermophilum (strain DSM 1495 / CBS 144.50 / IMI 039719) OX=759272 GN=CTHT_0014900	137.99	22.3	21	27	21	2.145	1.068	0.498
G0S1V0	Acyl-CoA thioesterase-like protein OS=Chaetomium thermophilum (strain DSM 1495 / CBS 144.50 / IMI 039719) OX=759272 GN=CTHT_0014910	40.156	11.4	3	4	3	1.301	1.22	0.938
G0S1V1	Protein red1 OS=Schizosaccharomyces pombe (strain 972 / ATCC 24843) GN=red1 PE=1 SV=2	124.72	3.9	5	5	5	1.452	1.361	0.937
G0S1V2	Putative myosin type-2 heavy chain protein OS=Chaetomium thermophilum (strain DSM 1495 / CBS 144.50 / IMI 039719) OX=759272 GN=CTHT_0014930	275.75	0.9	2	2	2
G0S1V3	Peptidyl-prolyl cis-trans isomerase OS=Chaetomium thermophilum (strain DSM 1495 / CBS 144.50 / IMI 039719) OX=759272 GN=CTHT_0014950	18.338	27.5	4	6	4	0.652	0.972	1.491
G0S1V4		43.981	3.9	1	1	1
G0S1V5	N-acetyltransferase-like protein OS=Chaetomium thermophilum (strain DSM 1495 / CBS 144.50 / IMI 039719) OX=759272 GN=CTHT_0014970	46.675	2.2	1	1	1
G0S1V6	Phosphotransferase OS=Chaetomium thermophilum (strain DSM 1495 / CBS 144.50 / IMI 039719) OX=759272 GN=CTHT_0014980	59.942	50.6	23	45	23	0.577	0.92	1.593
G0S1V7		84.29	23.5	19	30	19	1.244	0.734	0.59
G0S1V9	Putative ankyrin repeat protein OS=Chaetomium thermophilum (strain DSM 1495 / CBS 144.50 / IMI 039719) OX=759272 GN=CTHT_0015010	23.618	39	6	8	6	1.037	0.829	0.8
G0S1W3	DNA-directed RNA polymerase subunit OS=Chaetomium thermophilum (strain DSM 1495 / CBS 144.50 / IMI 039719) OX=759272 GN=CTHT_0015050	12.843	15.3	1	1	1
G0S1W4	Mediator of RNA polymerase II transcription subunit 31 OS=Chaetomium thermophilum (strain DSM 1495 / CBS 144.50 / IMI 039719) OX=759272 GN=CTHT_0015060	14.471	5.6	1	1	1	0.922	1.387	1.505
G0S1W5	Aspartic-type endopeptidase-like protein OS=Chaetomium thermophilum (strain DSM 1495 / CBS 144.50 / IMI 039719) OX=759272 GN=CTHT_0015070	62.571	6.7	3	3	3
G0S1W8	MAP kinase kinase-like protein OS=Chaetomium thermophilum (strain DSM 1495 / CBS 144.50 / IMI 039719) OX=759272 GN=CTHT_0015100	72.976	4.4	2	2	2	0.379	0.304	0.802
G0S1W9	Protein SUR7 OS=Candida albicans (strain SC5314 / ATCC MYA-2876) GN=SUR7 PE=1 SV=1	26.751	27.2	7	17	7	3.017	2.595	0.86
G0S1X0	Holo-[acyl-carrier-protein] synthase-like protein OS=Chaetomium thermophilum (strain DSM 1495 / CBS 144.50 / IMI 039719) OX=759272 GN=CTHT_0015130	40.57	16.5	4	6	4	1.044	0.71	0.68
G0S1X1	Urea amidolyase-like protein OS=Chaetomium thermophilum (strain DSM 1495 / CBS 144.50 / IMI 039719) OX=759272 GN=CTHT_0015140	174.2	40.6	52	107	52	0.818	0.444	0.543
G0S1X2	Alpha-glucuronidase OS=Chaetomium thermophilum (strain DSM 1495 / CBS 144.50 / IMI 039719) OX=759272 GN=aguA	94.766	15.6	13	18	13	2.206	2.661	1.207
G0S1X3	UNC93-like protein C922.05c OS=Schizosaccharomyces pombe (strain 972 / ATCC 24843) GN=SPAC922.05c PE=3 SV=1	54.847	14.2	6	7	6	0.621	0.411	0.661
G0S1X6		125.73	5.3	6	6	6	0.876	0.955	1.09
G0S1X7		33.673	20.6	6	8	6	0.779	0.842	1.081
G0S1X9	Heat shock protein 70-like protein OS=Chaetomium thermophilum (strain DSM 1495 / CBS 144.50 / IMI 039719) OX=759272 GN=CTHT_0015230	113.14	34.4	34	40	34	0.961	0.506	0.527
G0S1Y0	Putative calcium ion binding protein OS=Chaetomium thermophilum (strain DSM 1495 / CBS 144.50 / IMI 039719) OX=759272 GN=CTHT_0015240	134.83	38.4	43	67	42	0.963	1.245	1.293
G0S1Y1	Tubulin alpha chain OS=Chaetomium thermophilum (strain DSM 1495 / CBS 144.50 / IMI 039719) OX=759272 GN=CTHT_0015250	50.088	54.6	21	74	20	0.819	0.653	0.798
G0S1Y2	BTB/POZ domain-containing protein YLR108C OS=Saccharomyces cerevisiae (strain ATCC 204508 / S288c) GN=YLR108C PE=1 SV=1	60.235	6.1	3	3	3	0.613	0.403	0.658
G0S1Y5	Putative heme binding protein OS=Chaetomium thermophilum (strain DSM 1495 / CBS 144.50 / IMI 039719) OX=759272 GN=CTHT_0015300	33.06	15.8	4	4	4	1.465	1.09	0.744
G0S1Y8	Putative ADP/ATP carrier protein OS=Chaetomium thermophilum (strain DSM 1495 / CBS 144.50 / IMI 039719) OX=759272 GN=CTHT_0015330	34.231	45.1	17	80	17	0.858	1.055	1.231
G0S1Y9	40S ribosomal protein s25-like protein OS=Chaetomium thermophilum (strain DSM 1495 / CBS 144.50 / IMI 039719) OX=759272 GN=CTHT_0015340	10.908	60.6	8	16	8	0.667	0.457	0.684
G0S1Z0	40S ribosomal protein s5-like protein OS=Chaetomium thermophilum (strain DSM 1495 / CBS 144.50 / IMI 039719) OX=759272 GN=CTHT_0015350	23.644	74.1	15	50	15	0.661	0.696	1.053
G0S1Z1		35.807	13.6	3	3	3	0.661	0.759	1.147
G0S1Z5	Leucyl tRNA synthetase-like protein OS=Chaetomium thermophilum (strain DSM 1495 / CBS 144.50 / IMI 039719) OX=759272 GN=CTHT_0015400	127.17	50.9	52	94	52	0.97	0.721	0.744
G0S1Z6		15.885	16.9	2	2	2	1.217	1.488	1.222
G0S1Z7	AP complex subunit sigma OS=Chaetomium thermophilum (strain DSM 1495 / CBS 144.50 / IMI 039719) OX=759272 GN=CTHT_0015420	20.84	5.2	1	1	1
G0S1Z8	Mitochondrial frataxin-like protein OS=Chaetomium thermophilum (strain DSM 1495 / CBS 144.50 / IMI 039719) OX=759272 GN=CTHT_0015430	23.276	34.8	6	11	6	1.138	1.096	0.963
G0S1Z9		112.41	22.1	18	25	18	5.8	3.425	0.591
G0S202	Chorismate synthase OS=Chaetomium thermophilum (strain DSM 1495 / CBS 144.50 / IMI 039719) OX=759272 GN=CTHT_0015480	45.975	47.3	20	49	20	2.151	2.192	1.019
G0S204	E3 ubiquitin-protein ligase PEP5 OS=Saccharomyces cerevisiae (strain ATCC 204508 / S288c) GN=PEP5 PE=1 SV=2	111.65	19.5	17	21	17	1.075	0.948	0.882
G0S207	Nitrilase-like protein OS=Chaetomium thermophilum (strain DSM 1495 / CBS 144.50 / IMI 039719) OX=759272 GN=CTHT_0015530	40.343	13.1	4	5	4	1.001	0.842	0.841
G0S208		44.918	2.3	1	1	1	1.314	1.176	0.895
G0S212	DOCK-like protein YLR422W OS=Saccharomyces cerevisiae (strain ATCC 204508 / S288c) GN=YLR422W PE=1 SV=1	232.05	3.9	7	8	7	2.498	1.06	0.424
G0S216	Feruloyl esterase B OS=Myceliophthora thermophila (strain ATCC 42464 / BCRC 31852 / DSM 1799) GN=Fae1a PE=1 SV=1	31.548	11.1	2	2	2
G0S219	Probable DNA-binding protein SNT1 OS=Saccharomyces cerevisiae (strain ATCC 204508 / S288c) GN=SNT1 PE=1 SV=2	279.52	4.2	9	9	9	0.889	0.917	1.031
G0S220	Deoxyhypusine synthase OS=Neurospora crassa (strain ATCC 24698 / 74-OR23-1A / CBS 708.71 / DSM 1257 / FGSC 987) GN=dys-1 PE=1 SV=2	39.773	17.1	7	8	7	0.785	0.932	1.187
G0S221		42.76	46.2	18	31	18	1.741	1.444	0.83
G0S222	Bud site selection protein 6 OS=Saccharomyces cerevisiae (strain ATCC 204508 / S288c) GN=BUD6 PE=1 SV=1	123.9	9.3	9	11	9	1.2	0.949	0.791
G0S224		117.95	36.7	33	46	33	0.803	1.202	1.497
G0S225		43.331	16.8	4	6	4	0.675	0.462	0.684
G0S226	Glutamate decarboxylase OS=Chaetomium thermophilum (strain DSM 1495 / CBS 144.50 / IMI 039719) OX=759272 GN=CTHT_0015750	65.601	10.5	6	6	6	0.928	1.041	1.121
G0S227	Acetylornithine aminotransferase-like protein OS=Chaetomium thermophilum (strain DSM 1495 / CBS 144.50 / IMI 039719) OX=759272 GN=CTHT_0015760	48.754	40.3	17	35	17	0.558	0.467	0.837
G0S228	Kynurenine formamidase OS=Chaetomium thermophilum (strain DSM 1495 / CBS 144.50 / IMI 039719) OX=759272 GN=CTHT_0015770	40.809	25.1	7	12	7	0.783	0.784	1.001
G0S229	Cutinase transcription factor 1 beta OS=Fusarium solani subsp. pisi GN=CTF1-BETA PE=2 SV=1	101.07	9.3	7	7	7	1.628	1.472	0.904
G0S235	Nucleoporin NDC1 OS=Chaetomium thermophilum (strain DSM 1495 / CBS 144.50 / IMI 039719) OX=759272 GN=NDC1	71.819	17.8	10	10	10	1.025	1.125	1.097
G0S236	SNAP receptor-like protein OS=Chaetomium thermophilum (strain DSM 1495 / CBS 144.50 / IMI 039719) OX=759272 GN=CTHT_0015850	31.128	20.1	6	8	6	1.199	1.106	0.922
G0S238	GDP-Man:Man(3)GlcNAc(2)-PP-Dol alpha-1,2-mannosyltransferase OS=Neurospora crassa (strain ATCC 24698 / 74-OR23-1A / CBS 708.71/ DSM 1257 / FGSC 987) GN=alg-11 PE=3 SV=1	61.719	15.2	8	8	8	1.036	1.093	1.055
G0S239	tRNA (Uracil-5-)-methyltransferase-like protein OS=Chaetomium thermophilum (strain DSM 1495 / CBS 144.50 / IMI 039719) OX=759272 GN=CTHT_0015880	60.046	11.9	6	8	6	1.377	1.4	1.017
G0S241		33.891	31	7	12	7	0.78	1.1	1.41
G0S242		21.001	8.5	1	1	1
G0S243	Chromatin modification-related protein eaf3 OS=Emericella nidulans (strain FGSC A4 / ATCC 38163 / CBS 112.46 / NRRL 194 /M139) GN=eaf3 PE=3 SV=1	15.927	28.7	5	5	5	0.867	1.246	1.437
G0S244	Chromatin modification-related protein eaf3 OS=Emericella nidulans (strain FGSC A4 / ATCC 38163 / CBS 112.46 / NRRL 194 /M139) GN=eaf3 PE=3 SV=1	64.068	14.5	6	9	6	0.918	1.179	1.284
G0S245	Putative ribosomal protein OS=Chaetomium thermophilum (strain DSM 1495 / CBS 144.50 / IMI 039719) OX=759272 GN=CTHT_0015940	11.925	24	3	4	3	1.175	0.861	0.733
G0S246	Putative ATP citrate protein OS=Chaetomium thermophilum (strain DSM 1495 / CBS 144.50 / IMI 039719) OX=759272 GN=CTHT_0015950	72.232	65.7	37	125	37	1.028	1.009	0.981
G0S248	ATP citrate lyase-like protein OS=Chaetomium thermophilum (strain DSM 1495 / CBS 144.50 / IMI 039719) OX=759272 GN=CTHT_0015970	53.508	50.5	21	58	21	1.152	0.874	0.758
G0S249	1,3-beta-glucanosyltransferase OS=Chaetomium thermophilum (strain DSM 1495 / CBS 144.50 / IMI 039719) OX=759272 GN=CTHT_0015980	52.903	35.3	13	22	13	1.068	0.413	0.387
G0S253	Putative calcineurin-binding protein OS=Chaetomium thermophilum (strain DSM 1495 / CBS 144.50 / IMI 039719) OX=759272 GN=CTHT_0016020	32.093	24.9	6	7	6	0.766	1.336	1.745
G0S254	Mitochondrial phenylalanyl-tRNA synthetase-like protein OS=Chaetomium thermophilum (strain DSM 1495 / CBS 144.50 / IMI 039719) OX=759272 GN=CTHT_0016030	111.27	35.6	29	62	29	1.618	1.969	1.217
G0S255	Putative mitochondrial dicarboxylate protein OS=Chaetomium thermophilum (strain DSM 1495 / CBS 144.50 / IMI 039719) OX=759272 GN=CTHT_0016040	35.687	5.8	2	2	2
G0S256	RNA polymerase II subunit 3-like protein OS=Chaetomium thermophilum (strain DSM 1495 / CBS 144.50 / IMI 039719) OX=759272 GN=CTHT_0016050	37.018	21.5	6	6	6	1.157	0.726	0.627
G0S257	GrpE protein homolog OS=Chaetomium thermophilum (strain DSM 1495 / CBS 144.50 / IMI 039719) OX=759272 GN=CTHT_0016060	29.51	37.4	13	28	13	1.071	0.587	0.549
G0S261	Phenol hydroxylase OS=Trichosporon cutaneum PE=1 SV=3	72.919	44.4	28	44	28	0.465	0.383	0.822
G0S266	Calcium/calmodulin dependent protein kinase-like protein OS=Chaetomium thermophilum (strain DSM 1495 / CBS 144.50 / IMI 039719) OX=759272 GN=CTHT_0016150	52.232	26.5	10	16	10	0.899	0.896	0.998
G0S267	Putative transcriptional activator protein OS=Chaetomium thermophilum (strain DSM 1495 / CBS 144.50 / IMI 039719) OX=759272 GN=CTHT_0016160	131.59	1.5	2	2	2
G0S270		33.737	17.2	5	9	5	0.788	0.427	0.541
G0S271	Putative RNA-binding protein OS=Chaetomium thermophilum (strain DSM 1495 / CBS 144.50 / IMI 039719) OX=759272 GN=CTHT_0016200	107.91	10	12	18	12	0.767	1.088	1.419
G0S273	RNA cytidine acetyltransferase OS=Chaetomium thermophilum (strain DSM 1495 / CBS 144.50 / IMI 039719) OX=759272 GN=NAT10	119.63	6.5	6	6	6	1.915	1.04	0.543
G0S274		53.033	9.3	4	4	4	0.755	0.99	1.31
G0S275	Tyrosine-protein phosphatase-like protein OS=Chaetomium thermophilum (strain DSM 1495 / CBS 144.50 / IMI 039719) OX=759272 GN=CTHT_0016240	69.918	10.9	6	6	6	1.232	1.118	0.908
G0S276	Protein FMP25, mitochondrial OS=Saccharomyces cerevisiae (strain ATCC 204508 / S288c) GN=FMP25 PE=4 SV=1	64.495	25.1	13	16	13	1.317	1.004	0.762
G0S277	Putative oligomeric golgi complex protein OS=Chaetomium thermophilum (strain DSM 1495 / CBS 144.50 / IMI 039719) OX=759272 GN=CTHT_0016260	87.124	11.5	8	8	8	0.863	0.917	1.063
G0S278	Carrier protein (Ymc1)-like protein OS=Chaetomium thermophilum (strain DSM 1495 / CBS 144.50 / IMI 039719) OX=759272 GN=CTHT_0016270	32.748	27	7	12	7	0.46	0.795	1.728
G0S279		89.184	10.8	6	6	6	1.489	1.52	1.021
G0S280	MIOREX complex component 10 OS=Saccharomyces cerevisiae (strain ATCC 204508 / S288c) GN=MRX10 PE=1 SV=1	48.942	14.7	5	6	5	2.028	1.017	0.501
G0S281		106.24	18.6	13	15	13	0.901	1.131	1.255
G0S282	Serine hydroxymethyltransferase OS=Chaetomium thermophilum (strain DSM 1495 / CBS 144.50 / IMI 039719) OX=759272 GN=CTHT_0016310	53.813	61	25	85	23	0.601	0.676	1.125
G0S283	26S protease regulatory subunit 6B-like protein OS=Chaetomium thermophilum (strain DSM 1495 / CBS 144.50 / IMI 039719) OX=759272 GN=CTHT_0016320	47.143	75.5	27	58	25	0.808	0.865	1.07
G0S285		25.721	3.4	1	1	1
G0S286	Sec14 cytosolic factor OS=Schizosaccharomyces pombe (strain 972 / ATCC 24843) GN=sec14 PE=4 SV=1	38.196	64.8	22	65	22	0.638	0.902	1.413
G0S287	Prefoldin subunit 3 OS=Chaetomium thermophilum (strain DSM 1495 / CBS 144.50 / IMI 039719) OX=759272 GN=CTHT_0016360	22.675	54.6	11	20	11	1.095	1.256	1.147
G0S288	Aspartic-type endopeptidase-like protein OS=Chaetomium thermophilum (strain DSM 1495 / CBS 144.50 / IMI 039719) OX=759272 GN=CTHT_0016370	42.911	36.6	12	84	12	0.594	0.577	0.97
G0S289	Exosome complex exonuclease rrp6-like protein OS=Chaetomium thermophilum (strain DSM 1495 / CBS 144.50 / IMI 039719) OX=759272 GN=CTHT_0016380	97.11	12.7	10	12	10	0.888	1.028	1.158
G0S291	Tubulin folding cofactor C-like protein OS=Chaetomium thermophilum (strain DSM 1495 / CBS 144.50 / IMI 039719) OX=759272 GN=CTHT_0016400	41.878	22.5	8	10	8	1.254	2.008	1.601
G0S292	Mediator of RNA polymerase II transcription subunit 9 OS=Chaetomium thermophilum (strain DSM 1495 / CBS 144.50 / IMI 039719) OX=759272 GN=MED9	18.304	16.2	2	2	2	0.965	1.319	1.368
G0S293	Phosphoglycerate mutase-like protein OS=Chaetomium thermophilum (strain DSM 1495 / CBS 144.50 / IMI 039719) OX=759272 GN=CTHT_0016420	56.852	66.7	29	80	29	0.816	1.555	1.904
G0S295	Histone acetyltransferase OS=Chaetomium thermophilum (strain DSM 1495 / CBS 144.50 / IMI 039719) OX=759272 GN=CTHT_0016440	76.851	3.3	2	2	2
G0S2A0	26S proteasome regulatory subunit-like protein OS=Chaetomium thermophilum (strain DSM 1495 / CBS 144.50 / IMI 039719) OX=759272 GN=CTHT_0016490	64.018	30.7	16	25	16	1.273	0.583	0.458
G0S2A1	Transcription initiation factor TFIID subunit 12 OS=Saccharomyces cerevisiae (strain ATCC 204508 / S288c) GN=TAF12 PE=1 SV=1	83.016	11.8	9	11	9	0.985	1.265	1.284
G0S2A3		28.233	26.3	5	6	5	1.042	1.232	1.182
G0S2A4		25.51	14.3	3	3	3	1.049	1.442	1.375
G0S2A6	alpha-1,2-Mannosidase OS=Chaetomium thermophilum (strain DSM 1495 / CBS 144.50 / IMI 039719) OX=759272 GN=CTHT_0016550	116.89	9.5	9	9	9	0.65	0.776	1.194
G0S2A7	Map kinase kinase kinase-like protein OS=Chaetomium thermophilum (strain DSM 1495 / CBS 144.50 / IMI 039719) OX=759272 GN=CTHT_0016570	183.21	6.6	10	12	9	1.013	1.014	1.001
G0S2A8	Hydrolase-like protein OS=Chaetomium thermophilum (strain DSM 1495 / CBS 144.50 / IMI 039719) OX=759272 GN=CTHT_0016580	86.262	10.9	7	7	7	1.517	1.56	1.028
G0S2B1	DNA mismatch repair protein msh2-like protein OS=Chaetomium thermophilum (strain DSM 1495 / CBS 144.50 / IMI 039719) OX=759272 GN=CTHT_0016610	105.52	16.7	15	15	15	0.922	0.995	1.079
G0S2B2	Ubiquitin carboxyl-terminal hydrolase-like protein OS=Chaetomium thermophilum (strain DSM 1495 / CBS 144.50 / IMI 039719) OX=759272 GN=CTHT_0016620	145.28	8	9	10	9	2.088	1.048	0.502
G0S2B3	NADH-ubiquinone oxidoreductase-like protein OS=Chaetomium thermophilum (strain DSM 1495 / CBS 144.50 / IMI 039719) OX=759272 GN=CTHT_0016630	21.579	55.8	10	29	10	1.319	0.89	0.675
G0S2B4	Acyl-CoA dehydrogenase-like protein OS=Chaetomium thermophilum (strain DSM 1495 / CBS 144.50 / IMI 039719) OX=759272 GN=CTHT_0016640	60.883	11	6	7	6	0.579	0.727	1.256
G0S2B5	Flap endonuclease 1 OS=Chaetomium thermophilum (strain DSM 1495 / CBS 144.50 / IMI 039719) OX=759272 GN=FEN1	45.246	9.6	4	4	4	0.82	1.03	1.256
G0S2B7	Putative ubiquitin protein OS=Chaetomium thermophilum (strain DSM 1495 / CBS 144.50 / IMI 039719) OX=759272 GN=CTHT_0016670	16.44	38.1	5	8	5	1.847	2.84	1.538
G0S2B8	Mitochondrial glutaryl-CoA dehydrogenase-like protein OS=Chaetomium thermophilum (strain DSM 1495 / CBS 144.50 / IMI 039719) OX=759272 GN=CTHT_0016680	47.03	49.5	18	40	18	0.652	0.487	0.748
G0S2C0	Oxidoreductase-like protein OS=Chaetomium thermophilum (strain DSM 1495 / CBS 144.50 / IMI 039719) OX=759272 GN=CTHT_0016700	13.724	75.4	12	17	12	1.167	1.424	1.22
G0S2C1	Phosphatidylinositol-4-phosphate 5-kinase-like protein OS=Chaetomium thermophilum (strain DSM 1495 / CBS 144.50 / IMI 039719) OX=759272 GN=CTHT_0016710	106.62	13.5	9	11	9	0.799	0.687	0.86
G0S2C2	Allantoinase-like protein OS=Chaetomium thermophilum (strain DSM 1495 / CBS 144.50 / IMI 039719) OX=759272 GN=CTHT_0016720	58.773	12.2	4	4	4	1.318	1.88	1.427
G0S2C3	Hexaprenyl pyrophosphate synthetase-like protein OS=Chaetomium thermophilum (strain DSM 1495 / CBS 144.50 / IMI 039719) OX=759272 GN=CTHT_0016730	40.487	25.7	8	8	8	0.819	0.533	0.65
G0S2C4		30.273	5.2	1	1	1
G0S2C7		54.038	19.5	9	11	9	1.324	0.824	0.623
G0S2D0	Amine oxidase OS=Chaetomium thermophilum (strain DSM 1495 / CBS 144.50 / IMI 039719) OX=759272 GN=CTHT_0016800	126.22	20	18	28	18	0.67	0.727	1.084
G0S2D1		40.751	5.7	2	2	2	0.573	0.492	0.858
G0S2D3	Secondary metabolism regulator LAE1 OS=Cochliobolus heterostrophus (strain C5 / ATCC 48332 / race O) GN=LAE1 PE=3 SV=1	36.342	3.1	1	1	1
G0S2D4	Uncharacterized transporter C1002.16c OS=Schizosaccharomyces pombe (strain 972 / ATCC 24843) GN=SPAC1002.16c PE=3 SV=1	71.995	9.3	5	5	5	0.33	0.215	0.654
G0S2D5	Lethal(2) giant larvae protein homolog SRO7 OS=Saccharomyces cerevisiae (strain ATCC 204508 / S288c) GN=SRO7 PE=1 SV=1	114.05	17.1	15	19	15	1.16	1.499	1.293
G0S2D8	Putative mRNA 3'-end protein OS=Chaetomium thermophilum (strain DSM 1495 / CBS 144.50 / IMI 039719) OX=759272 GN=CTHT_0016880	122.6	21.5	22	29	22	1.228	1.211	0.986
G0S2E0	U3 small nucleolar RNA-associated protein 22 OS=Chaetomium thermophilum (strain DSM 1495 / CBS 144.50 / IMI 039719) OX=759272 GN=CTHT_0016900	130.92	6.9	6	6	6	1.138	0.716	0.629
G0S2E3		35.002	7.2	2	2	2	0.914	1.086	1.188
G0S2E4	Putative NGG1 interacting factor OS=Chaetomium thermophilum (strain DSM 1495 / CBS 144.50 / IMI 039719) OX=759272 GN=CTHT_0016940	32.023	43.4	11	17	11	1.092	1.317	1.206
G0S2E5	Uncharacterized bolA-like protein C8C9.11 OS=Schizosaccharomyces pombe (strain 972 / ATCC 24843) GN=SPAC8C9.11 PE=3 SV=2	10.501	64.2	5	6	4	0.834	1.122	1.345
G0S2F2	Cleavage and polyadenylation specificity factor subunit 2 OS=Chaetomium thermophilum (strain DSM 1495 / CBS 144.50 / IMI 039719) OX=759272 GN=CTHT_0017020	107.9	22.7	17	18	17	0.909	0.84	0.925
G0S2F3	Putative ER to golgi transport protein OS=Chaetomium thermophilum (strain DSM 1495 / CBS 144.50 / IMI 039719) OX=759272 GN=CTHT_0017030	108.65	32.3	28	42	28	1.008	1.341	1.33
G0S2F5	Asparaginyl-tRNA synthetase-like protein OS=Chaetomium thermophilum (strain DSM 1495 / CBS 144.50 / IMI 039719) OX=759272 GN=CTHT_0017050	57.241	17	9	10	9	1.921	1.77	0.921
G0S2F6	cAMP-independent regulatory protein pac2 OS=Schizosaccharomyces pombe (strain 972 / ATCC 24843) GN=pac2 PE=2 SV=1	58.751	3.1	2	2	2	1.17	1.548	1.323
G0S2F9	Histone H1 OS=Neurospora crassa (strain ATCC 24698 / 74-OR23-1A / CBS 708.71 / DSM 1257 / FGSC 987) GN=hH1 PE=3 SV=1	24.879	24.6	6	13	6	0.992	0.281	0.284
G0S2G0		77.962	6.3	4	5	4	0.945	0.936	0.99
G0S2G1	Protein ELYS OS=Chaetomium thermophilum (strain DSM 1495 / CBS 144.50 / IMI 039719) OX=759272 GN=ELYS	33.05	23.4	7	10	7	0.906	1.082	1.194
G0S2G6	Thiamine thiazole synthase OS=Chaetomium thermophilum (strain DSM 1495 / CBS 144.50 / IMI 039719) OX=759272 GN=CTHT_0017160	35.394	34.8	10	26	10	0.397	0.702	1.768
G0S2G7	Glutamate decarboxylase-like protein OS=Chaetomium thermophilum (strain DSM 1495 / CBS 144.50 / IMI 039719) OX=759272 GN=CTHT_0017170	55.126	14	7	9	7	0.752	1.198	1.592
G0S2G8	Protein ras-2 OS=Neurospora crassa (strain ATCC 24698 / 74-OR23-1A / CBS 708.71 / DSM 1257 / FGSC 987) GN=ras-2 PE=3 SV=2	30.604	28.7	5	6	5	0.773	0.827	1.07
G0S2G9		30.768	25.8	5	7	5	1.167	1.72	1.474
G0S2H2		51.712	7.7	3	4	3	2.373	4.233	1.784
G0S2H3	Nucleolar protein 9 OS=Sordaria macrospora (strain ATCC MYA-333 / DSM 997 / K(L3346) / K-hell) GN=NOP9 PE=3 SV=1	89.942	1.9	1	1	1	1.703	1.465	0.86
G0S2H5	Phosphoketolase-like protein OS=Chaetomium thermophilum (strain DSM 1495 / CBS 144.50 / IMI 039719) OX=759272 GN=CTHT_0017250	93.528	23.9	18	28	18	0.856	0.828	0.968
G0S2H6	Putative GTPase activating protein OS=Chaetomium thermophilum (strain DSM 1495 / CBS 144.50 / IMI 039719) OX=759272 GN=CTHT_0017260	89.132	1	1	1	1
G0S2H9	RNA polymerase II-associated protein RBA50 OS=Saccharomyces cerevisiae (strain ATCC 204508 / S288c) GN=RBA50 PE=1 SV=2	50.543	14.9	6	6	6	1.027	1.514	1.475
G0S2I1	Histone promoter control protein 2 OS=Saccharomyces cerevisiae (strain ATCC 204508 / S288c) GN=HPC2 PE=1 SV=2	74.467	14.6	8	8	8	0.729	0.738	1.013
G0S2I3		73.584	12	6	6	6	1.472	1.167	0.793
G0S2I4	Mitochondrial acidic protein mam33 OS=Schizosaccharomyces pombe (strain 972 / ATCC 24843) GN=SPBC776.07 PE=3 SV=1	32.445	32.3	7	20	7	4.139	1.124	0.271
G0S2I5	Translation machinery-associated protein 16 OS=Saccharomyces cerevisiae (strain ATCC 204508 / S288c) GN=TMA16 PE=1 SV=2	20.933	14.5	2	2	2
G0S2I7	Ribosomal RNA-processing protein 14 OS=Saccharomyces cerevisiae (strain ATCC 204508 / S288c) GN=RRP14 PE=1 SV=1	64.321	7.9	4	5	4	1.518	0.81	0.533
G0S2I8	Putative vacuolar protein sorting-associated protein OS=Chaetomium thermophilum (strain DSM 1495 / CBS 144.50 / IMI 039719) OX=759272 GN=CTHT_0017380	39.124	38	8	14	8	0.918	0.958	1.044
G0S2I9	Putative oxysterol binding protein OS=Chaetomium thermophilum (strain DSM 1495 / CBS 144.50 / IMI 039719) OX=759272 GN=CTHT_0017390	63.05	8.3	4	4	4	0.572	0.853	1.491
G0S2J0		100.52	7.2	6	7	6	1.633	1.714	1.05
G0S2J1	Eukaryotic translation initiation factor 2A OS=Chaetomium thermophilum (strain DSM 1495 / CBS 144.50 / IMI 039719) OX=759272 GN=CTHT_0017410	73.435	28.8	17	21	17	0.577	0.698	1.208
G0S2J4		41.618	25.5	9	11	9	0.688	1.119	1.626
G0S2J5	Translation initiation factor IF-2, mitochondrial OS=Saccharomyces cerevisiae (strain ATCC 204508 / S288c) GN=IFM1 PE=1 SV=2	142.42	8.2	9	9	9	1.106	0.851	0.769
G0S2J7	Putative ADP-ribosylation factor-binding protein OS=Chaetomium thermophilum (strain DSM 1495 / CBS 144.50 / IMI 039719) OX=759272 GN=CTHT_0017470	70.578	23.8	15	18	15	1.159	1.369	1.181
G0S2J9	Pre-mRNA leakage protein 1 OS=Saccharomyces cerevisiae (strain ATCC 204508 / S288c) GN=PML1 PE=1 SV=1	38.078	26.2	8	9	8	0.591	0.626	1.059
G0S2K0	RBR-type E3 ubiquitin transferase OS=Chaetomium thermophilum (strain DSM 1495 / CBS 144.50 / IMI 039719) OX=759272 GN=CTHT_0017500	71.538	18.1	9	11	9	1.535	1.137	0.741
G0S2K1	Succinyl-CoA:3-ketoacid-coenzyme A transferase OS=Chaetomium thermophilum (strain DSM 1495 / CBS 144.50 / IMI 039719) OX=759272 GN=CTHT_0017510	56.343	46.7	21	59	21	0.918	0.657	0.716
G0S2K2	Putative peroxiredoxin pmp20 OS=Schizosaccharomyces pombe (strain 972 / ATCC 24843) GN=pmp20 PE=2 SV=2	22.22	50	8	21	8	1.21	1.5	1.24
G0S2K3		12.914	15.8	1	1	1
G0S2K5	Putative phosphatidylinositol transporter protein OS=Chaetomium thermophilum (strain DSM 1495 / CBS 144.50 / IMI 039719) OX=759272 GN=CTHT_0017550	56.331	40.3	19	31	19	0.91	0.821	0.902
G0S2K6	Hit family protein 1 OS=Saccharomyces cerevisiae (strain ATCC 204508 / S288c) GN=HNT1 PE=1 SV=2	15.239	63.2	8	25	8	1.625	2.747	1.691
G0S2K7		24.079	45.8	7	21	7	1.057	1.012	0.957
G0S2K8	HMG box-containing protein C19G7.04 OS=Schizosaccharomyces pombe (strain 972 / ATCC 24843) GN=SPBC19G7.04 PE=4 SV=2	67.554	1.2	1	1	1	1.249	1.714	1.373
G0S2K9	1,3-beta-glucan synthase component-like protein OS=Chaetomium thermophilum (strain DSM 1495 / CBS 144.50 / IMI 039719) OX=759272 GN=CTHT_0017590	220.79	1	2	2	2
G0S2L1	Serine palmitoyltransferase-like protein OS=Chaetomium thermophilum (strain DSM 1495 / CBS 144.50 / IMI 039719) OX=759272 GN=CTHT_0017610	57.832	15.8	8	12	8	0.702	0.563	0.802
G0S2L6	Exoglucanase 1 OS=Neurospora crassa (strain ATCC 24698 / 74-OR23-1A / CBS 708.71 / DSM 1257 / FGSC 987) GN=cbh-1 PE=3 SV=1	33.979	16.8	4	5	4	2.973	3.793	1.276
G0S2L8	Dol-P-Man:Man(5)GlcNAc(2)-PP-Dol alpha-1,3-mannosyltransferase OS=Phaeosphaeria nodorum (strain SN15 / ATCC MYA-4574 / FGSC 10173) GN=ALG3 PE=3 SV=2	30.26	16.5	4	5	4	0.72	0.601	0.834
G0S2M0	DNA mismatch repair protein msh6-like protein OS=Chaetomium thermophilum (strain DSM 1495 / CBS 144.50 / IMI 039719) OX=759272 GN=CTHT_0017720	138.18	1.6	2	2	1
G0S2M3	2-(3-amino-3-carboxypropyl)histidine synthase subunit 2 OS=Chaetomium thermophilum (strain DSM 1495 / CBS 144.50 / IMI 039719) OX=759272 GN=CTHT_0017750	59.102	1.5	1	1	1	0.708	0.596	0.841
G0S2M6	Killer toxin subunits alpha/beta OS=Kluyveromyces lactis (strain ATCC 8585 / CBS 2359 / DSM 70799 / NBRC 1267 / NRRL Y-1140/ WM37) PE=1 SV=1	210.13	5.6	8	9	8	0.475	0.284	0.598
G0S2M7	Carbonic anhydrase OS=Chaetomium thermophilum (strain DSM 1495 / CBS 144.50 / IMI 039719) OX=759272 GN=CTHT_0017790	25.512	58.6	11	20	11	0.344	0.418	1.215
G0S2M8	Kynurenine 3-monooxygenase OS=Chaetomium thermophilum (strain DSM 1495 / CBS 144.50 / IMI 039719) OX=759272 GN=BNA4	57.651	29.9	12	17	12	2.137	1.479	0.692
G0S2M9	Methionine aminopeptidase OS=Chaetomium thermophilum (strain DSM 1495 / CBS 144.50 / IMI 039719) OX=759272 GN=CTHT_0017810	38.935	57.1	13	22	13	0.971	1.047	1.079
G0S2N0	ER-derived vesicles protein ERV14 OS=Saccharomyces cerevisiae (strain ATCC 204508 / S288c) GN=ERV14 PE=1 SV=3	16.21	11.6	2	3	2	0.833	1.666	2
G0S2N1	Pre-mRNA-processing factor 17 OS=Schizosaccharomyces pombe (strain 972 / ATCC 24843) GN=prp17 PE=1 SV=1	61.136	28	12	14	12	0.786	0.921	1.172
G0S2N2	Trans-enoyl reductase ccsC OS=Aspergillus clavatus (strain ATCC 1007 / CBS 513.65 / DSM 816 / NCTC 3887 / NRRL 1) GN=ccsC PE=3 SV=1	37.193	57.1	16	20	16	0.76	3.551	4.673
G0S2N3		36.469	14.3	3	4	3	0.82	0.615	0.749
G0S2N5		9.7862	41.9	3	3	3	0.889	0.827	0.931
G0S2N6	Pyruvate kinase OS=Chaetomium thermophilum (strain DSM 1495 / CBS 144.50 / IMI 039719) OX=759272 GN=CTHT_0017880	58.179	70.1	34	112	34	0.856	1.547	1.808
G0S2N7		80.843	1.9	1	1	1	0.706	1.147	1.624
G0S2P1		12.823	22	2	2	2	1.914	2.655	1.388
G0S2P3	Probable serine/threonine-protein kinase IKS1 OS=Saccharomyces cerevisiae (strain ATCC 204508 / S288c) GN=IKS1 PE=1 SV=1	82.398	2.2	1	1	1
G0S2P9	Transcription elongation factor SPT5 OS=Chaetomium thermophilum (strain DSM 1495 / CBS 144.50 / IMI 039719) OX=759272 GN=CTHT_0018030	114.69	4.8	4	4	4	0.929	0.914	0.984
G0S2Q0		83.395	13.6	9	10	9	0.944	1.563	1.656
G0S2Q1		44.568	2	1	1	1
G0S2Q3	Glycylpeptide N-tetradecanoyltransferase OS=Chaetomium thermophilum (strain DSM 1495 / CBS 144.50 / IMI 039719) OX=759272 GN=CTHT_0018070	64.538	42.6	21	27	21	0.954	1.04	1.091
G0S2Q4		43.262	25.6	9	11	9	1.969	3.597	1.826
G0S2Q9	Protein PBDC1 homolog OS=Saccharomyces cerevisiae (strain ATCC 204508 / S288c) GN=YPL225W PE=1 SV=1	19.024	59	10	17	10	0.641	0.789	1.231
G0S2R3	26S proteasome regulatory subunit rpn2-like protein OS=Chaetomium thermophilum (strain DSM 1495 / CBS 144.50 / IMI 039719) OX=759272 GN=CTHT_0018170	184.65	14.5	18	26	18	2.522	0.948	0.376
G0S2R4	mRNA-capping enzyme subunit beta OS=Schizosaccharomyces pombe (strain 972 / ATCC 24843) GN=pct1 PE=1 SV=1	99.158	6.7	5	6	5	0.984	1.141	1.159
G0S2R5		32.361	18	5	6	5	0.452	1.007	2.228
G0S2R6	Zinc finger domain-containing protein OS=Chaetomium thermophilum (strain DSM 1495 / CBS 144.50 / IMI 039719) OX=759272 GN=CTHT_0018200	36.867	32.6	12	20	12	0.718	1.014	1.412
G0S2R7		119.24	30.2	32	45	32	2.31	4.101	1.776
G0S2S0	Putative protoheme IX protein OS=Chaetomium thermophilum (strain DSM 1495 / CBS 144.50 / IMI 039719) OX=759272 GN=CTHT_0018240	61.679	5	2	2	2
G0S2S3	Secondary metabolism regulator LAE1 OS=Cochliobolus heterostrophus (strain C5 / ATCC 48332 / race O) GN=LAE1 PE=3 SV=1	41.567	41.3	12	20	12	4.803	3.509	0.731
G0S2S5	ATP-dependent RNA helicase-like protein OS=Chaetomium thermophilum (strain DSM 1495 / CBS 144.50 / IMI 039719) OX=759272 GN=CTHT_0018310	62.686	44	21	38	21	0.844	1.186	1.404
G0S2S6		17.99	10.5	1	1	1
G0S2S8	Putative molybdenum ion binding protein OS=Chaetomium thermophilum (strain DSM 1495 / CBS 144.50 / IMI 039719) OX=759272 GN=CTHT_0018340	74.841	12.5	8	9	8	0.36	0.452	1.253
G0S2T1		62.177	2.3	1	1	1
G0S2T5	Deoxyribose-phosphate aldolase OS=Coccidioides immitis (strain RS) GN=CIMG_00461 PE=3 SV=1	28.987	45	10	11	10	0.824	0.418	0.507
G0S2U2		17.183	63	5	13	5	4.688	0.918	0.196
G0S2U4	Putative nucleolar protein OS=Chaetomium thermophilum (strain DSM 1495 / CBS 144.50 / IMI 039719) OX=759272 GN=CTHT_0018510	57.734	45.3	20	29	20	1.098	0.679	0.619
G0S2U5	Vacuolar protein sorting-associated protein 4 OS=Saccharomyces cerevisiae (strain ATCC 204508 / S288c) GN=VPS4 PE=1 SV=1	48.683	41.2	14	17	14	0.823	0.935	1.137
G0S2U6	Probable prefoldin subunit 6 OS=Schizosaccharomyces pombe (strain 972 / ATCC 24843) GN=SPAC3A11.13 PE=3 SV=1	13.177	41.5	4	5	4	0.814	1.116	1.372
G0S2U7		23.057	52.7	8	20	8	0.604	0.689	1.141
G0S2U8	AMSH-like protease sst2 OS=Schizosaccharomyces pombe (strain 972 / ATCC 24843) GN=sst2 PE=1 SV=1	55.976	1.9	1	1	1	0.862	0.675	0.783
G0S2U9	Long-chain-alcohol oxidase OS=Chaetomium thermophilum (strain DSM 1495 / CBS 144.50 / IMI 039719) OX=759272 GN=CTHT_0018560	85.904	21.4	16	20	16	1.541	1.451	0.941
G0S2V0		45.977	23.1	8	8	8	1.569	1.321	0.842
G0S2V1	Dehydrogenase RED2 OS=Cochliobolus heterostrophus (strain C4 / ATCC 48331 / race T) GN=RED2 PE=3 SV=1	39.729	13.1	4	5	4	1.385	0.824	0.595
G0S2V2	FAD-binding monooxygenase aflW OS=Aspergillus parasiticus (strain ATCC 56775 / NRRL 5862 / SRRC 143 / SU-1) GN=aflW PE=3 SV=1	64.081	4.7	3	3	3	0.804	0.528	0.657
G0S2V6		58.061	4.3	2	2	2	0.336	0.223	0.664
G0S2V9		78.425	1.3	1	1	1
G0S2W2	Probable phosphatase SPAC5H10.03 OS=Schizosaccharomyces pombe (strain 972 / ATCC 24843) GN=SPAC5H10.03 PE=3 SV=1	28.832	14.7	3	4	3
G0S2W4	Tyrosinase-like protein orsC OS=Emericella nidulans (strain FGSC A4 / ATCC 38163 / CBS 112.46 / NRRL 194 / M139) GN=orsC PE=2 SV=1	42.337	31.2	12	46	12	0.212	0.272	1.284
G0S2W8		146.68	27.5	30	39	30	2.083	2.426	1.165
G0S2W9		30.116	7.1	2	4	2	0.806	0.732	0.909
G0S2X0	3-hydroxyisobutyryl-CoA hydrolase, mitochondrial OS=Saccharomyces cerevisiae (strain ATCC 204508 / S288c) GN=EHD3 PE=1 SV=2	51.729	30.9	15	26	15	1.221	0.869	0.712
G0S2X1	Nucleoporin NUP37 OS=Chaetomium thermophilum (strain DSM 1495 / CBS 144.50 / IMI 039719) OX=759272 GN=NUP37	80.252	15	11	14	11	1.099	0.911	0.829
G0S2X2		33.832	8.2	2	3	2	0.991	0.918	0.926
G0S2X4	40S ribosomal protein S26 OS=Chaetomium thermophilum (strain DSM 1495 / CBS 144.50 / IMI 039719) OX=759272 GN=CTHT_0018830	13.582	43.7	6	11	6	1.07	0.691	0.646
G0S2X5	40S ribosomal protein S27a-like protein OS=Chaetomium thermophilum (strain DSM 1495 / CBS 144.50 / IMI 039719) OX=759272 GN=CTHT_0018840	17.694	61	10	79	4	0.607	0.71	1.169
G0S2X6	Chitinase-like protein OS=Chaetomium thermophilum (strain DSM 1495 / CBS 144.50 / IMI 039719) OX=759272 GN=CTHT_0018850	45.306	32.1	11	16	11	0.683	0.674	0.987
G0S2X8	T-complex protein 1 subunit eta-like protein OS=Chaetomium thermophilum (strain DSM 1495 / CBS 144.50 / IMI 039719) OX=759272 GN=CTHT_0018870	62.935	70.1	36	68	36	1.102	1.784	1.618
G0S2X9	N-acetyltransferase-like protein OS=Chaetomium thermophilum (strain DSM 1495 / CBS 144.50 / IMI 039719) OX=759272 GN=CTHT_0018880	82.437	2.6	2	2	2
G0S2Y0	Putative 40S ribosomal protein OS=Chaetomium thermophilum (strain DSM 1495 / CBS 144.50 / IMI 039719) OX=759272 GN=CTHT_0018890	123.34	30.9	29	51	29	1.98	1.139	0.575
G0S2Y3		56.199	17.4	8	8	8	1.146	1.924	1.68
G0S2Y4	Metallocarboxypeptidase A-like protein MCYG_01475 OS=Arthroderma otae (strain ATCC MYA-4605 / CBS 113480) GN=MCYG_01475 PE=3 SV=1	46.647	16.8	5	6	5	0.24	0.141	0.587
G0S2Y6	Cytochrome c oxidase assembly protein COX20, mitochondrial OS=Chaetomium thermophilum (strain DSM 1495 / CBS 144.50 / IMI 039719) OX=759272 GN=CTHT_0018950	20.112	9.6	2	2	2
G0S2Z2		26.304	35.3	9	10	9	0.893	1.215	1.361
G0S2Z5	Putative carbohydrate binding protein OS=Chaetomium thermophilum (strain DSM 1495 / CBS 144.50 / IMI 039719) OX=759272 GN=CTHT_0019080	37.04	36.7	9	10	9	0.844	1.505	1.783
G0S2Z7	Eukaryotic translation initiation factor 3 subunit K OS=Chaetomium thermophilum (strain DSM 1495 / CBS 144.50 / IMI 039719) OX=759272 GN=CTHT_0019100	27.734	46.2	11	23	11	0.617	0.715	1.159
G0S2Z8	Probable 20S rRNA accumulation protein 4 OS=Schizosaccharomyces pombe (strain 972 / ATCC 24843) GN=SPBC25H2.15 PE=3 SV=1	43.201	9.5	3	4	3	1.087	1.129	1.039
G0S2Z9	T-complex protein 1 subunit zeta OS=Schizosaccharomyces pombe (strain 972 / ATCC 24843) GN=cct6 PE=3 SV=1	59.438	59.9	27	76	27	0.966	2.34	2.422
G0S300	Oxidoreductase-like protein OS=Chaetomium thermophilum (strain DSM 1495 / CBS 144.50 / IMI 039719) OX=759272 GN=CTHT_0019130	154.66	7.5	9	12	9	1.076	1.538	1.429
G0S302	AP complex subunit beta OS=Chaetomium thermophilum (strain DSM 1495 / CBS 144.50 / IMI 039719) OX=759272 GN=CTHT_0019150	82.386	28.9	18	28	18	1.003	0.905	0.903
G0S305		36.996	11.1	4	7	4	1.384	1.094	0.79
G0S308	Trehalose-6-phosphate synthase OS=Chaetomium thermophilum (strain DSM 1495 / CBS 144.50 / IMI 039719) OX=759272 GN=CTHT_0019220	61.032	36.4	16	23	16	0.68	0.972	1.428
G0S310		63.629	33.4	14	21	14	1.777	0.334	0.188
G0S312	Putative transporter protein OS=Chaetomium thermophilum (strain DSM 1495 / CBS 144.50 / IMI 039719) OX=759272 GN=CTHT_0019260	73.815	13.4	11	34	11	0.524	0.64	1.222
G0S313		43.011	43.8	15	22	15	0.892	0.865	0.971
G0S314	Ion channel-like protein OS=Chaetomium thermophilum (strain DSM 1495 / CBS 144.50 / IMI 039719) OX=759272 GN=CTHT_0019280	33.943	3.6	1	2	1	3.028	1.492	0.493
G0S315		17.842	34.3	6	14	6	0.481	0.155	0.323
G0S318		106.62	33.5	27	51	27	1.192	0.773	0.648
G0S319	3'(2'),5'-bisphosphate nucleotidase OS=Emericella nidulans (strain FGSC A4 / ATCC 38163 / CBS 112.46 / NRRL 194 / M139) GN=AN1769 PE=1 SV=1	49.099	25.4	11	11	11	1.111	0.841	0.757
G0S320	Pectate lyase A OS=Emericella nidulans (strain FGSC A4 / ATCC 38163 / CBS 112.46 / NRRL 194 / M139) GN=plyA PE=1 SV=1	37.19	7.7	2	2	2	0.606	0.657	1.084
G0S324		68.452	2.7	1	1	1	2.596	1.861	0.717
G0S331		22.853	9.5	1	1	1	0.919	2.489	2.709
G0S333	Monooxygenase-like protein OS=Chaetomium thermophilum (strain DSM 1495 / CBS 144.50 / IMI 039719) OX=759272 GN=CTHT_0019490	71.235	7.9	4	4	4	0.353	0.187	0.531
G0S336	Flavohemoprotein OS=Saccharomyces cerevisiae (strain ATCC 204508 / S288c) GN=YHB1 PE=1 SV=2	46.514	56.5	19	56	19	0.384	0.193	0.503
G0S337	Thymidylate synthase-like protein OS=Chaetomium thermophilum (strain DSM 1495 / CBS 144.50 / IMI 039719) OX=759272 GN=CTHT_0019530	39.458	30.7	9	9	9	1.151	2.018	1.753
G0S338	Trehalose synthase-like protein OS=Chaetomium thermophilum (strain DSM 1495 / CBS 144.50 / IMI 039719) OX=759272 GN=CTHT_0019540	115.77	30.2	28	61	28	2.092	2.311	1.105
G0S339	Superoxide dismutase OS=Chaetomium thermophilum (strain DSM 1495 / CBS 144.50 / IMI 039719) OX=759272 GN=CTHT_0019550	24.974	70.5	13	45	13	1.717	3.215	1.872
G0S340	DNA replication complex GINS protein psf3-like protein OS=Chaetomium thermophilum (strain DSM 1495 / CBS 144.50 / IMI 039719) OX=759272 GN=CTHT_0019560	21.627	14.3	2	2	2
G0S341	Biotin synthase-like protein OS=Chaetomium thermophilum (strain DSM 1495 / CBS 144.50 / IMI 039719) OX=759272 GN=CTHT_0019570	119.33	9.5	9	11	9	0.502	0.543	1.082
G0S343	Probable Delta(7)-sterol 5(6)-desaturase OS=Neurospora crassa (strain ATCC 24698 / 74-OR23-1A / CBS 708.71 / DSM 1257 / FGSC 987) GN=NCU06207 PE=3 SV=1	37.616	10.2	4	5	4	3.435	3.454	1.006
G0S346	Cellobionic acid phosphorylase OS=Neurospora crassa (strain ATCC 24698 / 74-OR23-1A / CBS 708.71 / DSM 1257 / FGSC 987) GN=NCU09425 PE=1 SV=1	64.823	43.6	22	28	22	0.75	2.991	3.99
G0S347	Cellobionic acid phosphorylase OS=Neurospora crassa (strain ATCC 24698 / 74-OR23-1A / CBS 708.71 / DSM 1257 / FGSC 987) GN=NCU09425 PE=1 SV=1	23.628	52.9	8	12	8	0.874	2.513	2.875
G0S349	Putative cellulose binding protein OS=Chaetomium thermophilum (strain DSM 1495 / CBS 144.50 / IMI 039719) OX=759272 GN=CTHT_0019650	42.165	37.5	10	20	10	2.898	2.599	0.897
G0S353	Acetylesterase OS=Myceliophthora thermophila (strain ATCC 42464 / BCRC 31852 / DSM 1799) GN=aes1 PE=3 SV=1	90.723	1.1	1	1	1
G0S359	37S ribosomal protein mrp10, mitochondrial OS=Chaetomium thermophilum (strain DSM 1495 / CBS 144.50 / IMI 039719) OX=759272 GN=CTHT_0019770	10.139	30.4	4	5	4	1.091	1.233	1.13
G0S360	Rho guanine nucleotide exchange factor scd1 OS=Schizosaccharomyces pombe (strain 972 / ATCC 24843) GN=scd1 PE=1 SV=2	109.9	20.8	18	23	18	1.252	1.639	1.309
G0S361	F-box/WD repeat-containing protein pof11 OS=Schizosaccharomyces pombe (strain 972 / ATCC 24843) GN=pof11 PE=1 SV=2	113.43	10.3	10	11	10	1.389	1.739	1.252
G0S362	Vacuolar protein-sorting-associated protein 60 OS=Saccharomyces cerevisiae (strain ATCC 204508 / S288c) GN=VPS60 PE=1 SV=2	24.435	3.7	1	1	1
G0S363		34.183	37.1	9	12	9	0.697	0.912	1.308
G0S364	Deacetylase-like protein OS=Chaetomium thermophilum (strain DSM 1495 / CBS 144.50 / IMI 039719) OX=759272 GN=CTHT_0019820	27.944	18.1	4	9	4	3.659	1.659	0.453
G0S365		8.6507	15.7	1	1	1	0.687	1.155	1.682
G0S368	Ribosomal lysine N-methyltransferase set10 OS=Schizosaccharomyces pombe (strain 972 / ATCC 24843) GN=set10 PE=3 SV=1	56.817	3.8	2	3	1
G0S371		34.079	47.4	12	12	12	0.489	0.433	0.885
G0S372		64.792	64.6	47	127	47	0.526	0.372	0.707
G0S373		20.044	27	4	6	4	0.36	0.353	0.981
G0S375		35.461	21.7	5	6	5	0.459	0.321	0.698
G0S376	Alpha-amylase-like protein OS=Chaetomium thermophilum (strain DSM 1495 / CBS 144.50 / IMI 039719) OX=759272 GN=CTHT_0019970	65.206	3.7	2	2	2
G0S377		26.282	4.8	1	1	1
G0S378	Gamma-butyrobetaine hydroxylase-like protein OS=Chaetomium thermophilum (strain DSM 1495 / CBS 144.50 / IMI 039719) OX=759272 GN=CTHT_0019990	70.721	68.4	31	56	31	1.443	0.567	0.393
G0S379	40S ribosomal protein S20-like protein OS=Chaetomium thermophilum (strain DSM 1495 / CBS 144.50 / IMI 039719) OX=759272 GN=CTHT_0020000	13.187	46.6	8	18	8	0.508	0.641	1.261
G0S381	Nucleoporin AMO1 OS=Chaetomium thermophilum (strain DSM 1495 / CBS 144.50 / IMI 039719) OX=759272 GN=AMO1	57.986	6.1	4	5	4	0.618	0.415	0.672
G0S382	Cytochrome P450 monooxygenase apf7 OS=Gibberella fujikuroi (strain CBS 195.34 / IMI 58289 / NRRL A-6831) GN=apf7 PE=1 SV=1	60.188	38.6	22	43	22	0.527	0.287	0.543
G0S383	Eukaryotic translation initiation factor 3 subunit E OS=Chaetomium thermophilum (strain DSM 1495 / CBS 144.50 / IMI 039719) OX=759272 GN=INT6	50.924	37.7	18	30	18	0.661	0.783	1.185
G0S384	54S ribosomal protein img2, mitochondrial OS=Schizosaccharomyces pombe (strain 972 / ATCC 24843) GN=img2 PE=3 SV=1	21.638	24.1	5	8	5	0.975	0.847	0.869
G0S385	SWI/SNF chromatin-remodeling complex subunit sol1 OS=Schizosaccharomyces pombe (strain 972 / ATCC 24843) GN=sol1 PE=1 SV=1	133.83	7.3	8	10	8	0.992	1.363	1.374
G0S386		34.741	23.8	7	7	7	0.656	0.569	0.868
G0S387	U3 small nucleolar RNA-associated protein 6 OS=Saccharomyces cerevisiae (strain ATCC 204508 / S288c) GN=UTP6 PE=1 SV=2	46.85	11.8	5	5	5	0.89	1.032	1.16
G0S388	Protein cwh43 OS=Schizosaccharomyces pombe (strain 972 / ATCC 24843) GN=cwh43 PE=2 SV=2	107.95	11.9	11	14	11	1.577	2.52	1.597
G0S390	Vacuolar protein sorting-associated protein 41 OS=Schizosaccharomyces pombe (strain 972 / ATCC 24843) GN=vps41 PE=3 SV=2	148.7	3	5	5	5	1.325	0.837	0.631
G0S391	Glutathione S-transferase-like protein FUS3 OS=Gibberella moniliformis (strain M3125 / FGSC 7600) GN=FUS3 PE=3 SV=1	24.344	57.2	16	38	16	0.841	3.181	3.784
G0S396	Putative phenylalanine protein OS=Chaetomium thermophilum (strain DSM 1495 / CBS 144.50 / IMI 039719) OX=759272 GN=CTHT_0020200	78.826	18.2	11	12	11	0.895	0.756	0.845
G0S399	Putative sit4-associating protein OS=Chaetomium thermophilum (strain DSM 1495 / CBS 144.50 / IMI 039719) OX=759272 GN=CTHT_0020230	152.82	3.7	4	5	4	1.15	0.577	0.502
G0S3A0		84.874	6	4	4	4	0.732	0.773	1.055
G0S3A2	pH-response regulator protein palA/prr-1 OS=Neurospora crassa (strain ATCC 24698 / 74-OR23-1A / CBS 708.71 / DSM 1257 / FGSC 987) GN=prr-1 PE=3 SV=2	99.746	26	20	21	20	1.172	1.378	1.176
G0S3A4	SH3 domain-containing protein PJ696.02 OS=Schizosaccharomyces pombe (strain 972 / ATCC 24843) GN=SPAPJ696.02 PE=1 SV=1	56.291	18.1	9	22	9	0.904	1.818	2.011
G0S3A5	Laccase-1 OS=Melanocarpus albomyces GN=LAC1 PE=1 SV=1	67.621	9.2	5	7	5	1.117	0.673	0.602
G0S3A7	Spindle pole body component alp14 OS=Schizosaccharomyces pombe (strain 972 / ATCC 24843) GN=alp14 PE=1 SV=1	99.878	33.2	26	30	26	1.513	0.789	0.521
G0S3A8	Nuclear distribution protein PAC1 OS=Chaetomium thermophilum (strain DSM 1495 / CBS 144.50 / IMI 039719) OX=759272 GN=PAC1	50.734	48.5	19	24	19	1.001	1.628	1.626
G0S3B0	Cellobiose dehydrogenase-like protein OS=Chaetomium thermophilum (strain DSM 1495 / CBS 144.50 / IMI 039719) OX=759272 GN=CTHT_0020370	86.153	5.8	4	6	2	1.418	2.065	1.456
G0S3B2	Protein phosphatase 2C homolog C10F6.17c OS=Schizosaccharomyces pombe (strain 972 / ATCC 24843) GN=SPAC10F6.17c PE=3 SV=4	87.09	0.9	1	2	1	0.939	3.418	3.641
G0S3B3	Putative transporter protein OS=Chaetomium thermophilum (strain DSM 1495 / CBS 144.50 / IMI 039719) OX=759272 GN=CTHT_0020400	58.393	5.8	3	3	3	0.32	0.317	0.991
G0S3B8	Putative vacuolar protein sorting-associated protein OS=Chaetomium thermophilum (strain DSM 1495 / CBS 144.50 / IMI 039719) OX=759272 GN=CTHT_0020450	363.78	0.7	2	2	2
G0S3C0		53.602	12.8	5	6	5	0.362	0.359	0.993
G0S3C6		111.53	19.1	16	22	16	1.75	1.177	0.672
G0S3C8	Aminopeptidase OS=Chaetomium thermophilum (strain DSM 1495 / CBS 144.50 / IMI 039719) OX=759272 GN=CTHT_0020550	99.739	55.8	43	82	43	3.559	1.82	0.511
G0S3D9	Alpha-amylase-like protein OS=Chaetomium thermophilum (strain DSM 1495 / CBS 144.50 / IMI 039719) OX=759272 GN=CTHT_0020660	59.604	49.9	20	54	20	1.094	0.841	0.769
G0S3E0	Alpha-1,3-glucan synthase-like protein OS=Chaetomium thermophilum (strain DSM 1495 / CBS 144.50 / IMI 039719) OX=759272 GN=CTHT_0020670	266.67	8.4	19	26	19	0.49	0.457	0.931
G0S3E1		62.761	46.8	26	47	26	2.984	1.819	0.61
G0S3E2	D-lactate dehydrogenase [cytochrome], mitochondrial OS=Kluyveromyces lactis (strain ATCC 8585 / CBS 2359 / DSM 70799 / NBRC 1267 / NRRL Y-1140 / WM37) GN=DLD1 PE=3 SV=2	62.117	8.3	4	5	4	0.704	0.544	0.773
G0S3E5	Glucoamylase OS=Chaetomium thermophilum (strain DSM 1495 / CBS 144.50 / IMI 039719) OX=759272 GN=CTHT_0020730	72.549	44.2	20	53	20	0.976	0.354	0.363
G0S3E7	Carboxylic ester hydrolase OS=Chaetomium thermophilum (strain DSM 1495 / CBS 144.50 / IMI 039719) OX=759272 GN=CTHT_0020750	62.489	42.5	22	61	22	1.72	1.797	1.045
G0S3F0	Actin-related protein 2/3 complex subunit 3 OS=Chaetomium thermophilum (strain DSM 1495 / CBS 144.50 / IMI 039719) OX=759272 GN=CTHT_0020780	22.077	22.4	4	8	4	0.707	0.962	1.361
G0S3F1	tRNA (adenine(58)-N(1))-methyltransferase non-catalytic subunit trm6 OS=Neosartorya fumigata (strain ATCC MYA-4609 / Af293/ CBS 101355 / FGSC A1100) GN=trm6 PE=3 SV=1	68.559	21.7	11	13	11	0.765	0.611	0.798
G0S3F2	Mannan endo-1,6-alpha-mannosidase OS=Chaetomium thermophilum (strain DSM 1495 / CBS 144.50 / IMI 039719) OX=759272 GN=CTHT_0020800	52.744	24.3	13	17	13	0.311	0.299	0.962
G0S3F5	Dehydrogenase-like protein OS=Chaetomium thermophilum (strain DSM 1495 / CBS 144.50 / IMI 039719) OX=759272 GN=CTHT_0020830	41.554	2.1	1	1	1	0.812	0.694	0.854
G0S3F6	L-amino-acid oxidase-like protein OS=Chaetomium thermophilum (strain DSM 1495 / CBS 144.50 / IMI 039719) OX=759272 GN=CTHT_0020840	76.143	6.8	4	4	4
G0S3F7	Putative extracellular protein OS=Chaetomium thermophilum (strain DSM 1495 / CBS 144.50 / IMI 039719) OX=759272 GN=CTHT_0020850	86.921	7.9	6	6	6	1.289	0.653	0.507
G0S3F9		11.949	42.1	6	11	6	0.537	0.83	1.545
G0S3G0		19.598	49.1	7	10	7	0.187	0.16	0.854
G0S3G3	Diphosphomevalonate decarboxylase OS=Chaetomium thermophilum (strain DSM 1495 / CBS 144.50 / IMI 039719) OX=759272 GN=CTHT_0020910	41.83	64.7	20	47	20	0.597	0.616	1.033
G0S3G5	Cytochrome c heme lyase OS=Chaetomium thermophilum (strain DSM 1495 / CBS 144.50 / IMI 039719) OX=759272 GN=CTHT_0020930	41.562	27.5	9	13	9	0.87	0.97	1.114
G0S3G6	P-type ATPase-like protein OS=Chaetomium thermophilum (strain DSM 1495 / CBS 144.50 / IMI 039719) OX=759272 GN=CTHT_0020970	121.05	4.1	4	4	3	0.806	0.771	0.957
G0S3H4	Putative lysine N-acyltransferase C17G9.06c OS=Schizosaccharomyces pombe (strain 972 / ATCC 24843) GN=SPBC17G9.06c PE=3 SV=1	55.593	11.5	5	6	5	0.927	1.452	1.565
G0S3H6	Tyrosine-protein phosphatase yvh1 OS=Schizosaccharomyces pombe (strain 972 / ATCC 24843) GN=yvh1 PE=3 SV=1	48.9	7.9	2	2	2	1.233	1.423	1.153
G0S3H7		67.023	2	1	1	1	0.535	0.922	1.723
G0S3H9	Cyanovirin-N homolog OS=Neurospora crassa (strain ATCC 24698 / 74-OR23-1A / CBS 708.71 / DSM 1257 / FGSC 987) GN=NCU05495 PE=1 SV=2	13.708	35.7	5	14	5	0.242	0.31	1.278
G0S3I4	Aminopeptidase-like protein OS=Chaetomium thermophilum (strain DSM 1495 / CBS 144.50 / IMI 039719) OX=759272 GN=CTHT_0021370	51.882	70.2	29	65	29	0.971	0.547	0.563
G0S3I5	Conidiation-specific protein 6 OS=Neurospora crassa (strain ATCC 24698 / 74-OR23-1A / CBS 708.71 / DSM 1257 / FGSC 987) GN=con-6 PE=2 SV=1	23.622	21.2	4	5	4	0.171	0.168	0.98
G0S3I7	Putative thiamin pyrophosphate binding protein OS=Chaetomium thermophilum (strain DSM 1495 / CBS 144.50 / IMI 039719) OX=759272 GN=CTHT_0021400	75.373	56.9	34	99	34	0.587	0.548	0.934
G0S3I8		57.17	43.5	16	36	16	0.221	0.169	0.763
G0S3J2	Phosphatase-like protein OS=Chaetomium thermophilum (strain DSM 1495 / CBS 144.50 / IMI 039719) OX=759272 GN=CTHT_0021450	75.297	7.1	5	5	5	1.116	1.224	1.097
G0S3J5	Serine/threonine-protein kinase RIO1 OS=Chaetomium thermophilum (strain DSM 1495 / CBS 144.50 / IMI 039719) OX=759272 GN=CTHT_0021480	59.279	9.1	4	6	4	0.966	0.892	0.923
G0S3J8		18.248	22	3	4	3	0.642	1.124	1.75
G0S3J9	tRNA pseudouridine synthase 1 OS=Schizosaccharomyces pombe (strain 972 / ATCC 24843) GN=pus1 PE=1 SV=1	74.03	22.9	14	20	14	1.039	0.793	0.763
G0S3K3	Putative actin binding protein OS=Chaetomium thermophilum (strain DSM 1495 / CBS 144.50 / IMI 039719) OX=759272 GN=CTHT_0021560	37.147	30.9	7	14	7	0.743	0.79	1.063
G0S3K4		49.799	45.4	16	23	16	0.548	0.405	0.74
G0S3K9	Transferase-like protein OS=Chaetomium thermophilum (strain DSM 1495 / CBS 144.50 / IMI 039719) OX=759272 GN=CTHT_0021630	142.55	2.2	3	3	3	1.441	1.921	1.333
G0S3L0		17.053	88.1	9	25	9	1.258	1.172	0.931
G0S3L2	Amino acid permease-like protein OS=Chaetomium thermophilum (strain DSM 1495 / CBS 144.50 / IMI 039719) OX=759272 GN=CTHT_0021660	57.706	7.8	4	5	4	0.327	0.208	0.637
G0S3L3	Uncharacterized Nudix hydrolase P35G2.12 OS=Schizosaccharomyces pombe (strain 972 / ATCC 24843) GN=SPBP35G2.12 PE=3 SV=1	23.436	27	6	6	6	0.723	0.756	1.045
G0S3L4	Nuclear distribution protein nudE-like protein OS=Chaetomium thermophilum (strain DSM 1495 / CBS 144.50 / IMI 039719) OX=759272 GN=CTHT_0021680	73.1	4.6	3	3	3	0.834	1.441	1.728
G0S3L5	Acetyl-CoA carboxylase-like protein OS=Chaetomium thermophilum (strain DSM 1495 / CBS 144.50 / IMI 039719) OX=759272 GN=CTHT_0021690	258.35	39.7	75	111	75	1.26	1.181	0.937
G0S3M0	Ribosomal protein l38-like protein OS=Chaetomium thermophilum (strain DSM 1495 / CBS 144.50 / IMI 039719) OX=759272 GN=CTHT_0021740	14.006	55.4	6	10	6	0.933	0.656	0.703
G0S3M1	DNA-directed RNA polymerase II subunit RPB9 OS=Ashbya gossypii (strain ATCC 10895 / CBS 109.51 / FGSC 9923 / NRRL Y-1056)GN=RPB9 PE=3 SV=1	24.936	19.9	4	4	4	1.01	1.818	1.801
G0S3M2	Peptidyl-prolyl cis-trans isomerase OS=Chaetomium thermophilum (strain DSM 1495 / CBS 144.50 / IMI 039719) OX=759272 GN=CTHT_0021760	20.885	50.5	9	18	9	0.771	0.944	1.224
G0S3M4		59.223	4.8	2	2	2	1.17	0.928	0.793
G0S3M5	Putative mitochondrial succinate-fumarate transporter protein OS=Chaetomium thermophilum (strain DSM 1495 / CBS 144.50 / IMI 039719) OX=759272 GN=CTHT_0021790	36.536	35.7	11	16	11	1.414	0.901	0.637
G0S3M7		53.503	9.7	4	4	4	1.906	1.741	0.913
G0S3N1	FIT family protein scs3 OS=Schizosaccharomyces pombe (strain 972 / ATCC 24843) GN=scs3 PE=3 SV=1	73.404	21	11	14	11	1.44	2.354	1.634
G0S3N2	Exo-beta-1,3-glucanase-like protein OS=Chaetomium thermophilum (strain DSM 1495 / CBS 144.50 / IMI 039719) OX=759272 GN=CTHT_0021860	85.262	9.8	5	7	5	0.525	0.468	0.891
G0S3N3	F-box/WD repeat-containing protein pof11 OS=Schizosaccharomyces pombe (strain 972 / ATCC 24843) GN=pof11 PE=1 SV=2	86.905	1	1	1	1	0.895	0.916	1.023
G0S3N4		44.338	34.1	12	16	11	4.562	3.747	0.821
G0S3N7		29.356	12.8	3	3	3	0.571	0.678	1.188
G0S3N8	Chitin synthase-like protein OS=Chaetomium thermophilum (strain DSM 1495 / CBS 144.50 / IMI 039719) OX=759272 GN=CTHT_0030060	198.83	21.1	34	44	34	0.969	1.071	1.104
G0S3N9	Chitin synthase-like protein OS=Chaetomium thermophilum (strain DSM 1495 / CBS 144.50 / IMI 039719) OX=759272 GN=CTHT_0030070	207.89	17.6	31	34	31	0.891	0.983	1.104
G0S3P0		8.1491	70.4	6	20	6	0.341	0.154	0.453
G0S3P1	Pyruvate dehydrogenase kinase-like protein OS=Chaetomium thermophilum (strain DSM 1495 / CBS 144.50 / IMI 039719) OX=759272 GN=CTHT_0030090	55.143	5.5	2	2	2	1.146	1.164	1.016
G0S3P3		30.714	38.5	7	9	7	0.895	1.436	1.605
G0S3P4	Putative zinc transporter protein OS=Chaetomium thermophilum (strain DSM 1495 / CBS 144.50 / IMI 039719) OX=759272 GN=CTHT_0030120	41.162	2.6	1	1	1	0.27	0.154	0.573
G0S3P6	RNA polymerases I, II, and III-like protein OS=Chaetomium thermophilum (strain DSM 1495 / CBS 144.50 / IMI 039719) OX=759272 GN=CTHT_0030140	60.359	11	7	12	7	0.762	0.779	1.023
G0S3P7	Nuclear segregation protein (Bfr1)-like protein OS=Chaetomium thermophilum (strain DSM 1495 / CBS 144.50 / IMI 039719) OX=759272 GN=CTHT_0030150	56.382	46.4	28	44	28	1.182	0.342	0.289
G0S3P8	Putative calcium ion binding protein OS=Chaetomium thermophilum (strain DSM 1495 / CBS 144.50 / IMI 039719) OX=759272 GN=CTHT_0030160	22.122	53.1	12	19	12	0.9	1.23	1.367
G0S3P9	Long-chain-fatty-acid--CoA ligase 1 OS=Saccharomyces cerevisiae (strain ATCC 204508 / S288c) GN=FAA1 PE=1 SV=1	75.756	45.7	28	57	28	1.925	0.87	0.452
G0S3Q2		76.974	6.6	4	4	4	0.62	0.612	0.986
G0S3Q3		109.83	0.8	1	1	1	0.883	1.417	1.606
G0S3Q4	3-isopropylmalate dehydratase OS=Chaetomium thermophilum (strain DSM 1495 / CBS 144.50 / IMI 039719) OX=759272 GN=CTHT_0030240	85.542	58.5	41	75	41	1.86	2.574	1.384
G0S3Q7	DnaJ homolog 1, mitochondrial OS=Emericella nidulans (strain FGSC A4 / ATCC 38163 / CBS 112.46 / NRRL 194 / M139) GN=AN10778 PE=3 SV=1	51.839	32.9	20	33	20	1.448	1.994	1.377
G0S3Q8		21.703	5	1	1	1
G0S3Q9	Zinc finger domain-containing protein OS=Chaetomium thermophilum (strain DSM 1495 / CBS 144.50 / IMI 039719) OX=759272 GN=CTHT_0030290	116.45	11.7	10	12	10	2.036	2.904	1.426
G0S3R1		19.931	19.6	4	6	4	0.324	0.447	1.38
G0S3R2	Putative peroxisome protein OS=Chaetomium thermophilum (strain DSM 1495 / CBS 144.50 / IMI 039719) OX=759272 GN=CTHT_0030320	49.322	3.2	1	2	1
G0S3R4	Transmembrane 9 superfamily member OS=Chaetomium thermophilum (strain DSM 1495 / CBS 144.50 / IMI 039719) OX=759272 GN=CTHT_0030340	76.736	10	5	6	5	1.574	2.132	1.355
G0S3R6	SET domain-containing protein OS=Chaetomium thermophilum (strain DSM 1495 / CBS 144.50 / IMI 039719) OX=759272 GN=CTHT_0030360	102.24	1.5	1	1	1	1.004	0.677	0.675
G0S3R7	Putative phosphatidylglycerol protein OS=Chaetomium thermophilum (strain DSM 1495 / CBS 144.50 / IMI 039719) OX=759272 GN=CTHT_0030370	19.34	54	8	21	8	0.876	1.138	1.299
G0S3R8	V-type proton ATPase subunit F OS=Chaetomium thermophilum (strain DSM 1495 / CBS 144.50 / IMI 039719) OX=759272 GN=CTHT_0030380	13.423	40.7	5	8	5	0.904	1.16	1.282
G0S3R9	Meiotically up-regulated gene 154 protein OS=Schizosaccharomyces pombe (strain 972 / ATCC 24843) GN=mug154 PE=1 SV=1	64.284	11.1	6	7	6	0.929	1.345	1.447
G0S3S1	Secondary metabolism regulator LAE1 OS=Cochliobolus heterostrophus (strain C5 / ATCC 48332 / race O) GN=LAE1 PE=3 SV=1	37.351	43.7	13	22	13	2.23	3.617	1.622
G0S3S2		60.313	1.5	1	1	1	2.445	1.194	0.488
G0S3S5	Putative dolichol phosphate mannose (Dol-P-man) protein OS=Chaetomium thermophilum (strain DSM 1495 / CBS 144.50 / IMI 039719) OX=759272 GN=CTHT_0030470	27.609	39.6	6	11	6	0.883	1.362	1.542
G0S3S9	Protein HOL1 OS=Saccharomyces cerevisiae (strain ATCC 204508 / S288c) GN=HOL1 PE=1 SV=1	64.275	7.3	3	5	3	1.138	0.915	0.805
G0S3T0	Peroxisomal 2,4-dienoyl-CoA reductase SPS19 OS=Saccharomyces cerevisiae (strain ATCC 204508 / S288c) GN=SPS19 PE=1 SV=4	33.602	29.1	7	16	7	0.379	0.569	1.5
G0S3T1		49.812	2.7	1	1	1
G0S3T2	Pre-rRNA-processing protein PNO1 OS=Chaetomium thermophilum (strain DSM 1495 / CBS 144.50 / IMI 039719) OX=759272 GN=PNO1	28.677	18.1	4	4	4	0.737	1.045	1.417
G0S3T3	Mitochondrial distribution and morphology protein 31 OS=Saccharomyces cerevisiae (strain ATCC 204508 / S288c) GN=MDM31 PE=1 SV=1	85.446	2.8	2	2	2	2.716	1.481	0.545
G0S3T4	Eukaryotic translation initiation factor 3 subunit J OS=Chaetomium thermophilum (strain DSM 1495 / CBS 144.50 / IMI 039719) OX=759272 GN=HCR1	30.793	38	11	19	11	1.511	0.666	0.441
G0S3T6	Ribokinase OS=Chaetomium thermophilum (strain DSM 1495 / CBS 144.50 / IMI 039719) OX=759272 GN=CTHT_0030580	34.679	50.3	17	36	17	0.424	0.361	0.851
G0S3T8	Mitochondrial import inner membrane translocase subunit tim21 OS=Neurospora crassa (strain ATCC 24698 / 74-OR23-1A / CBS 708.71 / DSM 1257 / FGSC 987) GN=tim21 PE=3 SV=1	27.839	14.7	4	4	4	1.198	1.059	0.884
G0S3T9	ARF GTPase activator-like protein OS=Chaetomium thermophilum (strain DSM 1495 / CBS 144.50 / IMI 039719) OX=759272 GN=CTHT_0038820	52.705	46.4	19	32	19	0.714	0.78	1.092
G0S3U0	Xylanolytic transcriptional activator xlnR homolog OS=Magnaporthe oryzae (strain 70-15 / ATCC MYA-4617 / FGSC 8958) GN=xlr1 PE=3 SV=1	106.8	1.4	2	2	2
G0S3U1	Histidinol-phosphatase-like protein OS=Chaetomium thermophilum (strain DSM 1495 / CBS 144.50 / IMI 039719) OX=759272 GN=CTHT_0038850	35.661	17.7	5	6	5	0.596	0.577	0.968
G0S3U3		42.884	9.8	4	4	4	1.938	1.559	0.804
G0S3U5	Dynein heavy chain, cytoplasmic OS=Neurospora crassa (strain ATCC 24698 / 74-OR23-1A / CBS 708.71 / DSM 1257 / FGSC 987)GN=ro-1 PE=3 SV=1	497.61	6.9	27	29	27	2.006	1.472	0.734
G0S3U6		55.611	26.7	15	20	13	1.672	1.004	0.601
G0S3U9	PKS-NRPS hybrid synthetase CHGG_01239 OS=Chaetomium globosum (strain ATCC 6205 / CBS 148.51 / DSM 1962 / NBRC 6347 / NRRL 1970) GN=CHGG_01239 PE=3 SV=1	86.639	7.3	5	6	5	0.847	0.9	1.063
G0S3V3	Putative LAS seventeen-binding protein OS=Chaetomium thermophilum (strain DSM 1495 / CBS 144.50 / IMI 039719) OX=759272 GN=CTHT_0039000	92.11	6.2	4	4	4	2.102	2.092	0.995
G0S3V4	Peroxisomal hydratase-dehydrogenase-epimerase-like protein OS=Chaetomium thermophilum (strain DSM 1495 / CBS 144.50 / IMI 039719) OX=759272 GN=CTHT_0039010	96.752	60.4	48	91	48	0.686	0.791	1.152
G0S3V6	Putative GATA zinc finger protein OS=Chaetomium thermophilum (strain DSM 1495 / CBS 144.50 / IMI 039719) OX=759272 GN=CTHT_0039030	70.43	20.4	11	12	11	1.031	1.196	1.16
G0S3V7	KRR1 small subunit processome component OS=Chaetomium thermophilum (strain DSM 1495 / CBS 144.50 / IMI 039719) OX=759272 GN=CTHT_0039040	37.422	6.8	2	2	2
G0S3V8	Zinc-type alcohol dehydrogenase-like protein C1773.06c OS=Schizosaccharomyces pombe (strain 972 / ATCC 24843) GN=SPBC1773.06c PE=3 SV=1	39.219	16.9	5	6	5	0.588	1.256	2.136
G0S3V9		22.521	18.1	3	4	3	1.316	1.94	1.474
G0S3W0	Ras-like protein OS=Chaetomium thermophilum (strain DSM 1495 / CBS 144.50 / IMI 039719) OX=759272 GN=CTHT_0039070	23.83	65.9	16	34	16	1.161	1.475	1.271
G0S3W1	Actin-depolymerizing factor gmf1 OS=Schizosaccharomyces pombe (strain 972 / ATCC 24843) GN=gmf1 PE=3 SV=1	16.363	38	5	12	5	0.411	0.478	1.161
G0S3W2	Cytosolic Fe-S cluster assembly factor NBP35 OS=Chaetomium thermophilum (strain DSM 1495 / CBS 144.50 / IMI 039719) OX=759272 GN=NBP35	34.913	10.8	4	4	4	0.911	1.469	1.611
G0S3W3	Late secretory pathway protein AVL9 OS=Saccharomyces cerevisiae (strain ATCC 204508 / S288c) GN=AVL9 PE=1 SV=1	89.855	15.8	9	10	9	1.134	1.652	1.457
G0S3W4	Mitogen-activated protein kinase OS=Chaetomium thermophilum (strain DSM 1495 / CBS 144.50 / IMI 039719) OX=759272 GN=CTHT_0039110	41.976	36.8	11	14	10	1.124	0.96	0.854
G0S3W5	Alpha-1,4 glucan phosphorylase OS=Chaetomium thermophilum (strain DSM 1495 / CBS 144.50 / IMI 039719) OX=759272 GN=CTHT_0039120	100.6	40.5	31	41	31	0.811	0.738	0.909
G0S3W7	Guanine nucleotide-binding protein alpha-3 subunit OS=Neurospora crassa (strain ATCC 24698 / 74-OR23-1A / CBS 708.71 / DSM 1257 / FGSC 987) GN=gna-3 PE=3 SV=1	40.998	29	8	9	8	1.784	1.838	1.03
G0S3W8	Ubiquitin-protein ligase-like protein OS=Chaetomium thermophilum (strain DSM 1495 / CBS 144.50 / IMI 039719) OX=759272 GN=CTHT_0039150	87.973	37.5	27	39	27	1.06	0.875	0.826
G0S3W9	Regulator of phospholipase D SRF1 OS=Saccharomyces cerevisiae (strain ATCC 204508 / S288c) GN=SRF1 PE=1 SV=1	43.675	7.9	2	2	2
G0S3X0		34.992	15.5	4	5	4	0.39	0.359	0.921
G0S3X3	Transport protein particle subunit trs85-2 OS=Schizosaccharomyces pombe (strain 972 / ATCC 24843) GN=trs85-2 PE=3 SV=1	90.122	4.8	4	4	4	1.008	0.851	0.845
G0S3X4	Hydrolase-like protein OS=Chaetomium thermophilum (strain DSM 1495 / CBS 144.50 / IMI 039719) OX=759272 GN=CTHT_0039210	85.769	14	8	10	8	0.877	0.432	0.493
G0S3X5	DNA helicase OS=Chaetomium thermophilum (strain DSM 1495 / CBS 144.50 / IMI 039719) OX=759272 GN=CTHT_0039220	107.15	4.6	4	4	4
G0S3X7	RNA exonuclease 4 OS=Gibberella zeae (strain PH-1 / ATCC MYA-4620 / FGSC 9075 / NRRL 31084) GN=REX4 PE=3 SV=1	41.533	6	2	2	2	0.623	0.857	1.375
G0S3Y1	Serine protease-like protein OS=Chaetomium thermophilum (strain DSM 1495 / CBS 144.50 / IMI 039719) OX=759272 GN=CTHT_0039280	114.68	13.9	15	17	15	1.121	1.24	1.106
G0S3Y3		18.564	10.8	1	1	1
G0S3Y4	Putative pyridoxal phosphate binding protein OS=Chaetomium thermophilum (strain DSM 1495 / CBS 144.50 / IMI 039719) OX=759272 GN=CTHT_0039310	57.945	7.5	4	4	4	0.953	0.975	1.024
G0S3Y5		134.45	23.1	24	28	24	0.924	1.238	1.34
G0S3Y6	ATP synthase f chain-like protein OS=Chaetomium thermophilum (strain DSM 1495 / CBS 144.50 / IMI 039719) OX=759272 GN=CTHT_0039330	11.449	30.7	3	11	3	1.04	0.796	0.765
G0S3Y7	NADH-ubiquinone oxidoreductase-like protein OS=Chaetomium thermophilum (strain DSM 1495 / CBS 144.50 / IMI 039719) OX=759272 GN=CTHT_0039340	23.46	52.9	9	26	9	1.158	0.752	0.65
G0S3Y9	Probable dipeptidyl peptidase 4 OS=Neosartorya fumigata (strain CEA10 / CBS 144.89 / FGSC A1163) GN=dpp4 PE=1 SV=1	89.161	26.5	16	28	16	2.292	1.089	0.475
G0S3Z0	Carboxylic ester hydrolase OS=Chaetomium thermophilum (strain DSM 1495 / CBS 144.50 / IMI 039719) OX=759272 GN=CTHT_0021930	64.488	8.5	5	7	5	0.282	0.301	1.068
G0S3Z2		31.682	6.1	1	1	1
G0S3Z3	Nickel/cobalt efflux system OS=Chaetomium thermophilum (strain DSM 1495 / CBS 144.50 / IMI 039719) OX=759272 GN=CTHT_0021960	43.755	1.8	1	3	1	1.054	1.282	1.216
G0S3Z7		43.502	2.1	1	1	1	0.788	0.652	0.827
G0S3Z9	Hydrolase tropI OS=Talaromyces stipitatus (strain ATCC 10500 / CBS 375.48 / QM 6759 / NRRL 1006) GN=tropI PE=3 SV=1	31.111	19.2	5	5	5	0.242	0.157	0.649
G0S400	Palmitoyltransferase OS=Chaetomium thermophilum (strain DSM 1495 / CBS 144.50 / IMI 039719) OX=759272 GN=CTHT_0022030	82.926	10.6	8	11	8	0.957	0.867	0.906
G0S401	Putative signal recognition particle protein OS=Chaetomium thermophilum (strain DSM 1495 / CBS 144.50 / IMI 039719) OX=759272 GN=CTHT_0022040	37.712	20.2	6	8	6	0.75	0.619	0.825
G0S402	Cystathionine beta-synthase OS=Chaetomium thermophilum (strain DSM 1495 / CBS 144.50 / IMI 039719) OX=759272 GN=CTHT_0022050	57.278	70.1	27	85	27	1.088	0.985	0.905
G0S404	Beta-glucosidase-like protein OS=Chaetomium thermophilum (strain DSM 1495 / CBS 144.50 / IMI 039719) OX=759272 GN=CTHT_0022080	159.27	6.6	8	9	8	2.771	1.779	0.642
G0S405	Putative small nuclear ribonucleoprotein OS=Chaetomium thermophilum (strain DSM 1495 / CBS 144.50 / IMI 039719) OX=759272 GN=CTHT_0022090	66.713	13.3	8	17	8	1.205	1.077	0.894
G0S408	Putative cellulose binding protein OS=Chaetomium thermophilum (strain DSM 1495 / CBS 144.50 / IMI 039719) OX=759272 GN=CTHT_0022130	33.18	74.2	15	97	15	1.952	5.998	3.072
G0S410	Putative microtubule binding protein OS=Chaetomium thermophilum (strain DSM 1495 / CBS 144.50 / IMI 039719) OX=759272 GN=CTHT_0022150	28.562	67.5	15	50	15	1.232	1.356	1.101
G0S411	Putative phosphoinositide binding protein OS=Chaetomium thermophilum (strain DSM 1495 / CBS 144.50 / IMI 039719) OX=759272 GN=CTHT_0022160	41.698	30.5	11	15	11	1.239	1.457	1.175
G0S413		148.13	7.8	8	8	8	1.334	1.884	1.413
G0S415	Meiotically up-regulated gene 62 protein OS=Schizosaccharomyces pombe (strain 972 / ATCC 24843) GN=mug62 PE=1 SV=2	199.07	15.8	24	28	24	1.485	1.501	1.01
G0S418	Putative FMN binding protein OS=Chaetomium thermophilum (strain DSM 1495 / CBS 144.50 / IMI 039719) OX=759272 GN=CTHT_0022230	35.085	26.5	11	15	11	0.919	1.158	1.261
G0S423	Ribonuclease Z 1 OS=Schizosaccharomyces pombe (strain 972 / ATCC 24843) GN=trz1 PE=3 SV=1	183.75	16.1	22	24	22	0.911	0.894	0.981
G0S425	Probable mitochondrial transport protein OS=Chaetomium thermophilum (strain DSM 1495 / CBS 144.50 / IMI 039719) OX=759272 GN=CTHT_0022300	37.367	5.8	2	3	2	0.864	1.02	1.181
G0S426		64.474	2	1	1	1	0.461	0.347	0.754
G0S428		32.605	55.6	17	42	17	0.543	0.539	0.992
G0S429	Putative sequence-specific DNA binding protein OS=Chaetomium thermophilum (strain DSM 1495 / CBS 144.50 / IMI 039719) OX=759272 GN=CTHT_0022340	43.07	14.3	5	5	5	0.926	1.102	1.19
G0S431	Mediator of RNA polymerase II transcription subunit 10 OS=Chaetomium thermophilum (strain DSM 1495 / CBS 144.50 / IMI 039719) OX=759272 GN=MED10	21.132	17.5	3	4	3	0.836	1.058	1.265
G0S432	Putative ADP-ribosylation factor OS=Chaetomium thermophilum (strain DSM 1495 / CBS 144.50 / IMI 039719) OX=759272 GN=CTHT_0022370	195.99	11.8	16	18	16	0.782	0.891	1.14
G0S434	Cellobiose dehydrogenase-like protein OS=Chaetomium thermophilum (strain DSM 1495 / CBS 144.50 / IMI 039719) OX=759272 GN=CTHT_0022390	89.728	33.3	26	64	23	3.015	4.946	1.641
G0S435	60S ribosome subunit biogenesis protein NIP7 OS=Chaetomium thermophilum (strain DSM 1495 / CBS 144.50 / IMI 039719) OX=759272 GN=CTHT_0022410	20.658	23.9	5	5	5	0.673	0.922	1.371
G0S436	Glutamate 5-kinase-like protein OS=Chaetomium thermophilum (strain DSM 1495 / CBS 144.50 / IMI 039719) OX=759272 GN=CTHT_0022420	52.599	21.4	8	9	8	1.634	1.442	0.882
G0S437	Mitochondrial inner membrane protease ATP23 OS=Chaetomium thermophilum (strain DSM 1495 / CBS 144.50 / IMI 039719) OX=759272 GN=CTHT_0022430	30.553	40.6	10	13	10	0.851	1.219	1.432
G0S439	Type 2A phosphatase activator TIP41 OS=Saccharomyces cerevisiae (strain ATCC 204508 / S288c) GN=TIP41 PE=1 SV=1	32.831	39.4	11	15	11	0.62	0.656	1.058
G0S440	Ergothioneine biosynthesis protein 1 OS=Neurospora crassa (strain ATCC 24698 / 74-OR23-1A / CBS 708.71 / DSM 1257 / FGSC 987) GN=egt-1 PE=1 SV=3	100.74	2.2	2	2	2	3.737	1.145	0.306
G0S441	Translation initiation factor eIF-2B alpha subunit-like protein OS=Chaetomium thermophilum (strain DSM 1495 / CBS 144.50 / IMI 039719) OX=759272 GN=CTHT_0030610	20.87	25.3	4	5	4	0.98	0.758	0.773
G0S442	Translation initiation factor eIF-2B subunit alpha OS=Schizosaccharomyces pombe (strain 972 / ATCC 24843) GN=tif221 PE=1 SV=1	18.076	40.1	4	5	4	1.193	1.157	0.97
G0S443		30.086	36.4	8	13	8	0.568	0.652	1.149
G0S444		43.158	14.1	4	4	4	1.325	1.195	0.902
G0S446	Glutathione S-transferase omega-like 2 OS=Schizosaccharomyces pombe (strain 972 / ATCC 24843) GN=gto2 PE=3 SV=1	35.791	34.6	11	14	11	0.49	0.273	0.558
G0S447	Peptidylprolyl isomerase OS=Chaetomium thermophilum (strain DSM 1495 / CBS 144.50 / IMI 039719) OX=759272 GN=CTHT_0030680	131.01	52.4	47	102	47	1.273	1.223	0.961
G0S450	Nucleoporin SEH1 OS=Chaetomium thermophilum (strain DSM 1495 / CBS 144.50 / IMI 039719) OX=759272 GN=SEH1	58.969	28.1	12	14	12	1.079	1.112	1.031
G0S451	Calcium-transporting ATPase 3 OS=Schizosaccharomyces pombe (strain 972 / ATCC 24843) GN=cta3 PE=1 SV=1	128.02	41.8	40	69	40	0.424	0.318	0.749
G0S452		31.891	13.6	3	3	3	0.433	0.276	0.638
G0S453	Calcium permeable stress-gated cation channel 1 OS=Schizosaccharomyces pombe (strain 972 / ATCC 24843) GN=SPAC2G11.09 PE=3 SV=2	114.74	1	1	1	1
G0S454		7.3535	19.1	2	3	2	1.255	2.782	2.216
G0S463	ATP-dependent RNA helicase DBP7 OS=Chaetomium globosum (strain ATCC 6205 / CBS 148.51 / DSM 1962 / NBRC 6347 / NRRL 1970)GN=DBP7 PE=3 SV=1	90.115	1.3	1	1	1	0.971	0.961	0.99
G0S465	Putative glycolipid transporter protein OS=Chaetomium thermophilum (strain DSM 1495 / CBS 144.50 / IMI 039719) OX=759272 GN=CTHT_0030870	22.68	45.6	8	20	8	0.512	0.653	1.276
G0S468	Putative elongation factor OS=Chaetomium thermophilum (strain DSM 1495 / CBS 144.50 / IMI 039719) OX=759272 GN=CTHT_0030910	117.75	42.2	38	59	38	0.248	0.188	0.761
G0S469		25.588	54.5	11	14	11	1.274	1.2	0.942
G0S470	Glutaminyl-tRNA synthetase-like protein OS=Chaetomium thermophilum (strain DSM 1495 / CBS 144.50 / IMI 039719) OX=759272 GN=CTHT_0030930	74.768	37.1	20	39	20	0.651	0.701	1.076
G0S472		46.476	8.7	4	5	4	1.13	1.189	1.052
G0S473		87.031	10.1	8	8	8	0.519	0.276	0.532
G0S475	Putative chromatin structure-remodeling complex protein OS=Chaetomium thermophilum (strain DSM 1495 / CBS 144.50 / IMI 039719) OX=759272 GN=CTHT_0030980	65.601	25.9	8	9	8	1.082	1.115	1.03
G0S477	Glucanase OS=Chaetomium thermophilum (strain DSM 1495 / CBS 144.50 / IMI 039719) OX=759272 GN=CTHT_0031000	56.517	64.7	27	233	27	3.827	3.931	1.027
G0S479	Positive regulator of purine utilization OS=Emericella nidulans (strain FGSC A4 / ATCC 38163 / CBS 112.46 / NRRL 194 / M139)GN=uaY PE=4 SV=2	75.114	5.4	3	4	3	1.28	1.482	1.158
G0S480	Positive regulator of purine utilization OS=Emericella nidulans (strain FGSC A4 / ATCC 38163 / CBS 112.46 / NRRL 194 / M139)GN=uaY PE=4 SV=2	100.8	9.5	8	9	8	1.19	1.123	0.944
G0S484	Pentatricopeptide repeat-containing protein 5, mitochondrial OS=Schizosaccharomyces pombe (strain 972 / ATCC 24843) GN=ppr5 PE=4 SV=2	132.34	7.2	7	7	7	1.136	0.984	0.866
G0S485	Phosphomevalonate kinase OS=Chaetomium thermophilum (strain DSM 1495 / CBS 144.50 / IMI 039719) OX=759272 GN=CTHT_0031080	52.05	31.3	13	13	13	1.052	1.49	1.415
G0S486	Probable betaine aldehyde dehydrogenase OS=Schizosaccharomyces pombe (strain 972 / ATCC 24843) GN=meu8 PE=2 SV=1	51.302	43.8	18	25	18	0.91	0.959	1.053
G0S487	Pre-rRNA-processing protein ESF2 OS=Chaetomium globosum (strain ATCC 6205 / CBS 148.51 / DSM 1962 / NBRC 6347 / NRRL 1970)GN=ESF2 PE=3 SV=2	38.919	3.5	1	1	1	0.573	0.718	1.254
G0S488	60S ribosomal export protein NMD3 OS=Chaetomium thermophilum (strain DSM 1495 / CBS 144.50 / IMI 039719) OX=759272 GN=NMD3	59.027	12.7	6	6	6	0.767	0.652	0.85
G0S489	Putative uncharacterized hydrolase C1020.07 OS=Schizosaccharomyces pombe (strain 972 / ATCC 24843) GN=SPCC1020.07 PE=3 SV=1	38.095	26.5	7	8	7	0.417	0.623	1.494
G0S491	Acyltransferase-like protein OS=Chaetomium thermophilum (strain DSM 1495 / CBS 144.50 / IMI 039719) OX=759272 GN=CTHT_0031140	55.559	1.4	1	1	1	1.297	2.085	1.608
G0S492		27.506	16.9	5	6	5	0.866	1.065	1.229
G0S493	Uridine kinase-like protein OS=Chaetomium thermophilum (strain DSM 1495 / CBS 144.50 / IMI 039719) OX=759272 GN=CTHT_0039360	51.205	15.4	8	8	8	1.582	1.543	0.976
G0S494	64 kDa mitochondrial NADH dehydrogenase-like protein OS=Chaetomium thermophilum (strain DSM 1495 / CBS 144.50 / IMI 039719) OX=759272 GN=CTHT_0039370	76.567	5.7	4	4	4	0.137	0.116	0.849
G0S496	Putative GTP-binding protein OS=Chaetomium thermophilum (strain DSM 1495 / CBS 144.50 / IMI 039719) OX=759272 GN=CTHT_0039390	23.709	45.5	8	16	8	0.967	1.187	1.228
G0S497	Ribosome biogenesis protein RLP24 OS=Yarrowia lipolytica (strain CLIB 122 / E 150) GN=RLP24 PE=3 SV=1	26.375	5.3	1	1	1
G0S4A2	Sulfite reductase-like protein OS=Chaetomium thermophilum (strain DSM 1495 / CBS 144.50 / IMI 039719) OX=759272 GN=CTHT_0039450	168.9	26.1	34	44	34	1.299	1.346	1.036
G0S4A5	ER membrane protein complex subunit 4 OS=Chaetomium thermophilum (strain DSM 1495 / CBS 144.50 / IMI 039719) OX=759272 GN=CTHT_0039480	20.097	3.9	1	1	1	0.481	0.894	1.86
G0S4A6	AP complex subunit beta OS=Chaetomium thermophilum (strain DSM 1495 / CBS 144.50 / IMI 039719) OX=759272 GN=CTHT_0039490	84.054	7.3	6	6	6
G0S4A8		27.014	40.1	7	9	7	0.862	1.162	1.349
G0S4A9	Proteasome maturation factor UMP1 OS=Saccharomyces cerevisiae (strain ATCC 204508 / S288c) GN=UMP1 PE=1 SV=1	17.622	5.8	1	3	1	0.152	0.271	1.783
G0S4B0		49.783	3.2	1	1	1	2.342	0.545	0.233
G0S4B1	Putative ABC transporter protein OS=Chaetomium thermophilum (strain DSM 1495 / CBS 144.50 / IMI 039719) OX=759272 GN=CTHT_0039540	74.818	13.4	7	7	7	1.202	1.006	0.836
G0S4B3	Putative microtubule motor protein OS=Chaetomium thermophilum (strain DSM 1495 / CBS 144.50 / IMI 039719) OX=759272 GN=CTHT_0039560	158.35	0.7	1	2	1
G0S4B7		81.682	0.9	1	1	1	1.549	0.722	0.466
G0S4C1		33.359	8.3	2	3	2	1.357	1.897	1.398
G0S4C2		23.658	8.3	2	2	2	0.38	0.505	1.332
G0S4C4	AB hydrolase superfamily protein C1039.03 OS=Schizosaccharomyces pombe (strain 972 / ATCC 24843) GN=SPAC1039.03 PE=3 SV=1	34.986	2.5	1	1	1
G0S4C5		55.736	17.2	6	7	6	1.651	1.286	0.779
G0S4C6		42.591	29.5	11	14	11	0.353	0.24	0.678
G0S4C7	Pyridoxamine 5'-phosphate oxidase family protein ustO OS=Aspergillus flavus (strain ATCC 200026 / FGSC A1120 / NRRL 3357/ JCM 12722 / SRRC 167) GN=ustO PE=3 SV=1	28.942	11.6	3	3	3	0.638	0.922	1.446
G0S4D0	Putative siderochrome-iron transporter protein OS=Chaetomium thermophilum (strain DSM 1495 / CBS 144.50 / IMI 039719) OX=759272 GN=CTHT_0039740	64.361	3.6	2	3	2	1.429	0.877	0.614
G0S4D1		29.567	10.3	2	2	2	0.856	1.124	1.313
G0S4D2	Mating factor A secretion protein STE6-like protein OS=Chaetomium thermophilum (strain DSM 1495 / CBS 144.50 / IMI 039719) OX=759272 GN=CTHT_0039760	199.03	4.5	7	10	7	1.583	2.155	1.362
G0S4D3	Synthetase-like protein OS=Chaetomium thermophilum (strain DSM 1495 / CBS 144.50 / IMI 039719) OX=759272 GN=CTHT_0039770	231.17	2.4	5	5	5	1.448	1.033	0.713
G0S4D4	UPF0613 protein PB24D3.06c OS=Schizosaccharomyces pombe (strain 972 / ATCC 24843) GN=SPAPB24D3.06c PE=3 SV=1	38.967	39	11	20	11	1.584	1.453	0.918
G0S4D5	Short-chain dehydrogenase/reductase-like protein OS=Chaetomium thermophilum (strain DSM 1495 / CBS 144.50 / IMI 039719) OX=759272 GN=CTHT_0039790	38.972	6.7	2	2	2	0.483	0.285	0.591
G0S4E0	Putative cytoplasm protein OS=Chaetomium thermophilum (strain DSM 1495 / CBS 144.50 / IMI 039719) OX=759272 GN=CTHT_0022480	78.762	51.4	34	75	34	0.736	1.174	1.595
G0S4E1	Importin beta-like protein kap111 OS=Schizosaccharomyces pombe (strain 972 / ATCC 24843) GN=kap111 PE=3 SV=1	113.21	9.5	10	10	10	1.623	1.553	0.957
G0S4E2	Tryptophanyl-tRNA synthetase-like protein OS=Chaetomium thermophilum (strain DSM 1495 / CBS 144.50 / IMI 039719) OX=759272 GN=CTHT_0022500	79.581	38.7	25	39	25	1.887	1.738	0.921
G0S4E3	rRNA-processing protein fcf2 OS=Schizosaccharomyces pombe (strain 972 / ATCC 24843) GN=fcf2 PE=3 SV=1	22.526	15.8	3	3	3	0.852	0.87	1.022
G0S4E4	Transcriptional activator OS=Chaetomium thermophilum (strain DSM 1495 / CBS 144.50 / IMI 039719) OX=759272 GN=CTHT_0022520	35.441	31.2	9	18	9	0.957	1.16	1.212
G0S4E5	Exocyst complex component SEC15 OS=Chaetomium thermophilum (strain DSM 1495 / CBS 144.50 / IMI 039719) OX=759272 GN=CTHT_0022530	86.002	5.7	3	3	3
G0S4E7		99.345	0.9	1	1	1	1.968	1.23	0.625
G0S4E8	Probable D-xylulose kinase A OS=Neosartorya fischeri (strain ATCC 1020 / DSM 3700 / CBS 544.65 / FGSC A1164 / JCM 1740 /NRRL 181 / WB 181) GN=xkiA PE=2 SV=1	62.866	32.3	14	20	14	0.847	0.968	1.144
G0S4E9	DNA polymerase II participates in chromosomal DNA replication-like protein OS=Chaetomium thermophilum (strain DSM 1495 / CBS 144.50 / IMI 039719) OX=759272 GN=CTHT_0022570	48.513	12	5	7	5	1.013	1.071	1.057
G0S4F3	Nucleoporin NUP82 OS=Chaetomium thermophilum (strain DSM 1495 / CBS 144.50 / IMI 039719) OX=759272 GN=NUP82	98.054	15.3	9	9	9	2.239	1.217	0.544
G0S4F4	Nuclear cap-binding protein subunit 2 OS=Chaetomium thermophilum (strain DSM 1495 / CBS 144.50 / IMI 039719) OX=759272 GN=CTHT_0022620	22.354	13.2	3	3	3	0.813	1.151	1.416
G0S4F5	54S ribosomal protein L31, mitochondrial OS=Chaetomium thermophilum (strain DSM 1495 / CBS 144.50 / IMI 039719) OX=759272 GN=CTHT_0022630	12.856	20.9	2	3	2	1.082	0.444	0.41
G0S4F6	Transport protein particle 20 kDa subunit OS=Schizosaccharomyces pombe (strain 972 / ATCC 24843) GN=trs20 PE=3 SV=1	12.938	17.9	2	2	2	0.836	1.099	1.316
G0S4F9	SRP-independent targeting protein 2 homolog OS=Schizosaccharomyces pombe (strain 972 / ATCC 24843) GN=mug69 PE=1 SV=4	17.563	7	1	1	1	0.546	0.732	1.34
G0S4G0	N-acetylglucosamine-induced protein 1 OS=Candida albicans (strain SC5314 / ATCC MYA-2876) GN=GIG1 PE=2 SV=1	24.429	8	1	2	1	1.159	1.094	0.944
G0S4G1	NADH-cytochrome b5 reductase OS=Chaetomium thermophilum (strain DSM 1495 / CBS 144.50 / IMI 039719) OX=759272 GN=CTHT_0022690	33.963	39	13	20	13	0.861	0.808	0.939
G0S4G2	Citrinin biosynthesis transcriptional activator mrl3 OS=Monascus ruber GN=ctnA PE=2 SV=1	76.753	2.2	2	2	2	1.516	2.708	1.786
G0S4G4	Putative heat shock protein OS=Chaetomium thermophilum (strain DSM 1495 / CBS 144.50 / IMI 039719) OX=759272 GN=CTHT_0022720	102.78	45.2	36	55	36	2.086	2.101	1.007
G0S4G5		34.604	27	7	8	7	1.308	0.87	0.665
G0S4G7	Protein pbn1 OS=Neurospora crassa (strain ATCC 24698 / 74-OR23-1A / CBS 708.71 / DSM 1257 / FGSC 987) GN=pbn1 PE=3 SV=1	55.16	9.6	4	5	4	0.715	0.731	1.022
G0S4G8		115.96	1.5	2	2	2
G0S4G9		36.776	2.5	1	1	1
G0S4H1		62.247	12	5	5	5	0.84	1.169	1.392
G0S4H2	Putative 3-ketodihydrosphingosine protein OS=Chaetomium thermophilum (strain DSM 1495 / CBS 144.50 / IMI 039719) OX=759272 GN=CTHT_0022810	35.351	30.2	8	12	8	0.968	1.609	1.661
G0S4H6	MAPKK kinase-like protein OS=Chaetomium thermophilum (strain DSM 1495 / CBS 144.50 / IMI 039719) OX=759272 GN=CTHT_0022860	100.06	19.1	14	16	13	1.09	1.056	0.969
G0S4H7		145.54	3.7	4	4	4	2.362	3.669	1.553
G0S4H8	Hydroxyacyl-thioester dehydratase-like protein OS=Chaetomium thermophilum (strain DSM 1495 / CBS 144.50 / IMI 039719) OX=759272 GN=CTHT_0022880	48.209	7.2	4	5	4	1.083	1.16	1.072
G0S4H9	Aconitate-delta-isomerase 1 OS=Ustilago maydis GN=ADI1 PE=1 SV=1	45.825	10.4	4	5	4	0.729	0.609	0.836
G0S4I1	Putative sister chromatid cohesion protein OS=Chaetomium thermophilum (strain DSM 1495 / CBS 144.50 / IMI 039719) OX=759272 GN=CTHT_0022910	180.73	4.7	7	7	7	1.682	1.482	0.881
G0S4I2	Guanine nucleotide-binding protein alpha-1 subunit OS=Neurospora crassa (strain ATCC 24698 / 74-OR23-1A / CBS 708.71 / DSM 1257 / FGSC 987) GN=gna-1 PE=2 SV=1	40.773	55.2	18	51	18	1.492	1.339	0.897
G0S4I4	MICOS complex subunit MIC10 OS=Chaetomium thermophilum (strain DSM 1495 / CBS 144.50 / IMI 039719) OX=759272 GN=CTHT_0022940	10.451	44.1	4	13	4	1.102	1.089	0.988
G0S4I5		155.19	4	3	3	3
G0S4I6	Putative cell division cycle protein OS=Chaetomium thermophilum (strain DSM 1495 / CBS 144.50 / IMI 039719) OX=759272 GN=CTHT_0022960	48.639	2.8	1	1	1	0.918	0.794	0.865
G0S4I7	Putative pre-mRNA splicing protein OS=Chaetomium thermophilum (strain DSM 1495 / CBS 144.50 / IMI 039719) OX=759272 GN=CTHT_0022970	26.271	9.4	2	3	2	1.733	1.218	0.703
G0S4I9	Cell division control protein 25-like protein OS=Chaetomium thermophilum (strain DSM 1495 / CBS 144.50 / IMI 039719) OX=759272 GN=CTHT_0022990	135.04	4.7	5	6	5	1.6	0.802	0.501
G0S4J0	Transcriptional regulator of yeast form adherence 5 OS=Candida albicans (strain SC5314 / ATCC MYA-2876) GN=TRY5 PE=4 SV=2	87.325	2.5	2	2	2	1.454	0.92	0.633
G0S4J1	Acyltransferase-like protein OS=Chaetomium thermophilum (strain DSM 1495 / CBS 144.50 / IMI 039719) OX=759272 GN=CTHT_0031150	94.765	9.2	8	8	8	1.291	1.423	1.103
G0S4J2	Putative rRNA and tRNA processing protein OS=Chaetomium thermophilum (strain DSM 1495 / CBS 144.50 / IMI 039719) OX=759272 GN=CTHT_0031160	27.816	3.7	1	1	1	0.972	0.67	0.689
G0S4J3	Pantoate-beta-alanine ligase-like protein OS=Chaetomium thermophilum (strain DSM 1495 / CBS 144.50 / IMI 039719) OX=759272 GN=CTHT_0031170	39.054	65.2	19	32	19	0.83	0.619	0.746
G0S4J4		23.583	3.6	1	1	1	1.239	2.096	1.692
G0S4J5	Translation machinery-associated protein 20 OS=Chaetomium thermophilum (strain DSM 1495 / CBS 144.50 / IMI 039719) OX=759272 GN=CTHT_0031220	25.221	33.9	8	13	8	0.454	0.535	1.177
G0S4J7		33.443	6.4	2	4	2	1.063	1.345	1.265
G0S4J9	Putative GTP binding protein OS=Chaetomium thermophilum (strain DSM 1495 / CBS 144.50 / IMI 039719) OX=759272 GN=CTHT_0031270	22.268	42.8	6	6	6	0.815	0.573	0.704
G0S4K0		22.516	23	5	5	5	1.071	0.761	0.71
G0S4K1	Phosphoribosylformylglycinamidine synthase-like protein OS=Chaetomium thermophilum (strain DSM 1495 / CBS 144.50 / IMI 039719) OX=759272 GN=CTHT_0031290	148.65	37	47	69	47	0.813	0.918	1.128
G0S4K2	Small glutamine-rich tetratricopeptide repeat-containing protein 2-like protein OS=Chaetomium thermophilum (strain DSM 1495 / CBS 144.50 / IMI 039719) OX=759272 GN=CTHT_0031300	36.644	61.5	17	39	17	1.325	1.855	1.4
G0S4K3		53.827	2.2	1	2	1	0.749	0.729	0.974
G0S4K4	Galactokinase-like protein OS=Chaetomium thermophilum (strain DSM 1495 / CBS 144.50 / IMI 039719) OX=759272 GN=CTHT_0031320	56.431	27.6	13	19	13	0.664	0.881	1.327
G0S4K5	Acetolactate synthase OS=Chaetomium thermophilum (strain DSM 1495 / CBS 144.50 / IMI 039719) OX=759272 GN=CTHT_0031330	75.88	39.5	24	45	24	1.741	2.319	1.332
G0S4L0	Probable endo-beta-1,4-glucanase D OS=Neosartorya fumigata (strain CEA10 / CBS 144.89 / FGSC A1163) GN=eglD PE=3 SV=1	49.235	11.4	4	5	4	0.447	0.378	0.844
G0S4L1	Putative mitochondrial 10 kDa heat shock protein OS=Chaetomium thermophilum (strain DSM 1495 / CBS 144.50 / IMI 039719) OX=759272 GN=CTHT_0031390	11.442	71.4	10	40	10	1.857	5.055	2.723
G0S4L2	Serine/threonine-protein kinase-like protein OS=Chaetomium thermophilum (strain DSM 1495 / CBS 144.50 / IMI 039719) OX=759272 GN=CTHT_0031400	82.958	12.1	7	7	7	1.039	1.051	1.011
G0S4L3	Mitochondrial 60S ribosomal protein l19-like protein OS=Chaetomium thermophilum (strain DSM 1495 / CBS 144.50 / IMI 039719) OX=759272 GN=CTHT_0031410	16.619	52.2	8	14	8	1.056	0.803	0.76
G0S4L4	Survival factor 1 OS=Neurospora crassa (strain ATCC 24698 / 74-OR23-1A / CBS 708.71 / DSM 1257 / FGSC 987) GN=svf-1 PE=3 SV=1	41.912	41.2	12	27	12	1.117	0.911	0.816
G0S4L5	Alternative oxidase OS=Chaetomium thermophilum (strain DSM 1495 / CBS 144.50 / IMI 039719) OX=759272 GN=CTHT_0031430	25.541	43.9	8	20	8	6.628	2.53	0.382
G0S4L6	C2H2 finger domain transcription factor crzA OS=Neosartorya fumigata (strain ATCC MYA-4609 / Af293 / CBS 101355 / FGSC A1100)GN=crzA PE=1 SV=1	99.122	8.8	6	6	6	0.795	0.818	1.028
G0S4L7		21.794	6.7	1	2	1	1.043	0.971	0.932
G0S4M0	Syntaxin UFE1 OS=Saccharomyces cerevisiae (strain ATCC 204508 / S288c) GN=UFE1 PE=1 SV=2	43.563	16.9	6	6	6	0.745	0.705	0.947
G0S4M1	Sphingoid long chain base kinase 5 OS=Saccharomyces cerevisiae (strain ATCC 204508 / S288c) GN=LCB5 PE=1 SV=1	57.4	12.3	5	5	5	1.101	0.838	0.762
G0S4M2	Ribosomal RNA-processing protein 1 homolog OS=Schizosaccharomyces pombe (strain 972 / ATCC 24843) GN=SPBC9B6.07 PE=3 SV=1	32.084	16.7	4	4	4	0.491	0.637	1.297
G0S4M3	Aspartate aminotransferase OS=Chaetomium thermophilum (strain DSM 1495 / CBS 144.50 / IMI 039719) OX=759272 GN=CTHT_0031520	49.215	54.4	19	37	19	0.916	1.15	1.256
G0S4M4	N-terminal acetyltransferase-like protein OS=Chaetomium thermophilum (strain DSM 1495 / CBS 144.50 / IMI 039719) OX=759272 GN=CTHT_0031530	84.647	30.5	23	26	23	1.573	0.709	0.451
G0S4M5		22.331	45.7	6	8	6	1.831	2.489	1.36
G0S4M6		83.43	2.7	2	2	2	0.804	2.098	2.609
G0S4M7	Adenosylhomocysteinase OS=Chaetomium thermophilum (strain DSM 1495 / CBS 144.50 / IMI 039719) OX=759272 GN=CTHT_0031560	49.483	53.9	22	84	22	0.98	1.084	1.105
G0S4M8	Eukaryotic translation initiation factor 3 subunit H OS=Chaetomium thermophilum (strain DSM 1495 / CBS 144.50 / IMI 039719) OX=759272 GN=CTHT_0031570	63.007	20.5	13	23	13	0.596	0.755	1.266
G0S4N8	Ribose 5-phosphate isomerase-like protein OS=Chaetomium thermophilum (strain DSM 1495 / CBS 144.50 / IMI 039719) OX=759272 GN=CTHT_0031680	30.154	61.1	13	20	13	0.853	0.429	0.503
G0S4N9	Uncharacterized transcriptional regulatory protein PB1A11.04c OS=Schizosaccharomyces pombe (strain 972 / ATCC 24843) GN=SPAPB1A11.04c PE=3 SV=1	73.939	26.4	14	17	14	1.778	1.232	0.693
G0S4P0		49.344	23.5	9	10	9	0.91	0.727	0.799
G0S4P1	mRNA capping enzyme alpha subunit-like protein OS=Chaetomium thermophilum (strain DSM 1495 / CBS 144.50 / IMI 039719) OX=759272 GN=CTHT_0023020	118.32	23.5	20	22	20	0.98	0.846	0.862
G0S4P3	Tetratricopeptide repeat protein 1 OS=Schizosaccharomyces pombe (strain 972 / ATCC 24843) GN=tpr1 PE=1 SV=1	145.33	2.9	4	4	4	1.241	0.905	0.73
G0S4P4	Prephenate dehydratase-like protein OS=Chaetomium thermophilum (strain DSM 1495 / CBS 144.50 / IMI 039719) OX=759272 GN=CTHT_0023050	37.628	15.7	4	4	4	0.916	1.01	1.102
G0S4P5	Eukaryotic peptide chain release factor subunit 1-like protein OS=Chaetomium thermophilum (strain DSM 1495 / CBS 144.50 / IMI 039719) OX=759272 GN=CTHT_0023060	48.863	33.2	10	17	10	0.839	0.493	0.588
G0S4P6		19.887	14	3	3	3	1.393	1.515	1.087
G0S4P7		71.896	3	1	1	1
G0S4P8	60S ribosomal protein L2-like protein OS=Chaetomium thermophilum (strain DSM 1495 / CBS 144.50 / IMI 039719) OX=759272 GN=CTHT_0023090	27.542	65	14	38	14	0.896	0.295	0.329
G0S4P9	Adenosine kinase-like protein OS=Chaetomium thermophilum (strain DSM 1495 / CBS 144.50 / IMI 039719) OX=759272 GN=CTHT_0023100	38.067	42.5	11	25	11	0.729	0.819	1.123
G0S4Q0		109.77	2.6	2	2	2	0.664	1.122	1.69
G0S4Q2	Putative bud site selection protein OS=Chaetomium thermophilum (strain DSM 1495 / CBS 144.50 / IMI 039719) OX=759272 GN=CTHT_0023130	17.153	47.3	6	9	6	0.839	1.452	1.731
G0S4Q3	NADH-ubiquinone oxidoreductase B14 subunit-like protein OS=Chaetomium thermophilum (strain DSM 1495 / CBS 144.50 / IMI 039719) OX=759272 GN=CTHT_0023140	14.814	46	6	13	6	1.092	0.612	0.561
G0S4Q4	DNA-directed RNA polymerase-like protein OS=Chaetomium thermophilum (strain DSM 1495 / CBS 144.50 / IMI 039719) OX=759272 GN=CTHT_0023150	18.249	36.6	3	5	3	0.794	0.731	0.921
G0S4Q6		56.129	17.1	7	8	7	0.521	0.5	0.961
G0S4Q7	Transport protein particle subunit bet5 OS=Schizosaccharomyces pombe (strain 972 / ATCC 24843) GN=bet5 PE=3 SV=2	10.77	28	3	3	3	0.849	1.225	1.442
G0S4Q9	Serine/threonine protein kinase-like protein OS=Chaetomium thermophilum (strain DSM 1495 / CBS 144.50 / IMI 039719) OX=759272 GN=CTHT_0023200	53.031	20.1	8	10	8	1.292	1.811	1.402
G0S4R0	Peroxisomal biogenesis factor 3-like protein OS=Chaetomium thermophilum (strain DSM 1495 / CBS 144.50 / IMI 039719) OX=759272 GN=CTHT_0023210	64.499	9.3	4	5	4	1.144	0.903	0.789
G0S4R1		25.152	13.1	2	2	2	0.906	0.951	1.049
G0S4R3	Putative actin cytoskeleton-regulatory complex protein OS=Chaetomium thermophilum (strain DSM 1495 / CBS 144.50 / IMI 039719) OX=759272 GN=CTHT_0023240	158.84	23.5	35	48	35	0.997	0.916	0.919
G0S4R4	5-methyltetrahydropteroyltriglutamate-homocysteine methyltransferase-like protein OS=Chaetomium thermophilum (strain DSM 1495 / CBS 144.50 / IMI 039719) OX=759272 GN=CTHT_0023250	86.887	50.3	36	98	36	0.806	0.747	0.927
G0S4R5	GPI ethanolamine phosphate transferase 3-like protein OS=Chaetomium thermophilum (strain DSM 1495 / CBS 144.50 / IMI 039719) OX=759272 GN=CTHT_0023260	117.72	4.5	5	5	5	0.94	0.993	1.056
G0S4R7	mRNA-binding protein PUF3 OS=Saccharomyces cerevisiae (strain ATCC 204508 / S288c) GN=PUF3 PE=1 SV=1	93.696	6.6	6	7	6	1.334	1.148	0.861
G0S4R9	Putative vacuolar protein sorting-associated protein OS=Chaetomium thermophilum (strain DSM 1495 / CBS 144.50 / IMI 039719) OX=759272 GN=CTHT_0023300	108.4	12.9	11	14	11	1.767	1.062	0.601
G0S4S0	Secondary metabolism regulator LAE1 OS=Cochliobolus heterostrophus (strain C5 / ATCC 48332 / race O) GN=LAE1 PE=3 SV=1	46.746	7.9	3	3	3	2.289	1.531	0.669
G0S4S3	Glycyl-tRNA synthetase-like protein OS=Chaetomium thermophilum (strain DSM 1495 / CBS 144.50 / IMI 039719) OX=759272 GN=CTHT_0023340	74.923	49.7	32	67	32	0.952	0.811	0.851
G0S4S4	Non-specific serine/threonine protein kinase OS=Chaetomium thermophilum (strain DSM 1495 / CBS 144.50 / IMI 039719) OX=759272 GN=CTHT_0023350	93.132	43	32	43	32	0.6	0.643	1.072
G0S4S5	Pumilio domain-containing protein C56F2.08c OS=Schizosaccharomyces pombe (strain 972 / ATCC 24843) GN=SPBC56F2.08c PE=1 SV=1	128.5	25.2	21	28	21	0.868	1.08	1.244
G0S4S7	Putative curved DNA-binding protein OS=Chaetomium thermophilum (strain DSM 1495 / CBS 144.50 / IMI 039719) OX=759272 GN=CTHT_0023380	45.607	64.1	31	84	31	0.603	0.632	1.049
G0S4S8	SWI/SNF chromatin-remodeling complex subunit snf5 OS=Schizosaccharomyces pombe (strain 972 / ATCC 24843) GN=snf5 PE=1 SV=1	86.677	9	7	7	7	1.031	0.915	0.887
G0S4S9	Serine/threonine-protein kinase tel1 OS=Neurospora crassa (strain ATCC 24698 / 74-OR23-1A / CBS 708.71 / DSM 1257 / FGSC 987) GN=mus-21 PE=3 SV=2	327.29	1.3	3	3	3	2.199	1.398	0.636
G0S4T0	Nucleoporin NUP192 OS=Chaetomium thermophilum (strain DSM 1495 / CBS 144.50 / IMI 039719) OX=759272 GN=NUP192	196.93	2.6	5	5	5	1.006	1.079	1.072
G0S4T4	Transgelin OS=Saccharomyces cerevisiae (strain ATCC 204508 / S288c) GN=SCP1 PE=1 SV=1	78.22	23.6	14	18	14	0.873	1.824	2.088
G0S4T5	NADH dehydrogenase [ubiquinone] 1 alpha subcomplex subunit OS=Chaetomium thermophilum (strain DSM 1495 / CBS 144.50 / IMI 039719) OX=759272 GN=CTHT_0023460	30.97	13.5	3	3	3	0.845	1.012	1.198
G0S4T9		70.242	11.6	6	6	6	0.706	0.802	1.137
G0S4U1	Sterol 3-beta-glucosyltransferase OS=Cryptococcus neoformans var. neoformans serotype D (strain B-3501A) GN=ATG26 PE=3 SV=1	220.2	0.5	1	1	1	1.371	0.808	0.59
G0S4U5	Putative methyltransferase-like protein C27D7.08c OS=Schizosaccharomyces pombe (strain 972 / ATCC 24843) GN=SPAC27D7.08c PE=3 SV=2	73.619	3.3	2	2	2	0.706	1.364	1.931
G0S4U7	Zinc-type alcohol dehydrogenase-like protein C16A3.02c OS=Schizosaccharomyces pombe (strain 972 / ATCC 24843) GN=SPBC16A3.02c PE=3 SV=1	37.77	25.8	7	8	7	1.13	1.254	1.109
G0S4V0		38.364	3	1	2	1	1.043	1.096	1.051
G0S4V1		83.612	14.4	10	10	10	2.389	1.29	0.54
G0S4V4	Carboxylic ester hydrolase OS=Chaetomium thermophilum (strain DSM 1495 / CBS 144.50 / IMI 039719) OX=759272 GN=CTHT_0031800	67.502	16.9	8	15	8	3.948	2.202	0.558
G0S4V5	Carboxypeptidase S OS=Saccharomyces cerevisiae (strain ATCC 204508 / S288c) GN=CPS1 PE=1 SV=2	65.175	46.9	21	37	21	2.386	2.578	1.08
G0S4V9	Hydrolase-like protein OS=Chaetomium thermophilum (strain DSM 1495 / CBS 144.50 / IMI 039719) OX=759272 GN=CTHT_0031850	95.137	30.9	25	34	25	0.321	0.18	0.561
G0S4W2	Glycerol 2-dehydrogenase (NADP(+)) OS=Hypocrea jecorina GN=gld2 PE=1 SV=1	36.24	41.3	10	12	10	0.252	0.241	0.953
G0S4W4		33.019	27.8	9	13	9	0.869	0.413	0.475
G0S4W7		10.079	68.4	6	10	6	2.548	3.834	1.505
G0S4X1	Putative pre-mRNA polyadenylation factor OS=Chaetomium thermophilum (strain DSM 1495 / CBS 144.50 / IMI 039719) OX=759272 GN=CTHT_0031970	35.634	12.8	5	6	5	0.684	0.745	1.089
G0S4X2	Nucleoporin NUP49 OS=Chaetomium thermophilum (strain DSM 1495 / CBS 144.50 / IMI 039719) OX=759272 GN=NUP49	48.588	21.7	9	15	9	0.855	1.231	1.439
G0S4X4		42.52	36.6	11	11	11	0.983	1.345	1.368
G0S4X5	Protein transport protein SEC7 OS=Saccharomyces cerevisiae (strain ATCC 204508 / S288c) GN=SEC7 PE=1 SV=2	208.8	12.3	19	23	19	1.907	1.212	0.636
G0S4X6	Acetyltransferase component of pyruvate dehydrogenase complex OS=Chaetomium thermophilum (strain DSM 1495 / CBS 144.50 / IMI 039719) OX=759272 GN=CTHT_0032020	48.72	46.6	21	60	21	1.342	1.095	0.816
G0S4Y2	Oxidoreductase-like protein OS=Chaetomium thermophilum (strain DSM 1495 / CBS 144.50 / IMI 039719) OX=759272 GN=CTHT_0032080	93.561	6.7	5	7	5	0.535	0.714	1.334
G0S4Y5		60.308	2.7	1	1	1
G0S4Y8	Tripeptidyl-peptidase-like protein OS=Chaetomium thermophilum (strain DSM 1495 / CBS 144.50 / IMI 039719) OX=759272 GN=CTHT_0032140	71.756	3.3	2	2	2
G0S4Z0		62.119	4.3	2	2	2	0.285	0.242	0.849
G0S4Z3	Malate dehydrogenase OS=Chaetomium thermophilum (strain DSM 1495 / CBS 144.50 / IMI 039719) OX=759272 GN=CTHT_0032190	35.391	73.8	21	93	20	1.023	1.004	0.981
G0S4Z4	Cation-transporting ATPase OS=Chaetomium thermophilum (strain DSM 1495 / CBS 144.50 / IMI 039719) OX=759272 GN=CTHT_0032200	148.93	27.2	33	45	33	0.807	0.795	0.985
G0S4Z9	Ribosomal protein OS=Chaetomium thermophilum (strain DSM 1495 / CBS 144.50 / IMI 039719) OX=759272 GN=CTHT_0023560	24.016	53.5	14	47	14	0.678	0.594	0.877
G0S500	Probable NADH pyrophosphatase OS=Schizosaccharomyces pombe (strain 972 / ATCC 24843) GN=SPBC1778.03c PE=3 SV=1	45.643	29.5	10	12	10	0.819	0.743	0.908
G0S501	Mitochondrial translation optimization protein 1 OS=Saccharomyces cerevisiae (strain ATCC 204508 / S288c) GN=MTO1 PE=1 SV=2	78.883	6	4	4	4
G0S502		43.122	9.1	3	5	3	0.866	0.69	0.797
G0S506	Mitochondrial import inner membrane translocase subunit TIM8 OS=Gibberella zeae (strain PH-1 / ATCC MYA-4620 / FGSC 9075/ NRRL 31084) GN=TIM8 PE=3 SV=1	10.992	47.9	6	9	6	0.746	0.95	1.273
G0S507	60S ribosomal protein L25-like protein OS=Chaetomium thermophilum (strain DSM 1495 / CBS 144.50 / IMI 039719) OX=759272 GN=CTHT_0023650	17.135	55.1	12	31	12	0.819	0.444	0.542
G0S509	Enolase-phosphatase E1 OS=Chaetomium thermophilum (strain DSM 1495 / CBS 144.50 / IMI 039719) OX=759272 GN=UTR4	25.923	54.3	9	17	9	0.627	0.497	0.792
G0S512	ATP-dependent RNA helicase mrh4, mitochondrial OS=Neurospora crassa (strain ATCC 24698 / 74-OR23-1A / CBS 708.71 / DSM 1257/ FGSC 987) GN=drh-15 PE=3 SV=1	69.597	24.8	16	20	16	0.968	0.739	0.764
G0S514	Phosphoinositide phospholipase C OS=Chaetomium thermophilum (strain DSM 1495 / CBS 144.50 / IMI 039719) OX=759272 GN=CTHT_0023720	75.993	6	4	5	4	1.041	1.477	1.419
G0S515	Nuclear speckle splicing regulatory protein 1 homolog OS=Schizosaccharomyces pombe (strain 972 / ATCC 24843) GN=SPAC29A4.06c PE=3 SV=1	46.754	8.1	4	4	3	0.972	1.051	1.081
G0S516	Mitochondrial import inner membrane translocase subunit tim13 OS=Neurospora crassa (strain ATCC 24698 / 74-OR23-1A / CBS 708.71 / DSM 1257 / FGSC 987) GN=tim13 PE=1 SV=1	10.125	65.2	4	9	4	0.758	0.862	1.137
G0S517	L-type lectin-like domain-containing protein C126.08c OS=Schizosaccharomyces pombe (strain 972 / ATCC 24843) GN=SPCC126.08c PE=3 SV=1	35.226	34.9	11	16	11	0.899	0.995	1.107
G0S518	Camp-dependent protein kinase catalytic subunit-like protein OS=Chaetomium thermophilum (strain DSM 1495 / CBS 144.50 / IMI 039719) OX=759272 GN=CTHT_0023760	56.586	17.6	9	10	9	0.965	0.939	0.973
G0S519	Actin-related protein 8 OS=Chaetomium thermophilum (strain DSM 1495 / CBS 144.50 / IMI 039719) OX=759272 GN=CTHT_0023770	84.037	20.3	15	15	15	0.961	1.119	1.165
G0S522	3-isopropylmalate dehydrogenase OS=Chaetomium thermophilum (strain DSM 1495 / CBS 144.50 / IMI 039719) OX=759272 GN=CTHT_0023800	122.91	16.9	19	45	19	1.627	2.333	1.434
G0S527	Putative transcription initiation factor OS=Chaetomium thermophilum (strain DSM 1495 / CBS 144.50 / IMI 039719) OX=759272 GN=CTHT_0023850	30.674	10.1	2	2	2	1.498	2.221	1.482
G0S530	Putative histone H3 protein OS=Chaetomium thermophilum (strain DSM 1495 / CBS 144.50 / IMI 039719) OX=759272 GN=CTHT_0023890	18.102	14.1	2	2	2
G0S532	1,2-dihydroxy-3-keto-5-methylthiopentene dioxygenase OS=Chaetomium thermophilum (strain DSM 1495 / CBS 144.50 / IMI 039719) OX=759272 GN=ADI1	19.807	58	8	17	8	1.409	1.117	0.793
G0S533	Uncharacterized oxidoreductase C162.03 OS=Schizosaccharomyces pombe (strain 972 / ATCC 24843) GN=SPCC162.03 PE=3 SV=1	48.547	6.6	2	2	2
G0S534	Putative GDP-mannose protein OS=Chaetomium thermophilum (strain DSM 1495 / CBS 144.50 / IMI 039719) OX=759272 GN=CTHT_0023930	42.264	10.6	3	5	3	0.638	1.011	1.585
G0S535	Probable CAAX prenyl protease 2 OS=Schizosaccharomyces pombe (strain 972 / ATCC 24843) GN=SPAC1687.02 PE=3 SV=1	41.02	3.8	1	1	1	0.826	1.058	1.282
G0S537	Lysophospholipid acyltransferase OS=Schizosaccharomyces pombe (strain 972 / ATCC 24843) GN=ale1 PE=1 SV=1	64.446	7.2	4	4	4	2.7	1.186	0.439
G0S538	Maintenance of mitochondrial morphology protein 1 OS=Chaetomium thermophilum (strain DSM 1495 / CBS 144.50 / IMI 039719) OX=759272 GN=MMM1	50.398	2.2	1	1	1
G0S539	Putative vacuolar protein sorting-associated protein OS=Chaetomium thermophilum (strain DSM 1495 / CBS 144.50 / IMI 039719) OX=759272 GN=CTHT_0023980	68.545	29.3	14	19	14	0.814	1.22	1.499
G0S540	Glutathione synthetase OS=Chaetomium thermophilum (strain DSM 1495 / CBS 144.50 / IMI 039719) OX=759272 GN=CTHT_0023990	55.635	36.6	15	19	15	0.691	0.85	1.23
G0S542	Mitochondrial 5-aminolevulinate synthase-like protein OS=Chaetomium thermophilum (strain DSM 1495 / CBS 144.50 / IMI 039719) OX=759272 GN=CTHT_0024010	70.514	15.6	10	13	10	0.568	1.006	1.772
G0S543	Adenylosuccinate lyase OS=Chaetomium thermophilum (strain DSM 1495 / CBS 144.50 / IMI 039719) OX=759272 GN=CTHT_0024020	54.501	55.4	24	55	24	0.897	0.503	0.562
G0S545	Thiamine biosynthetic bifunctional enzyme-like protein OS=Chaetomium thermophilum (strain DSM 1495 / CBS 144.50 / IMI 039719) OX=759272 GN=CTHT_0024040	58.791	36.8	18	24	18	1.121	0.941	0.839
G0S546		23.135	47.9	11	25	11	0.253	0.252	0.997
G0S547		69.363	9.9	5	6	5	1.161	1.83	1.576
G0S548	Isoamyl acetate-hydrolyzing esterase OS=Saccharomyces cerevisiae (strain ATCC 204508 / S288c) GN=IAH1 PE=1 SV=1	30.024	62.5	15	39	15	2.359	5.445	2.308
G0S549	Protein MSS51, mitochondrial OS=Saccharomyces cerevisiae (strain ATCC 204508 / S288c) GN=MSS51 PE=1 SV=2	57.433	23.5	9	13	9	2.024	1.156	0.571
G0S550	Terminal uridylyltransferase cid1 OS=Schizosaccharomyces pombe (strain 972 / ATCC 24843) GN=cid1 PE=1 SV=2	121.73	2.6	3	3	3	1.073	1.123	1.047
G0S554	Ribose-phosphate pyrophosphokinase-like protein OS=Chaetomium thermophilum (strain DSM 1495 / CBS 144.50 / IMI 039719) OX=759272 GN=CTHT_0032280	55.733	18.5	8	11	8	1.055	1.379	1.307
G0S556	Deoxyhypusine hydroxylase OS=Chaetomium thermophilum (strain DSM 1495 / CBS 144.50 / IMI 039719) OX=759272 GN=LIA1	35.527	44.8	11	17	11	0.722	0.298	0.412
G0S560	Putative GTP-binding protein OS=Chaetomium thermophilum (strain DSM 1495 / CBS 144.50 / IMI 039719) OX=759272 GN=CTHT_0032360	40.657	8	2	2	2	0.867	0.806	0.931
G0S561	Mitochondrial cytochrome b2-like protein OS=Chaetomium thermophilum (strain DSM 1495 / CBS 144.50 / IMI 039719) OX=759272 GN=CTHT_0032370	55.505	44.8	17	40	17	0.502	0.552	1.098
G0S562	RNA helicase-like protein OS=Chaetomium thermophilum (strain DSM 1495 / CBS 144.50 / IMI 039719) OX=759272 GN=CTHT_0032380	226.41	1.1	2	2	2	8.38	12.357	1.475
G0S563	Serine/threonine-protein phosphatase OS=Chaetomium thermophilum (strain DSM 1495 / CBS 144.50 / IMI 039719) OX=759272 GN=CTHT_0032390	48.235	4.7	2	2	2	0.637	0.627	0.984
G0S569		10.841	30.1	4	8	4	1.308	1.023	0.781
G0S570	60S ribosomal protein L3-like protein OS=Chaetomium thermophilum (strain DSM 1495 / CBS 144.50 / IMI 039719) OX=759272 GN=CTHT_0032460	48.973	23.1	9	10	9	1.191	1.071	0.899
G0S572	Septin-like protein OS=Chaetomium thermophilum (strain DSM 1495 / CBS 144.50 / IMI 039719) OX=759272 GN=CTHT_0032480	65.597	41.9	25	66	24	1.161	1.002	0.863
G0S573	Putative rRNA binding protein OS=Chaetomium thermophilum (strain DSM 1495 / CBS 144.50 / IMI 039719) OX=759272 GN=CTHT_0032490	54.806	31.4	15	21	15	1.67	0.668	0.4
G0S574	La protein homolog OS=Schizosaccharomyces pombe (strain 972 / ATCC 24843) GN=sla1 PE=1 SV=1	45.306	46.8	17	25	17	0.614	0.773	1.259
G0S575	ATP-dependent DNA helicase II subunit 1 OS=Neurospora crassa (strain ATCC 24698 / 74-OR23-1A / CBS 708.71 / DSM 1257 / FGSC 987) GN=mus-51 PE=3 SV=2	186.65	4	6	6	6	1.308	0.58	0.443
G0S578	Phosphate oxidase-like protein OS=Chaetomium thermophilum (strain DSM 1495 / CBS 144.50 / IMI 039719) OX=759272 GN=CTHT_0032540	30.154	57.1	12	17	12	2.245	2.873	1.28
G0S579	Type 2A phosphatase-associated protein 42 OS=Saccharomyces cerevisiae (strain ATCC 204508 / S288c) GN=TAP42 PE=1 SV=1	42.839	34.8	10	11	10	1.085	1.932	1.781
G0S583	Protein pyrABCN OS=Emericella nidulans (strain FGSC A4 / ATCC 38163 / CBS 112.46 / NRRL 194 / M139) GN=pyrABCN PE=3 SV=2	248.31	31.8	57	73	55	0.698	0.863	1.235
G0S584	GTP-binding protein ypt2 OS=Schizosaccharomyces pombe (strain 972 / ATCC 24843) GN=ypt2 PE=3 SV=1	19.17	76.4	12	24	12	0.829	1.086	1.309
G0S586	Methylsterol monooxygenase OS=Saccharomyces cerevisiae (strain ATCC 204508 / S288c) GN=ERG25 PE=1 SV=1	38.426	7.8	2	3	2	2.621	1.451	0.554
G0S587		19.742	28.9	3	5	3	0.925	1.218	1.317
G0S588	Putative sequence-specific DNA binding protein OS=Chaetomium thermophilum (strain DSM 1495 / CBS 144.50 / IMI 039719) OX=759272 GN=CTHT_0032650	53.508	10.3	4	5	4	1.125	2.252	2.002
G0S589	Actin-like protein arp5 OS=Schizosaccharomyces pombe (strain 972 / ATCC 24843) GN=arp5 PE=1 SV=1	98.434	6.8	5	5	5	1.747	0.729	0.417
G0S590	Chromatin-remodeling complex subunit ies6 OS=Schizosaccharomyces pombe (strain 972 / ATCC 24843) GN=ies6 PE=3 SV=1	23.098	17.8	4	4	4	0.733	0.882	1.204
G0S593	Profilin OS=Chaetomium thermophilum (strain DSM 1495 / CBS 144.50 / IMI 039719) OX=759272 GN=CTHT_0032700	14.281	61.3	7	25	7	1.245	1.896	1.523
G0S595	ATPase family gene 2 protein OS=Saccharomyces cerevisiae (strain ATCC 204508 / S288c) GN=AFG2 PE=1 SV=1	86.097	6.8	3	3	3	0.537	0.527	0.98
G0S596		63.567	13.1	6	6	6	1.271	1.541	1.212
G0S597	Translation initiation factor 2 alpha subunit-like protein OS=Chaetomium thermophilum (strain DSM 1495 / CBS 144.50 / IMI 039719) OX=759272 GN=CTHT_0032740	35.223	63.2	19	39	19	1.025	0.97	0.946
G0S598	Mitochondrial inner membrane protease subunit-like protein OS=Chaetomium thermophilum (strain DSM 1495 / CBS 144.50 / IMI 039719) OX=759272 GN=CTHT_0032750	21.104	5.4	1	1	1
G0S5A1	Squalene monooxygenase OS=Candida albicans (strain SC5314 / ATCC MYA-2876) GN=ERG1 PE=3 SV=1	55.112	36.7	16	31	16	2.405	1.82	0.757
G0S5A2	Putative pre-mRNA splicing protein OS=Chaetomium thermophilum (strain DSM 1495 / CBS 144.50 / IMI 039719) OX=759272 GN=CTHT_0024090	134.36	22.7	27	35	27	0.841	0.715	0.85
G0S5A4		60.602	1.8	1	1	1
G0S5A5	Putative GTP-binding protein OS=Chaetomium thermophilum (strain DSM 1495 / CBS 144.50 / IMI 039719) OX=759272 GN=CTHT_0024120	40.321	33.2	9	10	9	1.124	2.048	1.823
G0S5A6	NAD-independent histone deacetylase-like protein OS=Chaetomium thermophilum (strain DSM 1495 / CBS 144.50 / IMI 039719) OX=759272 GN=CTHT_0024130	194.7	3.9	5	6	5	1.052	0.841	0.8
G0S5A7		30.402	5.1	1	1	1	1.74	2.53	1.454
G0S5B0	ATP synthase-like protein OS=Chaetomium thermophilum (strain DSM 1495 / CBS 144.50 / IMI 039719) OX=759272 GN=CTHT_0024170	17.846	34.5	4	15	3	1.15	0.69	0.6
G0S5B2	Patatin-like phospholipase domain-containing protein NFIA_019760 OS=Neosartorya fischeri (strain ATCC 1020 / DSM 3700 / CBS 544.65 / FGSC A1164 / JCM 1740 / NRRL 181 / WB 181) GN=NFIA_019760 PE=3 SV=1	95.662	15.5	11	32	11	0.97	1.456	1.501
G0S5B5	LIMR family protein C622.11 OS=Schizosaccharomyces pombe (strain 972 / ATCC 24843) GN=SPCC622.11 PE=3 SV=1	79.786	5.3	3	3	3
G0S5B6	Aldehyde dehydrogenase [NAD(P)+]-like protein OS=Chaetomium thermophilum (strain DSM 1495 / CBS 144.50 / IMI 039719) OX=759272 GN=CTHT_0024230	53.846	40.2	15	27	15	0.9	1.031	1.146
G0S5B7		68.311	36.4	20	28	20	0.828	0.972	1.174
G0S5B8	Deacetylase-like protein OS=Chaetomium thermophilum (strain DSM 1495 / CBS 144.50 / IMI 039719) OX=759272 GN=CTHT_0024250	86.451	5.6	4	9	4	4.018	2.847	0.709
G0S5C2	Cell growth-regulated gene 1 protein OS=Candida albicans (strain SC5314 / ATCC MYA-2876) GN=CGR1 PE=3 SV=2	33.595	28.3	9	14	9	1.326	1.158	0.873
G0S5C4	Putative GTP binding protein OS=Chaetomium thermophilum (strain DSM 1495 / CBS 144.50 / IMI 039719) OX=759272 GN=CTHT_0024310	47.182	16.7	7	9	7	1.381	1.121	0.812
G0S5C8		8.7462	41.3	5	8	5	1.431	0.886	0.62
G0S5C9		36.191	3.1	1	1	1
G0S5D0	Putative pre-mRNA splicing factor OS=Chaetomium thermophilum (strain DSM 1495 / CBS 144.50 / IMI 039719) OX=759272 GN=CTHT_0024370	42.953	17.7	4	4	4	0.922	1.189	1.29
G0S5D1	Cop9 signalosome complex subunit 1-like protein OS=Chaetomium thermophilum (strain DSM 1495 / CBS 144.50 / IMI 039719) OX=759272 GN=CTHT_0024380	52.011	35.2	15	19	15	1.135	0.978	0.861
G0S5D5		27.465	7.1	2	2	2	0.916	1.213	1.324
G0S5D8		41.365	5.3	2	2	2	0.433	1.047	2.419
G0S5E0	tRNA (cytidine(32)-2'-O)-methyltransferase non-catalytic subunit TRM732 OS=Saccharomyces cerevisiae (strain ATCC 204508 /S288c) GN=TRM732 PE=1 SV=1	174.05	5	6	7	6	1.242	1.007	0.811
G0S5E1	Mitochondrial import inner membrane translocase subunit tim23 OS=Schizosaccharomyces pombe (strain 972 / ATCC 24843) GN=tim23 PE=3 SV=1	24.996	28.5	5	7	5	0.867	1.299	1.498
G0S5E5	Dephospho-CoA kinase-like protein OS=Chaetomium thermophilum (strain DSM 1495 / CBS 144.50 / IMI 039719) OX=759272 GN=CTHT_0024520	30.88	31.5	6	7	6	1.141	1.129	0.99
G0S5E7	Eukaryotic translation initiation factor 5-like protein OS=Chaetomium thermophilum (strain DSM 1495 / CBS 144.50 / IMI 039719) OX=759272 GN=CTHT_0024540	48.552	30.3	15	17	15	1.316	0.592	0.45
G0S5E9		7.2811	35.8	1	1	1
G0S5F0	UPF0613 protein PB24D3.06c OS=Schizosaccharomyces pombe (strain 972 / ATCC 24843) GN=SPAPB24D3.06c PE=3 SV=1	36.588	31.6	11	11	10	0.734	1.099	1.497
G0S5F2	1-(5-phosphoribosyl)-5-[(5-phosphoribosylamino)methylideneamino] imidazole-4-carboxamide isomerase OS=Chaetomium thermophilum (strain DSM 1495 / CBS 144.50 / IMI 039719) OX=759272 GN=CTHT_0024590	29.305	48.5	10	15	10	0.813	1.137	1.398
G0S5F3	Putative bud site selection protein OS=Chaetomium thermophilum (strain DSM 1495 / CBS 144.50 / IMI 039719) OX=759272 GN=CTHT_0024600	163.33	2.5	3	3	3	0.997	0.962	0.965
G0S5F4		24.898	20.6	4	4	4	1.303	1.231	0.944
G0S5F5	Transcription factor steA OS=Emericella nidulans (strain FGSC A4 / ATCC 38163 / CBS 112.46 / NRRL 194 / M139) GN=steA PE=2 SV=1	77.338	5	4	4	4	0.599	0.576	0.962
G0S5F6	Dolichyl-phosphate beta-glucosyltransferase-like protein OS=Chaetomium thermophilum (strain DSM 1495 / CBS 144.50 / IMI 039719) OX=759272 GN=CTHT_0032790	48.411	11.2	5	5	5	0.593	0.655	1.105
G0S5F8	Serine/threonine-protein phosphatase 4 regulatory subunit 3 OS=Candida glabrata (strain ATCC 2001 / CBS 138 / JCM 3761 /NBRC 0622 / NRRL Y-65) GN=PSY2 PE=3 SV=1	127.57	0.9	1	1	1
G0S5F9	Lysophospholipase NTE1 OS=Chaetomium thermophilum (strain DSM 1495 / CBS 144.50 / IMI 039719) OX=759272 GN=CTHT_0032820	171.78	1.1	2	2	2	1.459	1.274	0.874
G0S5G0	Aromatic-L-amino-acid decarboxylase-like protein OS=Chaetomium thermophilum (strain DSM 1495 / CBS 144.50 / IMI 039719) OX=759272 GN=CTHT_0032830	55.609	18.6	7	10	7	3.145	2.599	0.826
G0S5G1	Increased sodium tolerance protein 2 OS=Saccharomyces cerevisiae (strain ATCC 204508 / S288c) GN=IST2 PE=1 SV=2	84.671	13.1	8	8	8	0.917	0.93	1.015
G0S5G2	Uncharacterized oxidoreductase C19A8.06 OS=Schizosaccharomyces pombe (strain 972 / ATCC 24843) GN=SPAC19A8.06 PE=3 SV=1	49.449	14.4	6	7	6	0.859	0.827	0.962
G0S5G3	Vacuolar v-SNARE NYV1 OS=Saccharomyces cerevisiae (strain ATCC 204508 / S288c) GN=NYV1 PE=1 SV=2	27.177	19.8	7	8	7	1.141	1.532	1.343
G0S5G4	ATP-dependent RNA helicase SUV3, mitochondrial OS=Saccharomyces cerevisiae (strain ATCC 204508 / S288c) GN=SUV3 PE=1 SV=2	90.26	9.7	7	7	7	2.04	1.119	0.549
G0S5G5	Ubiquitin carboxyl-terminal hydrolase OS=Chaetomium thermophilum (strain DSM 1495 / CBS 144.50 / IMI 039719) OX=759272 GN=CTHT_0032880	27.332	44.8	11	17	11	0.726	1.11	1.53
G0S5G8	Ferrochelatase OS=Chaetomium thermophilum (strain DSM 1495 / CBS 144.50 / IMI 039719) OX=759272 GN=CTHT_0032910	41.019	10.1	3	3	3	0.647	0.703	1.086
G0S5H0	Bis(5'-adenosyl)-triphosphatase-like protein OS=Chaetomium thermophilum (strain DSM 1495 / CBS 144.50 / IMI 039719) OX=759272 GN=CTHT_0032930	23.704	25.2	4	8	4	1.922	1.077	0.56
G0S5H2	Probable U6 snRNA-associated Sm-like protein LSm4 OS=Schizosaccharomyces pombe (strain 972 / ATCC 24843) GN=lsm4 PE=1 SV=1	87.565	12.1	9	12	9	0.815	1.239	1.52
G0S5H3	Putative golgi vesicle protein OS=Chaetomium thermophilum (strain DSM 1495 / CBS 144.50 / IMI 039719) OX=759272 GN=CTHT_0032960	35.364	47	14	30	14	0.579	0.701	1.212
G0S5H4	Amino-acid acetyltransferase, mitochondrial OS=Chaetomium thermophilum (strain DSM 1495 / CBS 144.50 / IMI 039719) OX=759272 GN=CTHT_0032970	68.402	32.5	16	21	16	1.954	1.003	0.514
G0S5H5	V-type proton ATPase subunit e OS=Saccharomyces cerevisiae (strain ATCC 204508 / S288c) GN=VMA9 PE=1 SV=1	47.39	47.2	14	22	14	0.582	0.472	0.811
G0S5H7	Structural maintenance of chromosomes protein OS=Chaetomium thermophilum (strain DSM 1495 / CBS 144.50 / IMI 039719) OX=759272 GN=CTHT_0033000	133.01	8.3	9	10	9	2.215	0.699	0.316
G0S5H8	Putative molybdenum ion binding protein OS=Chaetomium thermophilum (strain DSM 1495 / CBS 144.50 / IMI 039719) OX=759272 GN=CTHT_0033010	53.307	24	11	11	11	0.496	0.51	1.03
G0S5I0		71.169	8.9	5	6	5	0.944	0.785	0.831
G0S5I1	COBW domain-containing protein C15D4.05 OS=Schizosaccharomyces pombe (strain 972 / ATCC 24843) GN=SPBC15D4.05 PE=3 SV=1	40.425	13.7	4	6	4	1.877	1.186	0.632
G0S5I2	General negative regulator of transcription subunit 2 OS=Schizosaccharomyces pombe (strain 972 / ATCC 24843) GN=not2 PE=1 SV=2	39.948	48.8	14	18	14	0.871	1.396	1.603
G0S5I3	Coupling of ubiquitin conjugation to ER degradation protein 1 OS=Debaryomyces hansenii (strain ATCC 36239 / CBS 767 / JCM 1990 / NBRC 0083 / IGC 2968) GN=CUE1 PE=3 SV=1	23.537	22.7	6	7	6	0.86	1.302	1.515
G0S5I5	ATP-dependent RNA helicase, mitochondrial-like protein OS=Chaetomium thermophilum (strain DSM 1495 / CBS 144.50 / IMI 039719) OX=759272 GN=CTHT_0033080	70.217	59.5	33	64	33	0.643	0.6	0.933
G0S5I6	Peroxisomal targeting signal 2 receptor OS=Komagataella pastoris GN=PEX7 PE=3 SV=1	36.865	18.2	5	6	5	0.946	1.232	1.303
G0S5J0	Coiled-coil domain-containing protein 124 homolog OS=Schizosaccharomyces pombe (strain 972 / ATCC 24843) GN=SPBC29A10.12 PE=3 SV=1	24.647	25.9	5	7	5	0.867	0.897	1.035
G0S5J3	Putative cytoplasm protein OS=Chaetomium thermophilum (strain DSM 1495 / CBS 144.50 / IMI 039719) OX=759272 GN=CTHT_0033160	40.2	12.8	4	5	4	1.061	1.111	1.047
G0S5J4	Essential nuclear protein 1 OS=Saccharomyces cerevisiae (strain ATCC 204508 / S288c) GN=ENP1 PE=1 SV=1	54.247	7.9	4	4	4	0.982	0.509	0.518
G0S5J5	Cell division control protein 73 OS=Saccharomyces cerevisiae (strain ATCC 204508 / S288c) GN=CDC73 PE=1 SV=1	45.248	22	10	10	10	0.711	0.807	1.135
G0S5J9	Putative mitochondrial carrier protein OS=Chaetomium thermophilum (strain DSM 1495 / CBS 144.50 / IMI 039719) OX=759272 GN=CTHT_0033220	45.456	11	4	5	4	0.979	1.284	1.312
G0S5K1	Putative ribosomal protein OS=Chaetomium thermophilum (strain DSM 1495 / CBS 144.50 / IMI 039719) OX=759272 GN=CTHT_0033240	23.481	39	6	10	6	1.232	0.873	0.708
G0S5K2		31.729	40.8	11	22	11	1.054	0.645	0.612
G0S5K3	Tuberous sclerosis 1 protein homolog OS=Schizosaccharomyces pombe (strain 972 / ATCC 24843) GN=tsc1 PE=1 SV=1	93.922	3.4	3	3	3
G0S5K6	FAD-dependent monooxygenase OpS4 OS=Beauveria bassiana (strain ARSEF 2860) GN=OpS4 PE=1 SV=1	49.072	35.9	14	18	14	0.852	1.31	1.538
G0S5K8	5-amino-6-(5-phosphoribosylamino)uracil reductase-like protein OS=Chaetomium thermophilum (strain DSM 1495 / CBS 144.50 / IMI 039719) OX=759272 GN=CTHT_0033310	125.12	25	26	33	26	1.207	1.591	1.318
G0S5K9	26S proteasome regulatory subunit RPN1 OS=Chaetomium thermophilum (strain DSM 1495 / CBS 144.50 / IMI 039719) OX=759272 GN=CTHT_0033320	100.66	32.8	25	34	25	2.266	0.818	0.361
G0S5L1	U3 small nucleolar RNA-associated protein 10 OS=Chaetomium globosum (strain ATCC 6205 / CBS 148.51 / DSM 1962 / NBRC 6347/ NRRL 1970) GN=UTP10 PE=3 SV=1	198.28	3.1	5	5	5	1.655	0.992	0.6
G0S5L3		40.435	5.2	2	2	2
G0S5L4		48.191	49.8	24	78	24	0.915	3.322	3.632
G0S5L6	Phospholipid-transporting ATPase OS=Chaetomium thermophilum (strain DSM 1495 / CBS 144.50 / IMI 039719) OX=759272 GN=CTHT_0024690	152.91	7.7	9	10	9	2.856	1.098	0.385
G0S5L9	Aminopeptidase-like protein OS=Chaetomium thermophilum (strain DSM 1495 / CBS 144.50 / IMI 039719) OX=759272 GN=CTHT_0024740	66.784	23.3	12	13	12	0.745	1.06	1.422
G0S5M0		50.694	47.5	19	31	19	0.66	0.949	1.439
G0S5M1	Alpha-1,3-glucosyltransferase OS=Chaetomium thermophilum (strain DSM 1495 / CBS 144.50 / IMI 039719) OX=759272 GN=CTHT_0024760	57.444	3.9	2	2	2	1.54	2.133	1.385
G0S5M4	UPF0045 protein ECM15-like protein OS=Chaetomium thermophilum (strain DSM 1495 / CBS 144.50 / IMI 039719) OX=759272 GN=CTHT_0024790	13.956	36.5	6	9	6	0.681	0.651	0.956
G0S5M5	UPF0674 endoplasmic reticulum membrane protein YNR021W OS=Saccharomyces cerevisiae (strain ATCC 204508 / S288c) GN=YNR021W PE=1 SV=3	50.648	41.6	15	24	15	0.982	0.926	0.942
G0S5M7	Catalase OS=Chaetomium thermophilum (strain DSM 1495 / CBS 144.50 / IMI 039719) OX=759272 GN=CTHT_0024820	79.969	5.5	4	4	4	0.431	0.434	1.007
G0S5N1	Protein AF-9 homolog OS=Neurospora crassa (strain ATCC 24698 / 74-OR23-1A / CBS 708.71 / DSM 1257 / FGSC 987) GN=yaf9 PE=3 SV=1	32.146	12.8	3	3	3	0.708	0.854	1.206
G0S5N2	MIOREX complex component 2 OS=Saccharomyces cerevisiae (strain ATCC 204508 / S288c) GN=COQ11 PE=1 SV=1	31.578	21.4	7	10	7	2.778	1.345	0.484
G0S5N3	Putative pre-mRNA splicing protein OS=Chaetomium thermophilum (strain DSM 1495 / CBS 144.50 / IMI 039719) OX=759272 GN=CTHT_0024880	36.88	15	6	8	6	0.771	0.586	0.76
G0S5N5	Actin-regulating kinase 1 OS=Saccharomyces cerevisiae (strain ATCC 204508 / S288c) GN=ARK1 PE=1 SV=1	118.93	8.1	7	8	7	0.625	0.606	0.971
G0S5N6		201.41	1.1	2	3	2	1.634	0.874	0.535
G0S5N9	Ribosomal protein L1-like protein OS=Chaetomium thermophilum (strain DSM 1495 / CBS 144.50 / IMI 039719) OX=759272 GN=CTHT_0024940	31.92	23.8	4	6	4	1.14	0.54	0.474
G0S5P0	Glutamyl-tRNA synthetase-like protein OS=Chaetomium thermophilum (strain DSM 1495 / CBS 144.50 / IMI 039719) OX=759272 GN=CTHT_0024950	73.316	52.1	35	57	35	0.833	0.679	0.814
G0S5P2	Phenylalanyl-tRNA synthetase beta chain-like protein OS=Chaetomium thermophilum (strain DSM 1495 / CBS 144.50 / IMI 039719) OX=759272 GN=CTHT_0024970	68.708	56.6	29	51	29	0.963	1.02	1.059
G0S5P5	Putative mitochondrial fusion protein OS=Chaetomium thermophilum (strain DSM 1495 / CBS 144.50 / IMI 039719) OX=759272 GN=CTHT_0025000	57.854	11.3	5	6	5	1.134	1.083	0.955
G0S5P6	Putative 2 iron, 2 sulfur cluster binding protein OS=Chaetomium thermophilum (strain DSM 1495 / CBS 144.50 / IMI 039719) OX=759272 GN=CTHT_0025010	22.341	4	1	1	1	1.007	0.92	0.913
G0S5P8	Polysaccharide monooxygenase Cel61a OS=Myceliophthora thermophila (strain ATCC 42464 / BCRC 31852 / DSM 1799) GN=Cel61a PE=1 SV=1	36.425	35.8	9	27	9	2.591	8.725	3.368
G0S5P9		40.496	6.1	2	2	2	0.828	0.612	0.738
G0S5Q0	Mitochondrial pyruvate dehydrogenase protein x component-like protein OS=Chaetomium thermophilum (strain DSM 1495 / CBS 144.50 / IMI 039719) OX=759272 GN=CTHT_0025050	46.831	41.4	16	28	16	1.026	0.921	0.898
G0S5Q6	3-oxoacyl-[acyl-carrier-protein] synthase OS=Chaetomium thermophilum (strain DSM 1495 / CBS 144.50 / IMI 039719) OX=759272 GN=CTHT_0025110	46.093	9.1	3	5	3	0.989	0.956	0.966
G0S5Q7	Protein CBP3, mitochondrial OS=Saccharomyces cerevisiae (strain ATCC 204508 / S288c) GN=CBP3 PE=1 SV=1	36.569	13.9	4	6	4	1.322	1.661	1.256
G0S5Q8	Dihydrofolate reductase-like protein OS=Chaetomium thermophilum (strain DSM 1495 / CBS 144.50 / IMI 039719) OX=759272 GN=CTHT_0025130	26.181	25.6	5	6	5	0.423	0.249	0.59
G0S5Q9		133.96	5.6	6	8	6	1.505	0.987	0.655
G0S5R0	Pre-rRNA-processing protein rix1 OS=Schizosaccharomyces pombe (strain 972 / ATCC 24843) GN=rix1 PE=1 SV=1	84.755	6.8	4	5	4	0.757	0.793	1.047
G0S5R2	Hydrolase-like protein OS=Chaetomium thermophilum (strain DSM 1495 / CBS 144.50 / IMI 039719) OX=759272 GN=CTHT_0025170	41.978	16.2	4	5	4	1.607	0.8	0.498
G0S5R5	NADPH--cytochrome P450 reductase OS=Chaetomium thermophilum (strain DSM 1495 / CBS 144.50 / IMI 039719) OX=759272 GN=cprA	89.982	35	26	38	26	1.117	0.507	0.454
G0S5R6	Cell morphogenesis protein (PAG1)-like protein OS=Chaetomium thermophilum (strain DSM 1495 / CBS 144.50 / IMI 039719) OX=759272 GN=CTHT_0033360	286.97	0.7	1	1	1
G0S5R7	Lon protease homolog 2, peroxisomal OS=Chaetomium thermophilum (strain DSM 1495 / CBS 144.50 / IMI 039719) OX=759272 GN=CTHT_0033370	105.07	21.1	19	21	19	0.996	1.231	1.235
G0S5R8	Putative DNA mismatch repair protein OS=Chaetomium thermophilum (strain DSM 1495 / CBS 144.50 / IMI 039719) OX=759272 GN=CTHT_0033380	82.238	5.1	3	3	3
G0S5R9		96.299	31	20	26	20	0.904	1.343	1.485
G0S5S0	Nucleolar pre-ribosomal-associated protein 1 OS=Saccharomyces cerevisiae (strain ATCC 204508 / S288c) GN=URB1 PE=1 SV=2	128.18	1.3	2	2	2	1.196	1.185	0.99
G0S5S2	Isopentenyl-diphosphate delta-isomerase-like protein OS=Chaetomium thermophilum (strain DSM 1495 / CBS 144.50 / IMI 039719) OX=759272 GN=CTHT_0033420	29.273	72.7	19	34	19	1.215	1.495	1.23
G0S5S4	Replication factor A protein 2 OS=Schizosaccharomyces pombe (strain 972 / ATCC 24843) GN=ssb2 PE=1 SV=1	29.541	52.4	9	12	9	0.695	0.732	1.053
G0S5S5		61.905	17.8	8	9	8	0.755	0.751	0.994
G0S5S7	J domain-containing protein spf31 OS=Schizosaccharomyces pombe (strain 972 / ATCC 24843) GN=spf31 PE=4 SV=1	29.528	4.4	1	1	1
G0S5T0		74.02	9.6	7	8	7	0.827	0.967	1.169
G0S5T2		138.71	2.5	2	2	2	0.953	0.595	0.625
G0S5T4	Putative vacuolar membrane-associated protein OS=Chaetomium thermophilum (strain DSM 1495 / CBS 144.50 / IMI 039719) OX=759272 GN=CTHT_0033540	265.94	2.2	5	5	5	1.376	2.937	2.135
G0S5T7	Putative elongation factor OS=Chaetomium thermophilum (strain DSM 1495 / CBS 144.50 / IMI 039719) OX=759272 GN=CTHT_0033570	93.525	67	55	208	55	0.734	0.59	0.804
G0S5U0	GTPase-activating protein for-like protein OS=Chaetomium thermophilum (strain DSM 1495 / CBS 144.50 / IMI 039719) OX=759272 GN=CTHT_0033600	119.58	26.3	26	28	26	0.647	0.501	0.774
G0S5U1	Protein STU1 OS=Chaetomium globosum (strain ATCC 6205 / CBS 148.51 / DSM 1962 / NBRC 6347 / NRRL 1970) GN=STU1 PE=3 SV=1	106.7	17.7	16	17	16	1.405	1.37	0.975
G0S5U4	Isocitrate dehydrogenase [NAD] subunit, mitochondrial OS=Chaetomium thermophilum (strain DSM 1495 / CBS 144.50 / IMI 039719) OX=759272 GN=CTHT_0033640	41.361	49.7	15	52	15	1.051	1.101	1.047
G0S5U5		114	18.8	18	21	18	1.075	0.93	0.865
G0S5U6		82.52	6.5	4	5	4	1.032	1.135	1.1
G0S5U7	Putative lipase YDR444W OS=Saccharomyces cerevisiae (strain ATCC 204508 / S288c) GN=YDR444W PE=1 SV=1	126.32	6.2	6	6	6	1.364	1.283	0.941
G0S5U9	Methylenetetrahydrofolate reductase OS=Chaetomium thermophilum (strain DSM 1495 / CBS 144.50 / IMI 039719) OX=759272 GN=CTHT_0033700	69.979	28.7	15	17	15	1.293	1.812	1.402
G0S5V0	RNA recognition motif-containing protein OS=Chaetomium thermophilum (strain DSM 1495 / CBS 144.50 / IMI 039719) OX=759272 GN=CTHT_0033710	91.437	10.2	6	6	6	1.01	1.127	1.116
G0S5V2	Signal recognition particle subunit SRP68 OS=Chaetomium thermophilum (strain DSM 1495 / CBS 144.50 / IMI 039719) OX=759272 GN=CTHT_0033730	68.91	51	29	38	29	0.784	0.61	0.778
G0S5V3	Putative heat shock protein OS=Chaetomium thermophilum (strain DSM 1495 / CBS 144.50 / IMI 039719) OX=759272 GN=CTHT_0033740	72.111	68.5	51	189	49	1.874	2.055	1.097
G0S5V4		74.079	1.2	1	1	1
G0S5V5		48.545	23.8	6	6	6	1.608	1.255	0.781
G0S5V6		35.726	23.5	6	8	6	1.839	1.639	0.891
G0S5V8	Eukaryotic translation initiation factor 3 subunit G OS=Chaetomium thermophilum (strain DSM 1495 / CBS 144.50 / IMI 039719) OX=759272 GN=TIF35	32.036	59.2	18	33	18	0.613	0.701	1.144
G0S5W0	Phosphatidylethanolamine N-methyltransferase OS=Chaetomium thermophilum (strain DSM 1495 / CBS 144.50 / IMI 039719) OX=759272 GN=CTHT_0033810	108.58	10.5	7	9	7	0.758	1.086	1.433
G0S5W2	NEDD8-activating enzyme E1 regulatory subunit OS=Chaetomium thermophilum (strain DSM 1495 / CBS 144.50 / IMI 039719) OX=759272 GN=CTHT_0033830	59.547	40	17	26	17	1.054	0.718	0.682
G0S5W4	NADP-dependent 3-hydroxy acid dehydrogenase OS=Schizosaccharomyces pombe (strain 972 / ATCC 24843) GN=SPAC521.03 PE=1 SV=1	79.784	18.7	10	21	10	1.023	1.157	1.131
G0S5W5		11.856	78.9	6	9	6	1.434	1.709	1.192
G0S5W6		84.673	11.7	9	11	9	0.72	0.864	1.199
G0S5W8		35.296	63.3	16	50	16	0.325	0.224	0.689
G0S5X0	Putative dolichol phosphate-mannose biosynthesis regulatory protein OS=Chaetomium thermophilum (strain DSM 1495 / CBS 144.50 / IMI 039719) OX=759272 GN=CTHT_0025220	15.815	9.5	1	3	1	0.522	1.158	2.22
G0S5X1		126.46	3.3	3	3	3	0.663	0.682	1.028
G0S5X2		93.125	2.7	2	2	2	1.158	0.808	0.698
G0S5X4		47.24	11.5	2	3	2	0.816	0.981	1.202
G0S5X6		17.69	22.6	4	5	4	1.075	1.675	1.558
G0S5X7	Mitochondrial import inner membrane translocase subunit tim14 OS=Emericella nidulans (strain FGSC A4 / ATCC 38163 / CBS 112.46/ NRRL 194 / M139) GN=pam18 PE=3 SV=1	11.407	43	4	10	4	1.251	0.979	0.783
G0S5Y1		18.276	6.5	1	1	1
G0S5Y2		28.339	7	2	2	2	1.282	1.26	0.983
G0S5Y5		40.786	2.6	1	1	1	1.177	1.201	1.02
G0S5Y6		62.722	5.4	2	2	2	0.887	1.047	1.18
G0S5Y7	4-nitrophenylphosphatase OS=Chaetomium thermophilum (strain DSM 1495 / CBS 144.50 / IMI 039719) OX=759272 GN=CTHT_0025390	30.437	37.9	8	14	8	1.283	2.156	1.681
G0S5Y8	6-phosphogluconolactonase-like protein OS=Chaetomium thermophilum (strain DSM 1495 / CBS 144.50 / IMI 039719) OX=759272 GN=CTHT_0025400	28.442	89.7	16	28	16	1.053	1.947	1.848
G0S5Z1	pH-response transcription factor pacc-1 OS=Neurospora crassa (strain ATCC 24698 / 74-OR23-1A / CBS 708.71 / DSM 1257 / FGSC 987) GN=pacc-1 PE=3 SV=2	74.766	16.9	12	17	12	0.76	1.09	1.434
G0S5Z2	SEH-associated protein 4 OS=Saccharomyces cerevisiae (strain ATCC 204508 / S288c) GN=SEA4 PE=1 SV=2	113.33	14.4	12	15	12	1.052	0.836	0.795
G0S5Z4		36.619	24.6	7	8	7	1.002	1.461	1.457
G0S5Z5	Putative tRNA 2'-phosphotransferase OS=Schizosaccharomyces pombe (strain 972 / ATCC 24843) GN=SPAC2C4.12c PE=3 SV=2	34.83	13.4	4	5	4
G0S5Z7	Dual-specificity protein phosphatase-like protein OS=Chaetomium thermophilum (strain DSM 1495 / CBS 144.50 / IMI 039719) OX=759272 GN=CTHT_0025490	99.557	1.2	1	1	1
G0S5Z9	RNA-binding protein rnc1 OS=Schizosaccharomyces pombe (strain 972 / ATCC 24843) GN=rnc1 PE=1 SV=1	40.338	52.8	18	34	18	0.525	0.46	0.876
G0S601	Serine/threonine-protein kinase ppk6 OS=Schizosaccharomyces pombe (strain 972 / ATCC 24843) GN=ppk6 PE=1 SV=2	139.16	8	8	9	8	1.478	1.251	0.846
G0S604	Putative single-stranded DNA binding protein OS=Chaetomium thermophilum (strain DSM 1495 / CBS 144.50 / IMI 039719) OX=759272 GN=CTHT_0025560	16.821	59.1	7	22	7	1.892	2.055	1.086
G0S605		91.973	6.5	5	5	5	1.09	0.707	0.649
G0S606	D3,D2-enoyl-CoA isomerase-like protein OS=Chaetomium thermophilum (strain DSM 1495 / CBS 144.50 / IMI 039719) OX=759272 GN=CTHT_0025580	30.47	15.6	3	4	3	0.824	0.811	0.984
G0S608	Ubiquitin ligase activity-like protein OS=Chaetomium thermophilum (strain DSM 1495 / CBS 144.50 / IMI 039719) OX=759272 GN=CTHT_0025600	100.14	12.1	11	14	11	1.253	0.906	0.723
G0S611		43.039	2.6	1	1	1
G0S612		40.656	2.7	1	1	1
G0S613	Triosephosphate isomerase OS=Chaetomium thermophilum (strain DSM 1495 / CBS 144.50 / IMI 039719) OX=759272 GN=CTHT_0025650	27.073	60	13	34	13	1.089	0.789	0.725
G0S614	54S ribosomal protein L51, mitochondrial OS=Ashbya gossypii (strain ATCC 10895 / CBS 109.51 / FGSC 9923 / NRRL Y-1056) GN=MRPL51 PE=3 SV=1	15.46	53.3	7	10	7	1.073	0.883	0.823
G0S615	U1 small nuclear ribonucleoprotein 70 kDa-like protein OS=Chaetomium thermophilum (strain DSM 1495 / CBS 144.50 / IMI 039719) OX=759272 GN=CTHT_0025670	43.212	27.1	10	12	10	0.696	0.758	1.089
G0S616	Ribosome assembly factor mrt4 OS=Chaetomium thermophilum (strain DSM 1495 / CBS 144.50 / IMI 039719) OX=759272 GN=CTHT_0025680	30.48	37.4	7	7	7	0.71	0.959	1.35
G0S617	Mating factor A secretion protein STE6-like protein OS=Chaetomium thermophilum (strain DSM 1495 / CBS 144.50 / IMI 039719) OX=759272 GN=CTHT_0025690	148.11	24.1	28	39	28	1.021	1.062	1.04
G0S618		34.038	13.8	4	5	4	1.26	1.916	1.521
G0S619	E3 ubiquitin-protein ligase-like protein OS=Chaetomium thermophilum (strain DSM 1495 / CBS 144.50 / IMI 039719) OX=759272 GN=CTHT_0025710	79.941	32.1	21	27	21	1.155	0.965	0.836
G0S620	Putative pre-mRNA splicing protein OS=Chaetomium thermophilum (strain DSM 1495 / CBS 144.50 / IMI 039719) OX=759272 GN=CTHT_0033880	97.818	4.9	4	4	4	1.864	0.867	0.465
G0S621	Vacuolar ATP synthase subunit d-like protein OS=Chaetomium thermophilum (strain DSM 1495 / CBS 144.50 / IMI 039719) OX=759272 GN=CTHT_0033890	19.655	15.6	2	3	2
G0S622	U1 small nuclear ribonucleoprotein usp102 OS=Schizosaccharomyces pombe (strain 972 / ATCC 24843) GN=usp102 PE=1 SV=1	27.813	44	8	11	8	0.762	1.063	1.395
G0S623	Putative amino acid sensor-independent protein OS=Chaetomium thermophilum (strain DSM 1495 / CBS 144.50 / IMI 039719) OX=759272 GN=CTHT_0033910	112.46	1.8	1	1	1	0.996	1.098	1.102
G0S625	DNA-directed RNA polymerases I, II, and III subunit RPABC3 OS=Chaetomium thermophilum (strain DSM 1495 / CBS 144.50 / IMI 039719) OX=759272 GN=CTHT_0033930	17.65	37	4	7	4	0.894	1.218	1.363
G0S626	Thiamine pyrophosphokinase OS=Schizosaccharomyces pombe (strain 972 / ATCC 24843) GN=tnr3 PE=4 SV=1	40.397	42.4	12	16	12	1.898	1.701	0.896
G0S628	Mannan polymerase II complex ANP1 subunit-like protein OS=Chaetomium thermophilum (strain DSM 1495 / CBS 144.50 / IMI 039719) OX=759272 GN=CTHT_0033960	68.705	11.6	7	7	7	0.718	0.783	1.091
G0S629	Putative ARF guanine-nucleotide exchange factor OS=Chaetomium thermophilum (strain DSM 1495 / CBS 144.50 / IMI 039719) OX=759272 GN=CTHT_0033970	180.08	1.6	3	3	3	1.697	1.304	0.769
G0S630	tRNA nucleotidyltransferase-like protein OS=Chaetomium thermophilum (strain DSM 1495 / CBS 144.50 / IMI 039719) OX=759272 GN=CTHT_0033980	61.45	34.8	16	21	16	1.339	1.497	1.118
G0S631		50.467	6.2	3	4	3	1.037	1.695	1.635
G0S632	Polyphosphoinositide phosphatase-like protein OS=Chaetomium thermophilum (strain DSM 1495 / CBS 144.50 / IMI 039719) OX=759272 GN=CTHT_0034000	129.41	2	2	2	2
G0S635	Meiotically up-regulated gene 157 protein OS=Schizosaccharomyces pombe (strain 972 / ATCC 24843) GN=mug157 PE=1 SV=1	62.547	26.5	13	19	13	0.47	0.483	1.026
G0S636		44.941	1.9	1	1	1	1.163	1.122	0.965
G0S637	GPI ethanolamine phosphate transferase 1 OS=Emericella nidulans (strain FGSC A4 / ATCC 38163 / CBS 112.46 / NRRL 194 / M139)GN=mcd4 PE=3 SV=1	101.25	7.3	5	5	5	0.967	0.95	0.983
G0S638	Cutinase transcription factor 1 alpha-like protein OS=Chaetomium thermophilum (strain DSM 1495 / CBS 144.50 / IMI 039719) OX=759272 GN=CTHT_0034060	103.34	2.9	2	3	2	0.924	0.815	0.882
G0S639	Vacuolar protein-sorting protein bro-1 OS=Neurospora crassa (strain ATCC 24698 / 74-OR23-1A / CBS 708.71 / DSM 1257 / FGSC 987) GN=bro-1 PE=3 SV=1	107.78	28.9	23	27	23	1.157	1.498	1.295
G0S640	Uncharacterized hydrolase C21C3.09c OS=Schizosaccharomyces pombe (strain 972 / ATCC 24843) GN=SPBC21C3.09c PE=3 SV=1	31.061	57.9	12	13	12	0.474	0.386	0.814
G0S641	Putative exocyst complex protein OS=Chaetomium thermophilum (strain DSM 1495 / CBS 144.50 / IMI 039719) OX=759272 GN=CTHT_0034090	71.118	32.4	19	19	19	1.188	1.141	0.96
G0S642	Aminotransferase-like protein OS=Chaetomium thermophilum (strain DSM 1495 / CBS 144.50 / IMI 039719) OX=759272 GN=CTHT_0034100	51.428	48.7	19	23	19	2.118	0.624	0.295
G0S643	DNA helicase OS=Chaetomium thermophilum (strain DSM 1495 / CBS 144.50 / IMI 039719) OX=759272 GN=CTHT_0034110	99.465	13.2	10	10	10	1.146	0.815	0.711
G0S644	Structural stability of L-A double-stranded RNA-containing protein OS=Chaetomium thermophilum (strain DSM 1495 / CBS 144.50 / IMI 039719) OX=759272 GN=CTHT_0034120	51.319	4.5	1	1	1
G0S645	Adenylyl cyclase-associated protein OS=Chaetomium thermophilum (strain DSM 1495 / CBS 144.50 / IMI 039719) OX=759272 GN=CTHT_0034130	58.071	32.2	18	28	18	1.025	0.844	0.823
G0S646	Carnitine O-acetyltransferase-like protein OS=Chaetomium thermophilum (strain DSM 1495 / CBS 144.50 / IMI 039719) OX=759272 GN=CTHT_0034140	69.976	48.4	27	53	27	1.296	1.417	1.094
G0S647	SWI/SNF and RSC complexes subunit ssr2 OS=Schizosaccharomyces pombe (strain 972 / ATCC 24843) GN=ssr2 PE=1 SV=3	74.749	36.2	22	34	22	0.994	1.061	1.068
G0S648	Electron transfer flavoprotein alpha subunit-like protein OS=Chaetomium thermophilum (strain DSM 1495 / CBS 144.50 / IMI 039719) OX=759272 GN=CTHT_0034170	36.442	68.6	19	52	19	0.885	0.664	0.75
G0S649	NADPH:adrenodoxin oxidoreductase, mitochondrial OS=Chaetomium thermophilum (strain DSM 1495 / CBS 144.50 / IMI 039719) OX=759272 GN=CTHT_0034180	52.783	19.1	10	14	10	2.046	1.854	0.906
G0S652	GPI inositol-deacylase OS=Chaetomium thermophilum (strain DSM 1495 / CBS 144.50 / IMI 039719) OX=759272 GN=CTHT_0034210	131.39	1.4	2	2	2	1.553	1.129	0.727
G0S653		52.567	19.4	6	6	6	1.308	0.844	0.645
G0S654	Membrane-spanning ATPase-like protein OS=Chaetomium thermophilum (strain DSM 1495 / CBS 144.50 / IMI 039719) OX=759272 GN=CTHT_0034230	45.82	12.2	5	5	5	1.184	1.067	0.901
G0S655	Cystathionine beta-lyase-like protein OS=Chaetomium thermophilum (strain DSM 1495 / CBS 144.50 / IMI 039719) OX=759272 GN=CTHT_0034240	46.964	12.2	3	3	3	1.063	1.348	1.268
G0S656	Membrane protein TMS1 OS=Saccharomyces cerevisiae (strain ATCC 204508 / S288c) GN=TMS1 PE=1 SV=1	47.489	8.4	2	2	2	1.48	2.084	1.408
G0S658	AP complex subunit sigma OS=Chaetomium thermophilum (strain DSM 1495 / CBS 144.50 / IMI 039719) OX=759272 GN=CTHT_0034270	16.899	5.6	1	1	1	1.017	0.949	0.933
G0S659	Vacuolar protein sorting-associated protein IST1 OS=Saccharomyces cerevisiae (strain ATCC 204508 / S288c) GN=IST1 PE=1 SV=1	46.4	12.9	4	6	4	0.86	0.61	0.71
G0S660	Protein SPT3 OS=Saccharomyces cerevisiae (strain ATCC 204508 / S288c) GN=SPT3 PE=1 SV=1	48.485	2.1	1	1	1
G0S661	Leucine carboxyl methyltransferase-like protein OS=Chaetomium thermophilum (strain DSM 1495 / CBS 144.50 / IMI 039719) OX=759272 GN=CTHT_0034300	44.456	18.7	6	7	6	1.258	1.746	1.388
G0S662		40.45	8.3	3	3	3	0.502	0.484	0.964
G0S663	Kinesin-like protein OS=Chaetomium thermophilum (strain DSM 1495 / CBS 144.50 / IMI 039719) OX=759272 GN=CTHT_0034320	104	36.7	31	41	31	1.486	0.716	0.482
G0S665	Acetyl-CoA acetyltransferase-like protein OS=Chaetomium thermophilum (strain DSM 1495 / CBS 144.50 / IMI 039719) OX=759272 GN=CTHT_0034340	44.855	60.3	20	49	19	0.607	0.517	0.852
G0S667	Probable secreted beta-glucosidase adg3 OS=Schizosaccharomyces pombe (strain 972 / ATCC 24843) GN=adg3 PE=2 SV=1	48.468	3	1	1	1	1.384	1.119	0.808
G0S668		70.24	5.9	4	4	4	1.263	1.342	1.063
G0S669		35.723	47.8	16	25	16	1.505	0.609	0.405
G0S673	Putative excision repair protein OS=Chaetomium thermophilum (strain DSM 1495 / CBS 144.50 / IMI 039719) OX=759272 GN=CTHT_0025730	39.865	40.4	11	21	11	0.708	0.814	1.15
G0S676	Histone-lysine N-methyltransferase OS=Chaetomium thermophilum (strain DSM 1495 / CBS 144.50 / IMI 039719) OX=759272 GN=CTHT_0025760	105.27	1.2	1	1	1	1.408	0.492	0.349
G0S677	4-aminobutyrate aminotransferase-like protein OS=Chaetomium thermophilum (strain DSM 1495 / CBS 144.50 / IMI 039719) OX=759272 GN=CTHT_0025770	56.453	61.7	25	79	25	0.616	0.367	0.595
G0S678	Centromere-binding protein 1-like protein OS=Chaetomium thermophilum (strain DSM 1495 / CBS 144.50 / IMI 039719) OX=759272 GN=CTHT_0025780	42.469	13	5	8	5	1.623	2.709	1.669
G0S679	Protein FYV10 OS=Chaetomium globosum (strain ATCC 6205 / CBS 148.51 / DSM 1962 / NBRC 6347 / NRRL 1970) GN=FYV10 PE=3 SV=1	50.729	15.2	6	6	6	0.815	1.066	1.308
G0S680	Ccr4-not transcription complex subunit 7-like protein OS=Chaetomium thermophilum (strain DSM 1495 / CBS 144.50 / IMI 039719) OX=759272 GN=CTHT_0025800	60.973	15.8	7	8	7	1.016	1.381	1.359
G0S681		11.13	24.7	2	3	2	1.481	1.031	0.696
G0S683	Eukaryotic translation initiation factor 6 OS=Chaetomium thermophilum (strain DSM 1495 / CBS 144.50 / IMI 039719) OX=759272 GN=TIF6	26.448	48	8	13	8	0.619	0.612	0.989
G0S685	DNA damage tolerance protein RHC31 OS=Saccharomyces cerevisiae (strain ATCC 204508 / S288c) GN=AOS1 PE=1 SV=1	42.28	29.4	12	14	12	0.91	1.044	1.147
G0S691	Putative resistance protein OS=Chaetomium thermophilum (strain DSM 1495 / CBS 144.50 / IMI 039719) OX=759272 GN=CTHT_0025910	174.92	9.2	11	11	11	0.984	0.895	0.909
G0S692	UPF0047 protein C4A8.02c OS=Schizosaccharomyces pombe (strain 972 / ATCC 24843) GN=SPAC4A8.02c PE=3 SV=1	16.782	45	7	10	7	0.945	1.677	1.775
G0S693		30.286	56.4	11	17	11	0.925	1.008	1.09
G0S695		31.255	22.9	5	8	5	1.014	1.221	1.204
G0S697	Putative G3BP-like protein OS=Schizosaccharomyces pombe (strain 972 / ATCC 24843) GN=nxt3 PE=1 SV=1	56.488	55.5	25	48	25	0.898	1.233	1.374
G0S6A0		42.502	12.7	3	3	3
G0S6A2	Negative regulator of the PHO system OS=Candida albicans GN=PHO85 PE=3 SV=1	42.834	46	16	19	16	1.037	1.134	1.093
G0S6A3	Peptide hydrolase OS=Chaetomium thermophilum (strain DSM 1495 / CBS 144.50 / IMI 039719) OX=759272 GN=CTHT_0026040	40.357	11	4	4	4	0.862	0.904	1.049
G0S6A4		31.52	6.3	1	1	1
G0S6A5		41.508	15.7	5	5	5	1.242	1.562	1.257
G0S6A6		100.81	7.1	5	5	5	0.683	0.594	0.869
G0S6A9		46.891	16.7	8	8	8	0.768	0.632	0.823
G0S6B0	60S ribosomal protein L43-like protein OS=Chaetomium thermophilum (strain DSM 1495 / CBS 144.50 / IMI 039719) OX=759272 GN=CTHT_0026110	10.137	55.4	5	18	5	0.994	0.381	0.384
G0S6B2	54S ribosomal protein L17, mitochondrial OS=Saccharomyces cerevisiae (strain ATCC 204508 / S288c) GN=MRPL17 PE=1 SV=2	44.368	30.2	9	17	9	1.094	0.94	0.859
G0S6B4	von willebrand factor (VWF) type A domain-containing protein OS=Chaetomium thermophilum (strain DSM 1495 / CBS 144.50 / IMI 039719) OX=759272 GN=CTHT_0026150	127.69	16.8	16	19	16	1.41	1.198	0.85
G0S6B5	T-complex protein 1 subunit theta-like protein OS=Chaetomium thermophilum (strain DSM 1495 / CBS 144.50 / IMI 039719) OX=759272 GN=CTHT_0026160	59.235	62.9	33	59	33	1.196	2.205	1.844
G0S6B6		34.309	19	5	6	5	1.666	1.004	0.603
G0S6B7	Sad1-interacting factor 2 OS=Schizosaccharomyces pombe (strain 972 / ATCC 24843) GN=sif2 PE=1 SV=2	65.006	10.8	6	7	6	1.131	1.261	1.114
G0S6B8	Hsp90 co-chaperone Cdc37 OS=Schizosaccharomyces pombe (strain 972 / ATCC 24843) GN=cdc37 PE=1 SV=1	57.127	68	33	54	32	5.509	3.683	0.668
G0S6B9	Structural maintenance of chromosomes protein OS=Chaetomium thermophilum (strain DSM 1495 / CBS 144.50 / IMI 039719) OX=759272 GN=CTHT_0026200	138.98	30.3	34	39	34	1.353	0.5	0.37
G0S6C0	Helicase-like protein OS=Chaetomium thermophilum (strain DSM 1495 / CBS 144.50 / IMI 039719) OX=759272 GN=CTHT_0026210	210.3	6.3	10	11	10	2.256	1.361	0.603
G0S6C1		19.927	8.1	2	2	2
G0S6C2	Uncharacterized WD repeat-containing protein C32H8.09 OS=Schizosaccharomyces pombe (strain 972 / ATCC 24843) GN=pi015 PE=4 SV=1	56.611	10	6	8	6	0.79	1.477	1.869
G0S6C4	Synaptobrevin-like protein OS=Chaetomium thermophilum (strain DSM 1495 / CBS 144.50 / IMI 039719) OX=759272 GN=CTHT_0026260	22.24	58.1	11	20	11	1.146	1.18	1.03
G0S6C7	Single-stranded TG1-3 DNA-binding protein OS=Schizosaccharomyces pombe (strain 972 / ATCC 24843) GN=tcg1 PE=1 SV=3	39.07	71.5	23	74	23	0.997	1.225	1.229
G0S6C8	Carbamoyl-phosphate synthase arginine-specific small chain-like protein OS=Chaetomium thermophilum (strain DSM 1495 / CBS 144.50 / IMI 039719) OX=759272 GN=CTHT_0034460	49.766	19.6	7	9	7	1.24	1.456	1.174
G0S6C9		67.55	21.3	10	10	10	0.88	0.746	0.848
G0S6D1	Putative transcription factor OS=Chaetomium thermophilum (strain DSM 1495 / CBS 144.50 / IMI 039719) OX=759272 GN=CTHT_0034490	47.335	2.5	1	1	1
G0S6D3	Protein BCP1 OS=Chaetomium thermophilum (strain DSM 1495 / CBS 144.50 / IMI 039719) OX=759272 GN=CTHT_0034510	33.602	23.6	5	5	5	1.337	1.355	1.013
G0S6D4	Chorismate mutase OS=Chaetomium thermophilum (strain DSM 1495 / CBS 144.50 / IMI 039719) OX=759272 GN=CTHT_0034520	30.858	37.3	8	10	8	1.199	3.412	2.846
G0S6D5	Mitochondrial division protein 1 OS=Neurospora crassa (strain ATCC 24698 / 74-OR23-1A / CBS 708.71 / DSM 1257 / FGSC 987)GN=mdv1 PE=3 SV=2	84.942	7	5	5	5	1.817	0.915	0.504
G0S6D7	Mitotic checkpoint protein bub3 OS=Schizosaccharomyces pombe (strain 972 / ATCC 24843) GN=bub3 PE=1 SV=1	38.09	43.7	10	19	10	0.885	1.217	1.375
G0S6D8	Putative GTP binding protein OS=Chaetomium thermophilum (strain DSM 1495 / CBS 144.50 / IMI 039719) OX=759272 GN=CTHT_0034560	39.853	10.5	2	2	2
G0S6E0		72.823	22.2	11	14	11	1.137	1.434	1.26
G0S6E2	Transcription initiation factor IIA subunit 2 OS=Chaetomium thermophilum (strain DSM 1495 / CBS 144.50 / IMI 039719) OX=759272 GN=CTHT_0034600	15.911	14.8	2	3	2	0.583	0.697	1.196
G0S6E3	S-adenosyl-L-methionine-dependent tRNA 4-demethylwyosine synthase OS=Saccharomyces cerevisiae (strain ATCC 204508 / S288c)GN=TYW1 PE=1 SV=1	110.4	1.3	1	1	1
G0S6E4	Mitochondrial import receptor subunit tom20 OS=Neurospora crassa (strain ATCC 24698 / 74-OR23-1A / CBS 708.71 / DSM 1257/ FGSC 987) GN=tom20 PE=3 SV=1	20.204	54.6	10	23	10	1.156	0.838	0.725
G0S6E5	Exocyst complex component exo84 OS=Neurospora crassa (strain ATCC 24698 / 74-OR23-1A / CBS 708.71 / DSM 1257 / FGSC 987)GN=exo84 PE=3 SV=2	76.122	6.4	4	4	4	2.652	1.011	0.381
G0S6E6	Serine/threonine-protein phosphatase OS=Chaetomium thermophilum (strain DSM 1495 / CBS 144.50 / IMI 039719) OX=759272 GN=CTHT_0034640	37.58	58.1	13	23	13	0.848	0.887	1.046
G0S6E8		54.775	7.9	4	4	4	1.314	1.428	1.087
G0S6E9	Serine/threonine-protein kinase ppk19 OS=Schizosaccharomyces pombe (strain 972 / ATCC 24843) GN=ppk19 PE=1 SV=1	175.95	0.7	1	1	1
G0S6F0	U2 small nuclear ribonucleoprotein A'-like protein OS=Chaetomium thermophilum (strain DSM 1495 / CBS 144.50 / IMI 039719) OX=759272 GN=CTHT_0034680	27.209	34.7	5	7	5	0.647	0.739	1.142
G0S6F1	Putative transcription factor C16C4.22 OS=Schizosaccharomyces pombe (strain 972 / ATCC 24843) GN=SPCC16C4.22 PE=3 SV=1	20.884	20	2	2	2	0.983	1.213	1.234
G0S6F2	Chloride channel protein OS=Chaetomium thermophilum (strain DSM 1495 / CBS 144.50 / IMI 039719) OX=759272 GN=CTHT_0034700	122.03	1.6	2	2	2	1.266	0.769	0.608
G0S6F6	Alpha-L-arabinofuranosidase axhA-2 OS=Emericella nidulans (strain FGSC A4 / ATCC 38163 / CBS 112.46 / NRRL 194 / M139) GN=axhA-2 PE=1 SV=1	111.38	13.6	9	19	9	4.04	2.817	0.697
G0S6F9	26S proteasome regulatory subunit-like protein OS=Chaetomium thermophilum (strain DSM 1495 / CBS 144.50 / IMI 039719) OX=759272 GN=CTHT_0034780	50.95	53.1	22	42	22	1.006	0.824	0.819
G0S6G0		36.603	33.6	11	14	11	1.391	1.407	1.011
G0S6G1	Anthranilate phosphoribosyltransferase-like protein OS=Chaetomium thermophilum (strain DSM 1495 / CBS 144.50 / IMI 039719) OX=759272 GN=CTHT_0034800	45.92	24.8	8	11	8	1.149	1.196	1.041
G0S6G2	tRNA ligase OS=Chaetomium thermophilum (strain DSM 1495 / CBS 144.50 / IMI 039719) OX=759272 GN=CTHT_0034810	95.393	43.7	37	48	37	1.132	1.406	1.242
G0S6G3	Ankyrin repeat-containing protein OS=Chaetomium thermophilum (strain DSM 1495 / CBS 144.50 / IMI 039719) OX=759272 GN=CTHT_0034820	23.701	33	5	6	5	0.695	0.849	1.221
G0S6G4		38.788	9.9	3	3	3	0.9	1.062	1.18
G0S6G7	Coatomer subunit beta OS=Chaetomium thermophilum (strain DSM 1495 / CBS 144.50 / IMI 039719) OX=759272 GN=CTHT_0034860	107.05	36.6	32	59	32	1.51	0.828	0.548
G0S6G8		35.051	6.7	2	2	2	1.961	1.543	0.787
G0S6H4	3-hydroxyacyl-CoA dehydrogenase-like protein LAM1 OS=Cochliobolus heterostrophus (strain C4 / ATCC 48331 / race T) GN=LAM1 PE=3 SV=1	46.027	53.8	16	29	16	3.179	1.606	0.505
G0S6H5		21.215	11.8	2	3	2	0.375	0.486	1.297
G0S6H6	SWM histone demethylase complex subunit phf1 OS=Schizosaccharomyces pombe (strain 972 / ATCC 24843) GN=phf1 PE=1 SV=1	111.01	15.8	14	15	14	0.746	0.565	0.757
G0S6H7	Splicing factor 3a subunit 2-like protein OS=Chaetomium thermophilum (strain DSM 1495 / CBS 144.50 / IMI 039719) OX=759272 GN=CTHT_0034960	27.908	25.1	6	7	6	0.961	1.264	1.316
G0S6I0	Adenylosuccinate synthetase OS=Chaetomium thermophilum (strain DSM 1495 / CBS 144.50 / IMI 039719) OX=759272 GN=CTHT_0026290	46.996	43.5	18	34	18	0.741	0.891	1.202
G0S6I3	Anaphase-promoting complex-like protein OS=Chaetomium thermophilum (strain DSM 1495 / CBS 144.50 / IMI 039719) OX=759272 GN=CTHT_0026320	63.106	3.2	2	3	2	0.613	0.762	1.242
G0S6I4	Coatomer subunit delta OS=Chaetomium thermophilum (strain DSM 1495 / CBS 144.50 / IMI 039719) OX=759272 GN=CTHT_0026330	56.594	53.6	21	32	21	1.197	0.682	0.57
G0S6I6		45.465	1.9	1	1	1
G0S6I7	40S ribosomal protein S3-like protein OS=Chaetomium thermophilum (strain DSM 1495 / CBS 144.50 / IMI 039719) OX=759272 GN=CTHT_0026360	27.854	67.3	18	57	18	1.046	0.567	0.542
G0S6I8	Phosphoinositide 3-phosphatase OS=Saccharomyces cerevisiae (strain ATCC 204508 / S288c) GN=YMR1 PE=1 SV=1	91.929	4.1	2	2	2	0.783	0.84	1.073
G0S6I9	Protein phosphatase PP2A regulatory subunit A OS=Schizosaccharomyces pombe (strain 972 / ATCC 24843) GN=paa1 PE=3 SV=1	67.733	54.7	28	48	28	0.912	0.627	0.687
G0S6J0	Protein-lysine N-methyltransferase EFM4 OS=Chaetomium thermophilum (strain DSM 1495 / CBS 144.50 / IMI 039719) OX=759272 GN=EFM4	134.93	18.6	20	32	20	0.719	0.613	0.852
G0S6J1	NADH-ubiquinone oxidoreductase-like protein OS=Chaetomium thermophilum (strain DSM 1495 / CBS 144.50 / IMI 039719) OX=759272 GN=CTHT_0026400	19.39	24.7	5	10	5	1.042	0.667	0.641
G0S6J3	Ubiquitin carboxyl-terminal hydrolase-like protein OS=Chaetomium thermophilum (strain DSM 1495 / CBS 144.50 / IMI 039719) OX=759272 GN=CTHT_0026420	322.14	14	36	46	36	1.028	0.458	0.445
G0S6J4	Phosphodiesterase OS=Chaetomium thermophilum (strain DSM 1495 / CBS 144.50 / IMI 039719) OX=759272 GN=CTHT_0026430	99.491	10.2	10	10	10	1.015	1.076	1.061
G0S6J5	Carboxypeptidase OS=Chaetomium thermophilum (strain DSM 1495 / CBS 144.50 / IMI 039719) OX=759272 GN=CTHT_0026440	61.732	41.9	19	41	19	0.362	0.213	0.588
G0S6J6	Ribosome maturation protein sdo1 OS=Schizosaccharomyces pombe (strain 972 / ATCC 24843) GN=sdo1 PE=3 SV=1	38.298	54.9	18	27	18	0.641	0.706	1.101
G0S6J7	Putative ribosomal protein OS=Chaetomium thermophilum (strain DSM 1495 / CBS 144.50 / IMI 039719) OX=759272 GN=CTHT_0026460	17.788	42.3	9	20	8	0.699	0.46	0.658
G0S6J8		52.58	12.5	6	7	6	1.421	1.53	1.077
G0S6J9	Protein STE50 OS=Saccharomyces cerevisiae (strain ATCC 204508 / S288c) GN=STE50 PE=1 SV=1	52.301	23.7	10	13	10	1.191	1.195	1.003
G0S6K1	Serine palmitoyltransferase 2-like protein OS=Chaetomium thermophilum (strain DSM 1495 / CBS 144.50 / IMI 039719) OX=759272 GN=CTHT_0026500	73.348	6.9	5	5	5	0.439	0.601	1.37
G0S6K2	Acetoacetate-CoA ligase-like protein OS=Chaetomium thermophilum (strain DSM 1495 / CBS 144.50 / IMI 039719) OX=759272 GN=CTHT_0026510	75.602	34	21	33	21	1.392	1.893	1.359
G0S6K3	Putative specific RNA polymerase II transcription factor OS=Chaetomium thermophilum (strain DSM 1495 / CBS 144.50 / IMI 039719) OX=759272 GN=CTHT_0026520	120.58	1.7	2	2	2	1.077	1.019	0.947
G0S6K5	Transcription initiation factor TFIID subunit 14 OS=Saccharomyces cerevisiae (strain ATCC 204508 / S288c) GN=TAF14 PE=1 SV=1	32.279	17	4	7	4	1.11	1.289	1.161
G0S6K6	Ran-specific GTPase-activating protein 1-like protein OS=Chaetomium thermophilum (strain DSM 1495 / CBS 144.50 / IMI 039719) OX=759272 GN=CTHT_0026550	27.05	52.1	11	35	11	0.87	1.159	1.332
G0S6K8	Putative vacuolar-protein sorting-associated protein OS=Chaetomium thermophilum (strain DSM 1495 / CBS 144.50 / IMI 039719) OX=759272 GN=CTHT_0026570	25.48	29	5	6	5	0.814	0.646	0.794
G0S6K9	Transmembrane GTPase-like protein OS=Chaetomium thermophilum (strain DSM 1495 / CBS 144.50 / IMI 039719) OX=759272 GN=CTHT_0026580	103.11	11.4	10	12	10	1.584	0.976	0.616
G0S6L0	Adenosine deaminase-like protein OS=Chaetomium thermophilum (strain DSM 1495 / CBS 144.50 / IMI 039719) OX=759272 GN=CTHT_0026590	16.148	27	3	4	3	0.549	0.582	1.06
G0S6L1	G protein beta subunit-like protein OS=Chaetomium thermophilum (strain DSM 1495 / CBS 144.50 / IMI 039719) OX=759272 GN=CTHT_0026600	39.683	45.1	14	36	14	1.15	1.441	1.253
G0S6L3	Phosphatase 2C-like protein OS=Chaetomium thermophilum (strain DSM 1495 / CBS 144.50 / IMI 039719) OX=759272 GN=CTHT_0026620	60.884	32.6	16	21	16	1.257	0.95	0.755
G0S6L4		134.84	17.5	20	24	20	1.437	1.654	1.151
G0S6L5	Mitochondrial import receptor subunit tom22 OS=Neurospora crassa (strain ATCC 24698 / 74-OR23-1A / CBS 708.71 / DSM 1257/ FGSC 987) GN=tom22 PE=2 SV=1	17.25	28.5	3	4	3	1.056	0.744	0.704
G0S6L8		86.331	3	2	2	2	1.166	1.377	1.181
G0S6M0	Methionyl-tRNA synthetase-like protein OS=Chaetomium thermophilum (strain DSM 1495 / CBS 144.50 / IMI 039719) OX=759272 GN=CTHT_0026690	75.423	49.9	28	49	28	0.651	0.648	0.996
G0S6M2	Uracil phosphoribosyltransferase-like protein OS=Chaetomium thermophilum (strain DSM 1495 / CBS 144.50 / IMI 039719) OX=759272 GN=CTHT_0026710	23.502	29	5	17	5	0.545	1.028	1.886
G0S6M3	DNA ligase OS=Chaetomium thermophilum (strain DSM 1495 / CBS 144.50 / IMI 039719) OX=759272 GN=CTHT_0026720	116.64	4.6	4	4	4	1.875	1.14	0.608
G0S6M5	Histone-lysine N-methyltransferase, H3 lysine-79 specific OS=Chaetomium thermophilum (strain DSM 1495 / CBS 144.50 / IMI 039719) OX=759272 GN=CTHT_0026740	57.741	4.2	2	3	2
G0S6M6	Autophagy protein 16 OS=Magnaporthe oryzae (strain 70-15 / ATCC MYA-4617 / FGSC 8958) GN=ATG16 PE=3 SV=1	26.275	8.5	2	2	2	1.276	1.053	0.825
G0S6M7	Putative vacuolar protein sorting-associated protein OS=Chaetomium thermophilum (strain DSM 1495 / CBS 144.50 / IMI 039719) OX=759272 GN=CTHT_0026760	91.987	14.1	12	14	12	1.398	0.806	0.577
G0S6M9	Mitochondrial processing peptidase alpha subunit-like protein OS=Chaetomium thermophilum (strain DSM 1495 / CBS 144.50 / IMI 039719) OX=759272 GN=CTHT_0026780	62.367	35.9	16	20	16	0.825	0.815	0.988
G0S6N0		92.69	3	2	2	2
G0S6N1	Serine/threonine-protein kinase cot-1 OS=Neurospora crassa (strain ATCC 24698 / 74-OR23-1A / CBS 708.71 / DSM 1257 / FGSC 987) GN=cot-1 PE=2 SV=2	71.573	22.7	15	21	15	0.696	0.742	1.067
G0S6N2	Mitochondrial import inner membrane translocase subunit tim54 OS=Neurospora crassa (strain ATCC 24698 / 74-OR23-1A / CBS 708.71 / DSM 1257 / FGSC 987) GN=tim54 PE=2 SV=2	46.354	20.1	7	8	7	1.021	0.784	0.768
G0S6N5	Chromatin structure-remodeling complex subunit rsc7 OS=Schizosaccharomyces pombe (strain 972 / ATCC 24843) GN=rsc7 PE=1 SV=1	59.48	15	8	8	8	1.328	0.957	0.721
G0S6N6	Transcription initiation factor IIB OS=Schizosaccharomyces pombe (strain 972 / ATCC 24843) GN=sua7 PE=3 SV=1	38.653	10.8	3	3	3	1.351	1.241	0.918
G0S6P0	Vacuolar protein sorting-associated protein 9a OS=Schizosaccharomyces pombe (strain 972 / ATCC 24843) GN=vps901 PE=1 SV=3	86.331	7.2	5	6	5	1.466	1.224	0.835
G0S6P1		14.645	71.1	9	16	9	0.209	0.198	0.95
G0S6P2	Putative heme binding protein OS=Chaetomium thermophilum (strain DSM 1495 / CBS 144.50 / IMI 039719) OX=759272 GN=CTHT_0035090	19.125	37.4	5	9	5	0.959	1.303	1.359
G0S6P3		45.763	6.8	2	2	2	1.161	1.226	1.056
G0S6P4		98.744	26	17	30	17	0.628	0.832	1.325
G0S6P5	Glucose-6-phosphate isomerase OS=Chaetomium thermophilum (strain DSM 1495 / CBS 144.50 / IMI 039719) OX=759272 GN=CTHT_0035120	61.584	57.3	24	65	24	1.195	1.382	1.157
G0S6P6	Non-specific serine/threonine protein kinase OS=Chaetomium thermophilum (strain DSM 1495 / CBS 144.50 / IMI 039719) OX=759272 GN=CTHT_0035130	70.978	36.1	20	28	20	0.64	0.599	0.935
G0S6Q0		41.027	15.4	4	6	4	1.549	1.087	0.702
G0S6Q1		13.14	11.2	1	1	1
G0S6Q4	N-acyl-phosphatidylethanolamine-hydrolyzing phospholipase D, mitochondrial OS=Saccharomyces cerevisiae (strain ATCC 204508/ S288c) GN=FMP30 PE=1 SV=1	50.212	15.8	5	5	5	1.037	1.577	1.521
G0S6Q9	Diphthine methyl ester synthase OS=Neurospora crassa (strain ATCC 24698 / 74-OR23-1A / CBS 708.71 / DSM 1257 / FGSC 987)GN=dph-5 PE=3 SV=1	32.166	34.1	9	14	9	0.829	1	1.206
G0S6R0	Zinc finger domain-containing protein OS=Chaetomium thermophilum (strain DSM 1495 / CBS 144.50 / IMI 039719) OX=759272 GN=CTHT_0035280	27.179	8.1	2	3	2	0.604	0.848	1.404
G0S6R1	Ubiquitin conjugating enzyme-like protein OS=Chaetomium thermophilum (strain DSM 1495 / CBS 144.50 / IMI 039719) OX=759272 GN=CTHT_0035290	20.277	4.5	1	1	1
G0S6R2	Chitobiosyldiphosphodolichol beta-mannosyltransferase OS=Arthroderma benhamiae (strain ATCC MYA-4681 / CBS 112371) GN=ARB_01551 PE=3 SV=1	33.053	11.9	4	4	4	1.738	1.569	0.903
G0S6R4	Putative mitochondrial carnitine protein OS=Chaetomium thermophilum (strain DSM 1495 / CBS 144.50 / IMI 039719) OX=759272 GN=CTHT_0035320	33.679	30	8	12	8	0.744	1.461	1.963
G0S6R5	Gpi-anchor transamidase-like protein OS=Chaetomium thermophilum (strain DSM 1495 / CBS 144.50 / IMI 039719) OX=759272 GN=CTHT_0035330	139.58	4.1	4	4	4	1.001	1.372	1.371
G0S6R6		69.679	9	6	6	6	1.007	1.04	1.033
G0S6R9		29.178	3.2	1	1	1
G0S6S2		21.499	4.4	1	1	1	0.531	0.305	0.575
G0S6S3		29.969	18.6	5	6	5	0.866	1.104	1.275
G0S6S4	U1 snRNP-associated protein usp107 OS=Schizosaccharomyces pombe (strain 972 / ATCC 24843) GN=usp107 PE=1 SV=1	83.409	14.6	9	9	9	1.485	1.099	0.74
G0S6S5		28.903	11.5	4	4	4	1.152	1.302	1.13
G0S6S7		69.403	2.3	1	1	1
G0S6S8	1,3-beta-glucanosyltransferase OS=Chaetomium thermophilum (strain DSM 1495 / CBS 144.50 / IMI 039719) OX=759272 GN=CTHT_0035460	49.505	43.7	17	38	17	0.646	0.409	0.633
G0S6S9	Ribose-phosphate pyrophosphokinase 2 OS=Schizosaccharomyces pombe (strain 972 / ATCC 24843) GN=SPCC1620.06c PE=1 SV=1	37.13	29.7	9	19	9	0.574	1.066	1.857
G0S6T0	Nucleoporin POM33 OS=Chaetomium thermophilum (strain DSM 1495 / CBS 144.50 / IMI 039719) OX=759272 GN=POM33	32.671	23.3	7	16	7	0.946	1.082	1.143
G0S6T1	Phosphoprotein phosphatase-like protein OS=Chaetomium thermophilum (strain DSM 1495 / CBS 144.50 / IMI 039719) OX=759272 GN=CTHT_0035490	17.971	62.1	8	12	8	0.956	0.905	0.947
G0S6T3	DNA replication complex GINS protein PSF2 OS=Chaetomium thermophilum (strain DSM 1495 / CBS 144.50 / IMI 039719) OX=759272 GN=CTHT_0035510	27.424	3.6	1	1	1	0.87	1.057	1.215
G0S6T5	rRNA biogenesis protein rrp5 OS=Schizosaccharomyces pombe (strain 972 / ATCC 24843) GN=rrp5 PE=1 SV=1	197.17	7.3	11	12	11	0.997	0.97	0.973
G0S6U0	Monooxygenase-like protein OS=Chaetomium thermophilum (strain DSM 1495 / CBS 144.50 / IMI 039719) OX=759272 GN=CTHT_0026860	55.776	24	11	13	11	0.208	0.185	0.889
G0S6U1		38.302	32.2	13	17	13	0.825	0.565	0.684
G0S6U5	Putative universal stress protein OS=Chaetomium thermophilum (strain DSM 1495 / CBS 144.50 / IMI 039719) OX=759272 GN=CTHT_0026910	40.4	15.5	5	5	5	1.415	0.856	0.605
G0S6U6	Putative universal stress protein OS=Chaetomium thermophilum (strain DSM 1495 / CBS 144.50 / IMI 039719) OX=759272 GN=CTHT_0026920	13.916	7.6	1	1	1	1.247	0.852	0.683
G0S6U7	Eukaryotic translation initiation factor 3 subunit L OS=Chaetomium thermophilum (strain DSM 1495 / CBS 144.50 / IMI 039719) OX=759272 GN=CTHT_0026930	54.483	30.8	15	22	15	1.034	0.625	0.604
G0S6U8	Ribosome assembly protein 1 OS=Schizosaccharomyces pombe (strain 972 / ATCC 24843) GN=ria1 PE=3 SV=1	120.6	11.7	11	11	11	2.045	0.969	0.474
G0S6U9	Translation initiation factor 4B-like protein OS=Chaetomium thermophilum (strain DSM 1495 / CBS 144.50 / IMI 039719) OX=759272 GN=CTHT_0026950	57.599	45.4	31	55	31	0.759	1.262	1.662
G0S6V0		25.974	19.3	3	5	3	1.347	1.961	1.455
G0S6V1	UPF0648 protein C3H5.09c OS=Schizosaccharomyces pombe (strain 972 / ATCC 24843) GN=SPAC3H5.09c PE=3 SV=2	379.71	3.2	11	20	11	0.909	1.118	1.229
G0S6V2	Glutamyl-tRNA synthetase-like protein OS=Chaetomium thermophilum (strain DSM 1495 / CBS 144.50 / IMI 039719) OX=759272 GN=CTHT_0026980	71.147	27.3	15	20	15	1.276	1.028	0.806
G0S6V3	DnaJ protein homolog xdj1 OS=Schizosaccharomyces pombe (strain 972 / ATCC 24843) GN=xdj1 PE=3 SV=1	46.957	53.1	20	26	20	0.658	0.321	0.487
G0S6V4	60S ribosomal protein L32-like protein OS=Chaetomium thermophilum (strain DSM 1495 / CBS 144.50 / IMI 039719) OX=759272 GN=CTHT_0027000	15.057	48.1	8	25	8	0.868	0.581	0.669
G0S6V5	Kynureninase OS=Chaetomium thermophilum (strain DSM 1495 / CBS 144.50 / IMI 039719) OX=759272 GN=BNA5	52.025	34	12	23	12	1.289	0.869	0.674
G0S6V6	NAD-specific glutamate dehydrogenase OS=Chaetomium thermophilum (strain DSM 1495 / CBS 144.50 / IMI 039719) OX=759272 GN=CTHT_0027020	124.19	53.4	54	155	54	0.343	0.296	0.86
G0S6V7	Prephenate dehydrogenase-like protein OS=Chaetomium thermophilum (strain DSM 1495 / CBS 144.50 / IMI 039719) OX=759272 GN=CTHT_0027030	52.197	29.3	12	14	12	0.875	1.317	1.504
G0S6W0	Alkaline phosphatase OS=Chaetomium thermophilum (strain DSM 1495 / CBS 144.50 / IMI 039719) OX=759272 GN=CTHT_0027060	124.91	19	16	25	16	1.479	1.654	1.118
G0S6W1		50.244	8.4	4	4	4	1.48	1.32	0.892
G0S6W2	Pof6 interactor protein 1 OS=Schizosaccharomyces pombe (strain 972 / ATCC 24843) GN=sip1 PE=1 SV=1	226.22	10.1	17	17	17	1.623	0.961	0.592
G0S6W3	Probable transcriptional regulatory protein C8D2.12c OS=Schizosaccharomyces pombe (strain 972 / ATCC 24843) GN=pi053 PE=3 SV=2	32.761	30.4	7	10	7	2.366	1.68	0.71
G0S6W4	Protein PET100, mitochondrial OS=Saccharomyces cerevisiae (strain ATCC 204508 / S288c) GN=PET100 PE=1 SV=1	10.91	43	4	5	4	1.035	1.29	1.247
G0S6W5	E3 ubiquitin ligase complex SCF subunit scon-3 OS=Neurospora crassa (strain ATCC 24698 / 74-OR23-1A / CBS 708.71 / DSM 1257/ FGSC 987) GN=scon-3 PE=1 SV=1	19.427	65.5	13	48	13	1.25	1.028	0.822
G0S6W6	Putative ADP-ribosylation factor OS=Chaetomium thermophilum (strain DSM 1495 / CBS 144.50 / IMI 039719) OX=759272 GN=CTHT_0027120	19.911	38.9	5	5	5	0.688	1.121	1.63
G0S6W7	Phenylalanyl-tRNA synthetase alpha chain-like protein OS=Chaetomium thermophilum (strain DSM 1495 / CBS 144.50 / IMI 039719) OX=759272 GN=CTHT_0027130	55.647	36.4	13	25	13	0.902	0.938	1.039
G0S6X0	Poly(A) polymerase-like protein OS=Chaetomium thermophilum (strain DSM 1495 / CBS 144.50 / IMI 039719) OX=759272 GN=CTHT_0027160	76.04	6.7	4	4	4	1.245	1.178	0.946
G0S6X1	Protein dml-1 OS=Neurospora crassa (strain ATCC 24698 / 74-OR23-1A / CBS 708.71 / DSM 1257 / FGSC 987) GN=dml-1 PE=3 SV=2	61.295	9	4	4	4	0.975	1.028	1.054
G0S6X2	External alternative NADH-ubiquinone oxidoreductase, mitochondrial OS=Yarrowia lipolytica (strain CLIB 122 / E 150) GN=NDH2 PE=1 SV=1	64.994	18.6	11	12	11	0.882	0.832	0.943
G0S6X4	Sodium/hydrogen exchanger OS=Chaetomium thermophilum (strain DSM 1495 / CBS 144.50 / IMI 039719) OX=759272 GN=CTHT_0027200	71.678	6.9	4	4	4	0.599	0.84	1.404
G0S6X5	General alpha-glucoside permease OS=Schizosaccharomyces pombe (strain 972 / ATCC 24843) GN=sut1 PE=3 SV=1	76.958	7.3	4	4	4	2.186	1.742	0.797
G0S6X6		16.704	14.3	2	2	2	2.067	6.471	3.13
G0S6X7	Tip elongation aberrant protein Tea4 OS=Schizosaccharomyces pombe (strain 972 / ATCC 24843) GN=tea4 PE=1 SV=2	112.75	5.1	4	4	4	1.826	0.752	0.412
G0S6X9	Sphingosine N-acyltransferase LAG1 OS=Saccharomyces cerevisiae (strain YJM789) GN=LAG1 PE=3 SV=1	50.668	5.2	2	3	2	0.595	0.577	0.969
G0S6Y0	Putative heavy metal protein OS=Chaetomium thermophilum (strain DSM 1495 / CBS 144.50 / IMI 039719) OX=759272 GN=CTHT_0027260	109.23	3.5	2	2	2	0.815	0.674	0.827
G0S6Y1		17.76	12.5	2	2	2
G0S6Y2	Putative cell division control protein OS=Chaetomium thermophilum (strain DSM 1495 / CBS 144.50 / IMI 039719) OX=759272 GN=CTHT_0027280	90.315	53.7	43	121	42	2.327	0.91	0.391
G0S6Y3	Putative fork head protein OS=Chaetomium thermophilum (strain DSM 1495 / CBS 144.50 / IMI 039719) OX=759272 GN=CTHT_0027300	79.59	10	6	6	6	1.017	1.144	1.125
G0S6Y4	Clustered mitochondria protein homolog OS=Chaetomium thermophilum (strain DSM 1495 / CBS 144.50 / IMI 039719) OX=759272 GN=CLU1	140.78	36	43	65	43	2.892	0.915	0.316
G0S6Y7	Protein yippee-like OS=Chaetomium thermophilum (strain DSM 1495 / CBS 144.50 / IMI 039719) OX=759272 GN=CTHT_0027340	12.528	35.5	3	5	3	0.868	0.984	1.134
G0S6Y9	Putative tRNA-binding protein OS=Chaetomium thermophilum (strain DSM 1495 / CBS 144.50 / IMI 039719) OX=759272 GN=CTHT_0035530	42.999	66.3	18	37	18	0.738	0.875	1.187
G0S6Z1	DNA-directed RNA polymerase OS=Chaetomium thermophilum (strain DSM 1495 / CBS 144.50 / IMI 039719) OX=759272 GN=CTHT_0035550	155.56	2.2	3	3	3	0.919	0.816	0.888
G0S6Z3	ATPase synthesis protein 25, mitochondrial OS=Neurospora crassa (strain ATCC 24698 / 74-OR23-1A / CBS 708.71 / DSM 1257 /FGSC 987) GN=atp25 PE=3 SV=1	75.374	7	4	5	4	0.91	0.996	1.094
G0S6Z4	Exopolyphosphatase-like protein OS=Chaetomium thermophilum (strain DSM 1495 / CBS 144.50 / IMI 039719) OX=759272 GN=CTHT_0035580	49.005	12.4	6	7	6	0.703	0.779	1.108
G0S6Z5	Putative glutamine amidotransferase-like protein C13C5.04 OS=Schizosaccharomyces pombe (strain 972 / ATCC 24843) GN=SPAC13C5.04 PE=4 SV=1	27.594	40.2	9	12	9	0.897	1.03	1.148
G0S6Z7	mRNA cleavage and polyadenylation factor CLP1 OS=Chaetomium thermophilum (strain DSM 1495 / CBS 144.50 / IMI 039719) OX=759272 GN=CLP1	46.561	17.7	7	7	7	1.398	1.315	0.941
G0S6Z8	Kinase OS=Chaetomium thermophilum (strain DSM 1495 / CBS 144.50 / IMI 039719) OX=759272 GN=CTHT_0035620	43.184	21.2	7	8	7	1.952	2.156	1.105
G0S700	Putative pre-mRNA splicing factor OS=Chaetomium thermophilum (strain DSM 1495 / CBS 144.50 / IMI 039719) OX=759272 GN=CTHT_0035640	137.48	1	1	2	1	2.595	1.271	0.49
G0S701	Acyl-protein thioesterase 1 OS=Gibberella zeae (strain PH-1 / ATCC MYA-4620 / FGSC 9075 / NRRL 31084) GN=FGRAMPH1_01T20223 PE=3 SV=1	33.37	12.4	3	4	3	1.17	1.237	1.057
G0S705	Guanylate kinase-like protein OS=Chaetomium thermophilum (strain DSM 1495 / CBS 144.50 / IMI 039719) OX=759272 GN=CTHT_0035690	22.187	68.5	15	41	15	1.119	1.497	1.338
G0S707		30.954	19.1	5	6	5	0.534	0.502	0.939
G0S708	Carboxypeptidase-like protein OS=Chaetomium thermophilum (strain DSM 1495 / CBS 144.50 / IMI 039719) OX=759272 GN=CTHT_0035720	105.21	5.7	5	5	5	1.03	0.639	0.62
G0S709	Vacuolar protein sorting-associated protein 35 OS=Chaetomium thermophilum (strain DSM 1495 / CBS 144.50 / IMI 039719) OX=759272 GN=CTHT_0035730	98.453	19.9	16	22	16	1.379	1.007	0.73
G0S715		22.889	55.1	10	18	10	1.522	1.123	0.738
G0S718	Signal peptidase complex catalytic subunit SEC11 OS=Chaetomium thermophilum (strain DSM 1495 / CBS 144.50 / IMI 039719) OX=759272 GN=CTHT_0035830	42.141	15.7	8	10	8	0.851	1.1	1.292
G0S719		37.521	10	4	4	4	1.858	1.772	0.954
G0S723	Putative ubiquitin protein OS=Chaetomium thermophilum (strain DSM 1495 / CBS 144.50 / IMI 039719) OX=759272 GN=CTHT_0035880	250.36	4.2	9	14	9	0.774	0.772	0.997
G0S724	Bud site selection protein 7 OS=Saccharomyces cerevisiae (strain ATCC 204508 / S288c) GN=BUD7 PE=1 SV=1	78.765	37.9	27	31	27	1.476	0.833	0.564
G0S725	Reductase-like protein OS=Chaetomium thermophilum (strain DSM 1495 / CBS 144.50 / IMI 039719) OX=759272 GN=CTHT_0035900	33.289	56	17	33	17	0.403	0.549	1.362
G0S726	Hit family protein 1 OS=Schizosaccharomyces pombe (strain 972 / ATCC 24843) GN=hnt1 PE=3 SV=1	22.961	10.6	2	2	2	1.294	1.146	0.886
G0S727	DNA-directed RNA polymerases I, II, and III subunit RPABC4 OS=Schizosaccharomyces pombe (strain 972 / ATCC 24843) GN=rpc10 PE=1 SV=2	8.8559	38.8	3	5	3	0.812	1.386	1.707
G0S728	Putative ATP binding protein OS=Chaetomium thermophilum (strain DSM 1495 / CBS 144.50 / IMI 039719) OX=759272 GN=CTHT_0035930	40.908	14.9	6	8	6	1.324	2.352	1.776
G0S730	Pre-mRNA-splicing factor cwf19 OS=Schizosaccharomyces pombe (strain 972 / ATCC 24843) GN=cwf19 PE=1 SV=1	87.979	2.6	2	2	2
[truncated: 2,312 more rows]

## Sheet: Diff distribution
	Up-regulated	Down-regulated
T50/T30	660	614
T55/T30	686	688
T55/T50	443	630

## Sheet: T50vsT30
Protein accession	Protein description	T50/T30 Ratio	Regulated Type	T50/T30 P value	Gene name	MW [kDa]	Score	Coverage [%]	Peptides	PSMs	Unique peptides	Subcellular localization	Biological Process	Cellular Component	Molecular Function	KEGG KO No.	KEGG Gene	KEGG pathway	IPR ID	Domain description
G0SGF1		8.739	Up	3.7e-05	CTHT_0066100	34.797	-2	3	1	1	1	cytoplasm
G0S562	RNA helicase-like protein OS=Chaetomium thermophilum (strain DSM 1495 / CBS 144.50 / IMI 039719) OX=759272 GN=CTHT_0032380	8.38	Up	0.006816	CTHT_0032380	226.41	-2	1.1	2	2	2	cytoplasm			GO:0005524 ATP binding; GO:1901265 nucleoside phosphate binding; GO:0001882 nucleoside binding; GO:0043167 ion binding; GO:0005515 protein binding; GO:0000166 nucleotide binding; GO:0097159 organic cyclic compound binding; GO:1901363 heterocyclic compound binding; GO:0032549 ribonucleoside binding; GO:0097367 carbohydrate derivative binding; GO:0032553 ribonucleotide binding; GO:0005488 binding; …	K18664			IPR011991; IPR011545; IPR014756; IPR027417; IPR003593; IPR004179; IPR014001; IPR001650; IPR000008;	Winged helix-turn-helix DNA-binding domain; DEAD/DEAH box helicase domain; Immunoglobulin E-set; P-loop containing nucleoside triphosphate hydrolase; AAA+ ATPase domain; Sec63 domain; Helicase superfamily 1/2, ATP-binding domain; Helicase, C-terminal; C2 domain;
G0SAF6	Putative heat shock protein OS=Chaetomium thermophilum (strain DSM 1495 / CBS 144.50 / IMI 039719) OX=759272 GN=CTHT_0042100	7.906	Up	1.85e-07	CTHT_0042100	21.915	152.5	53.6	11	37	11	mitochondria							IPR002068; IPR008978;	Alpha crystallin/Hsp20 domain; HSP20-like chaperone;
G0SFS0	Dioxygenase-like protein OS=Chaetomium thermophilum (strain DSM 1495 / CBS 144.50 / IMI 039719) OX=759272 GN=CTHT_0071900	6.689	Up	0.00184483	CTHT_0071900	41.957	1.8668	1.9	1	2	1	cytoplasm	GO:0044699 single-organism process; GO:0008152 metabolic process; GO:0055114 oxidation-reduction process; GO:0044710 single-organism metabolic process;		GO:0003824 catalytic activity; GO:0016491 oxidoreductase activity;	K19245			IPR003819;	TauD/TfdA-like domain;
G0S0C3		6.682	Up	2.27e-05	CTHT_0009510	35.082	8.6357	10.4	2	2	2	cytoplasm,nucleus
G0S4L5	Alternative oxidase OS=Chaetomium thermophilum (strain DSM 1495 / CBS 144.50 / IMI 039719) OX=759272 GN=CTHT_0031430	6.628	Up	2.14e-06	CTHT_0031430	25.541	140.61	43.9	8	20	8	cytoskeleton	GO:0044699 single-organism process; GO:0008152 metabolic process; GO:0055114 oxidation-reduction process; GO:0044710 single-organism metabolic process;		GO:0016682 oxidoreductase activity, acting on diphenols and related substances as donors, oxygen as acceptor; GO:0016679 oxidoreductase activity, acting on diphenols and related substances as donors; GO:0003824 catalytic activity; GO:0009916 alternative oxidase activity; GO:0016491 oxidoreductase activity;
G0S1Z9		5.8	Up	1.78e-06	CTHT_0015440	112.41	223.16	22.1	18	25	18	mitochondria			GO:0005515 protein binding; GO:0005488 binding;				IPR020683;	Ankyrin repeat-containing domain;
G0SB52	Importin subunit beta-3 OS=Schizosaccharomyces pombe (strain 972 / ATCC 24843) GN=sal3 PE=3 SV=1	5.732	Up	0.000103773	CTHT_0048920	124.9	169.05	17.3	16	22	16	nucleus	GO:0045184 establishment of protein localization; GO:0006810 transport; GO:0046907 intracellular transport; GO:0070727 cellular macromolecule localization; GO:0051649 establishment of localization in cell; GO:0006886 intracellular protein transport; GO:0071702 organic substance transport; GO:0008104 protein localization; GO:0033036 macromolecule localization; GO:0034613 cellular protein localizat…		GO:0031267 small GTPase binding; GO:0017016 Ras GTPase binding; GO:0005488 binding; GO:0005515 protein binding; GO:0008536 Ran GTPase binding; GO:0051020 GTPase binding; GO:0019899 enzyme binding;	K20222			IPR001494; IPR034085; IPR011989; IPR016024;	Importin-beta, N-terminal domain; TOG domain; Armadillo-like helical; Armadillo-type fold;
G0SH88	Carbonic anhydrase OS=Chaetomium thermophilum (strain DSM 1495 / CBS 144.50 / IMI 039719) OX=759272 GN=CTHT_0069120	5.672	Up	0.00125924	CTHT_0069120	18.153	39.64	36.1	6	8	6	cytoplasm			GO:0046914 transition metal ion binding; GO:0003824 catalytic activity; GO:0005488 binding; GO:0043167 ion binding; GO:0046872 metal ion binding; GO:0043169 cation binding; GO:0016829 lyase activity; GO:0016836 hydro-lyase activity; GO:0004089 carbonate dehydratase activity; GO:0008270 zinc ion binding; GO:0016835 carbon-oxygen lyase activity;
G0S8P4		5.604	Up	3.04e-06	CTHT_0039860	29.53	12.309	12.9	4	5	4	plasma
G0S6B8	Hsp90 co-chaperone Cdc37 OS=Schizosaccharomyces pombe (strain 972 / ATCC 24843) GN=cdc37 PE=1 SV=1	5.509	Up	2.04e-05	CTHT_0026190	57.127	323.31	68	33	54	32	nucleus			GO:0005515 protein binding; GO:0019900 kinase binding; GO:0005488 binding; GO:0019899 enzyme binding; GO:0019901 protein kinase binding;	K09554			IPR013855; IPR013874; IPR013873;	Cdc37, N-terminal domain; Cdc37, Hsp90 binding; Cdc37, C-terminal;
G0RZR9	Putative cellulose binding protein OS=Chaetomium thermophilum (strain DSM 1495 / CBS 144.50 / IMI 039719) OX=759272 GN=CTHT_0003950	5.494	Up	3.95e-05	CTHT_0003950	33.527	94.95	14.6	4	6	4	extracellular	GO:0008152 metabolic process; GO:0005975 carbohydrate metabolic process; GO:0044238 primary metabolic process; GO:0071704 organic substance metabolic process;	GO:0005576 extracellular region;	GO:0004553 hydrolase activity, hydrolyzing O-glycosyl compounds; GO:0030248 cellulose binding; GO:0030246 carbohydrate binding; GO:0016787 hydrolase activity; GO:0030247 polysaccharide binding; GO:0001871 pattern binding; GO:0003824 catalytic activity; GO:0005488 binding; GO:0016798 hydrolase activity, acting on glycosyl bonds;				IPR000254;	Cellulose-binding domain, fungal;
G0SB94	Hydrolase-like protein OS=Chaetomium thermophilum (strain DSM 1495 / CBS 144.50 / IMI 039719) OX=759272 GN=CTHT_0049390	5.308	Up	3.38e-07	CTHT_0049390	101.61	323.31	44	43	104	43	extracellular	GO:0008152 metabolic process; GO:0005975 carbohydrate metabolic process; GO:0044238 primary metabolic process; GO:0071704 organic substance metabolic process;		GO:0004553 hydrolase activity, hydrolyzing O-glycosyl compounds; GO:0016787 hydrolase activity; GO:0003824 catalytic activity; GO:0016798 hydrolase activity, acting on glycosyl bonds;				IPR006102; IPR017853; IPR013812; IPR013781; IPR008979;	Glycoside hydrolase, family 2, immunoglobulin-like beta-sandwich; Glycoside hydrolase superfamily; Glycoside hydrolase, family 2/20, immunoglobulin-like beta-sandwich domain; Glycoside hydrolase, catalytic domain; Galactose-binding domain-like;
G0SBA7	Probable pectate lyase D OS=Emericella nidulans (strain FGSC A4 / ATCC 38163 / CBS 112.46 / NRRL 194 / M139) GN=plyD PE=3 SV=1	5.223	Up	2.47e-06	CTHT_0049540	29.045	13.75	8.4	2	4	2	extracellular		GO:0005576 extracellular region;	GO:0016829 lyase activity; GO:0016837 carbon-oxygen lyase activity, acting on polysaccharides; GO:0030570 pectate lyase activity; GO:0003824 catalytic activity; GO:0016835 carbon-oxygen lyase activity;				IPR011050; IPR004898; IPR012334;	Pectin lyase fold/virulence factor; Pectate lyase, catalytic; Pectin lyase fold;
G0SB95		5.071	Up	4.44e-06	CTHT_0049410	32.967	5.126	6.2	2	2	2	plasma							IPR011992;	EF-hand domain pair;
G0S7F7		4.89	Up	5.47e-07	CTHT_0027980	152.13	323.31	39.2	47	67	47	cytoplasm	GO:0044699 single-organism process; GO:0008152 metabolic process; GO:0055114 oxidation-reduction process; GO:0044710 single-organism metabolic process;		GO:0097159 organic cyclic compound binding; GO:1901363 heterocyclic compound binding; GO:0016614 oxidoreductase activity, acting on CH-OH group of donors; GO:1901265 nucleoside phosphate binding; GO:0050660 flavin adenine dinucleotide binding; GO:0003824 catalytic activity; GO:0005488 binding; GO:0043167 ion binding; GO:0043168 anion binding; GO:0000166 nucleotide binding; GO:0048037 cofactor bin…				IPR000172; IPR029058; IPR003953; IPR007867; IPR023753;	Glucose-methanol-choline oxidoreductase, N-terminal; Alpha/Beta hydrolase fold; FAD-dependent oxidoreductase 2, FAD binding domain; Glucose-methanol-choline oxidoreductase, C-terminal; FAD/NAD(P)-binding domain;
G0SD43	Glucanase OS=Chaetomium thermophilum (strain DSM 1495 / CBS 144.50 / IMI 039719) OX=759272 GN=CTHT_0050750	4.888	Up	3.85e-07	CTHT_0050750	51.215	323.31	41.8	17	79	17	extracellular	GO:0009251 glucan catabolic process; GO:0006073 cellular glucan metabolic process; GO:0044275 cellular carbohydrate catabolic process; GO:0044042 glucan metabolic process; GO:0030243 cellulose metabolic process; GO:0044247 cellular polysaccharide catabolic process; GO:0005975 carbohydrate metabolic process; GO:0000272 polysaccharide catabolic process; GO:0044238 primary metabolic process; GO:0044…	GO:0005576 extracellular region;	GO:0004553 hydrolase activity, hydrolyzing O-glycosyl compounds; GO:0030248 cellulose binding; GO:0030246 carbohydrate binding; GO:0016787 hydrolase activity; GO:0030247 polysaccharide binding; GO:0001871 pattern binding; GO:0003824 catalytic activity; GO:0005488 binding; GO:0016798 hydrolase activity, acting on glycosyl bonds;				IPR000254;	Cellulose-binding domain, fungal;
G0SDS5		4.884	Up	3.04e-06	CTHT_0052820	723.56	323.31	9.7	52	59	52	plasma
G0S9D9	Cellulase-like protein OS=Chaetomium thermophilum (strain DSM 1495 / CBS 144.50 / IMI 039719) OX=759272 GN=CTHT_0045500	4.874	Up	5.37e-07	CTHT_0045500	33.124	166.31	35	9	20	9	extracellular	GO:0008152 metabolic process; GO:0005975 carbohydrate metabolic process; GO:0044238 primary metabolic process; GO:0071704 organic substance metabolic process;	GO:0005576 extracellular region;	GO:0030247 polysaccharide binding; GO:0003824 catalytic activity; GO:0005488 binding; GO:0016798 hydrolase activity, acting on glycosyl bonds; GO:0030246 carbohydrate binding; GO:0030248 cellulose binding; GO:0004553 hydrolase activity, hydrolyzing O-glycosyl compounds; GO:0016787 hydrolase activity; GO:0001871 pattern binding; GO:0008810 cellulase activity;				IPR009009; IPR000254; IPR000334;	RlpA-like protein, double-psi beta-barrel domain; Cellulose-binding domain, fungal; Glycoside hydrolase, family 45;
G0SH15	Heat shock protein hsp90-like protein OS=Chaetomium thermophilum (strain DSM 1495 / CBS 144.50 / IMI 039719) OX=759272 GN=CTHT_0068330	4.818	Up	0.0050362	CTHT_0068330	80.561	323.31	59.2	49	149	49	cytoplasm	GO:0006457 protein folding; GO:0006950 response to stress; GO:0050896 response to stimulus; GO:0009987 cellular process;		GO:0005524 ATP binding; GO:1901265 nucleoside phosphate binding; GO:0001882 nucleoside binding; GO:0043167 ion binding; GO:0005515 protein binding; GO:0000166 nucleotide binding; GO:0097159 organic cyclic compound binding; GO:1901363 heterocyclic compound binding; GO:0032549 ribonucleoside binding; GO:0097367 carbohydrate derivative binding; GO:0032553 ribonucleotide binding; GO:0005488 binding; …	K04079	HSP90A; molecular chaperone HtpG	sce04141 Protein processing in endoplasmic reticulum - Saccharomyces cerevisiae (budding yeast);	IPR020568; IPR020575; IPR003594;	Ribosomal protein S5 domain 2-type fold; Heat shock protein Hsp90, N-terminal; Histidine kinase-like ATPase, C-terminal domain;
G0SDC6		4.809	Up	0.000184901	CTHT_0051300	67.957	23.098	4.6	2	3	2	cytoplasm
G0S2S3	Secondary metabolism regulator LAE1 OS=Cochliobolus heterostrophus (strain C5 / ATCC 48332 / race O) GN=LAE1 PE=3 SV=1	4.803	Up	2e-07	CTHT_0018290	41.567	172.89	41.3	12	20	12	cytoplasm							IPR029063;	S-adenosyl-L-methionine-dependent methyltransferase;
G0SBF1	Beta-xylanase OS=Chaetomium thermophilum (strain DSM 1495 / CBS 144.50 / IMI 039719) OX=759272 GN=CTHT_0050050	4.731	Up	4.47e-06	CTHT_0050050	69.342	323.31	28.2	13	51	13	extracellular	GO:0008152 metabolic process; GO:0005975 carbohydrate metabolic process; GO:0044238 primary metabolic process; GO:0071704 organic substance metabolic process;	GO:0005576 extracellular region;	GO:0004553 hydrolase activity, hydrolyzing O-glycosyl compounds; GO:0030248 cellulose binding; GO:0030246 carbohydrate binding; GO:0016787 hydrolase activity; GO:0030247 polysaccharide binding; GO:0001871 pattern binding; GO:0003824 catalytic activity; GO:0005488 binding; GO:0016798 hydrolase activity, acting on glycosyl bonds;				IPR001000; IPR000254; IPR017853; IPR013781; IPR012312;	Glycoside hydrolase family 10 domain; Cellulose-binding domain, fungal; Glycoside hydrolase superfamily; Glycoside hydrolase, catalytic domain; Haemerythrin-like;
G0S2U2		4.688	Up	3.31e-06	CTHT_0018490	17.183	141.77	63	5	13	5	extracellular			GO:0046872 metal ion binding; GO:0043169 cation binding; GO:0005488 binding; GO:0043167 ion binding;				IPR000571;	Zinc finger, CCCH-type;
G0S3N4		4.562	Up	1.95e-05	CTHT_0021880	44.338	87.882	34.1	12	16	11	extracellular	GO:0008152 metabolic process; GO:0005975 carbohydrate metabolic process; GO:0044238 primary metabolic process; GO:0071704 organic substance metabolic process;	GO:0005576 extracellular region;	GO:0004553 hydrolase activity, hydrolyzing O-glycosyl compounds; GO:0030248 cellulose binding; GO:0030246 carbohydrate binding; GO:0016787 hydrolase activity; GO:0030247 polysaccharide binding; GO:0001871 pattern binding; GO:0003824 catalytic activity; GO:0005488 binding; GO:0016798 hydrolase activity, acting on glycosyl bonds;				IPR018535; IPR000254;	Domain of unknown function DUF1996; Cellulose-binding domain, fungal;
G0SB71	Endo-beta-1,4-glucanase D OS=Emericella nidulans (strain FGSC A4 / ATCC 38163 / CBS 112.46 / NRRL 194 / M139) GN=eglD PE=1 SV=1	4.544	Up	0.00031621	CTHT_0049120	24.776	37.052	12.4	2	2	2	extracellular
G0SBP0		4.482	Up	1.74e-05	CTHT_0054260	205.94	215.24	16.9	23	25	23	mitochondria
G0S845	Phosphatase-like protein OS=Chaetomium thermophilum (strain DSM 1495 / CBS 144.50 / IMI 039719) OX=759272 GN=CTHT_0029330	4.481	Up	9.75e-05	CTHT_0029330	71.77	5.7183	5.6	5	5	5	extracellular	GO:0008152 metabolic process;		GO:0016787 hydrolase activity; GO:0042578 phosphoric ester hydrolase activity; GO:0003824 catalytic activity; GO:0016791 phosphatase activity; GO:0016788 hydrolase activity, acting on ester bonds;				IPR017849; IPR017850;	Alkaline phosphatase-like, alpha/beta/alpha; Alkaline-phosphatase-like, core domain;
G0RYT9	Endo-1,4-beta-mannosidase-like protein OS=Chaetomium thermophilum (strain DSM 1495 / CBS 144.50 / IMI 039719) OX=759272 GN=CTHT_0000550	4.451	Up	3.11e-07	CTHT_0000550	46.763	181.74	41.4	15	21	15	extracellular	GO:0008152 metabolic process; GO:0005975 carbohydrate metabolic process; GO:0044238 primary metabolic process; GO:0071704 organic substance metabolic process;		GO:0004553 hydrolase activity, hydrolyzing O-glycosyl compounds; GO:0016787 hydrolase activity; GO:0003824 catalytic activity; GO:0016798 hydrolase activity, acting on glycosyl bonds;				IPR001547; IPR017853; IPR013781;	Glycoside hydrolase, family 5; Glycoside hydrolase superfamily; Glycoside hydrolase, catalytic domain;
G0SA80		4.354	Up	1.7e-05	CTHT_0041310	17.388	60.469	24.1	2	3	2	mitochondria
G0S0U0	Probable mannan endo-1,4-beta-mannosidase E OS=Emericella nidulans (strain FGSC A4 / ATCC 38163 / CBS 112.46 / NRRL 194 /M139) GN=manE PE=3 SV=1	4.342	Up	7.73e-05	CTHT_0011220	51.116	199.01	31.5	14	26	14	extracellular	GO:0008152 metabolic process; GO:0005976 polysaccharide metabolic process; GO:0043170 macromolecule metabolic process; GO:0044238 primary metabolic process; GO:0005975 carbohydrate metabolic process; GO:0071704 organic substance metabolic process; GO:0006080 substituted mannan metabolic process;		GO:0016985 mannan endo-1,4-beta-mannosidase activity; GO:0004567 beta-mannosidase activity; GO:0015923 mannosidase activity; GO:0003824 catalytic activity; GO:0005488 binding; GO:0016798 hydrolase activity, acting on glycosyl bonds; GO:0004553 hydrolase activity, hydrolyzing O-glycosyl compounds; GO:0030246 carbohydrate binding; GO:0016787 hydrolase activity;				IPR022790; IPR005084; IPR017853; IPR008979; IPR013781;	Glycosyl hydrolase family 26 domain; Carbohydrate binding module family 6; Glycoside hydrolase superfamily; Galactose-binding domain-like; Glycoside hydrolase, catalytic domain;
G0RY10	Coproporphyrinogen III oxidase-like protein OS=Chaetomium thermophilum (strain DSM 1495 / CBS 144.50 / IMI 039719) OX=759272 GN=CTHT_0005000	4.299	Up	3.01e-07	CTHT_0005000	38.671	323.31	70.9	27	107	27	cytoplasm	GO:0051188 cofactor biosynthetic process; GO:0018130 heterocycle biosynthetic process; GO:0006725 cellular aromatic compound metabolic process; GO:0055114 oxidation-reduction process; GO:0006779 porphyrin-containing compound biosynthetic process; GO:1901360 organic cyclic compound metabolic process; GO:0044699 single-organism process; GO:0006807 nitrogen compound metabolic process; GO:0009058 bio…		GO:0016627 oxidoreductase activity, acting on the CH-CH group of donors; GO:0016634 oxidoreductase activity, acting on the CH-CH group of donors, oxygen as acceptor; GO:0004109 coproporphyrinogen oxidase activity; GO:0003824 catalytic activity; GO:0016491 oxidoreductase activity;	K00228	CPOX; coproporphyrinogen III oxidase [EC:1.3.3.3]	sce00860 Porphyrin and chlorophyll metabolism - Saccharomyces cerevisiae (budding yeast); sce01110 Biosynthesis of secondary metabolites - Saccharomyces cerevisiae (budding yeast); sce01100 Metabolic pathways - Saccharomyces cerevisiae (budding yeast);
G0SAQ6		4.266	Up	1.66e-05	CTHT_0043130	137.44	323.31	40.3	50	71	50	nucleus				K20361
G0SC56	Nedd8-specific protease-like protein OS=Chaetomium thermophilum (strain DSM 1495 / CBS 144.50 / IMI 039719) OX=759272 GN=CTHT_0056000	4.223	Up	7.75e-05	CTHT_0056000	28.656	-2	4.4	1	1	1	mitochondria	GO:0006508 proteolysis; GO:0008152 metabolic process; GO:0043170 macromolecule metabolic process; GO:0019538 protein metabolic process; GO:0044238 primary metabolic process; GO:0071704 organic substance metabolic process;		GO:0070011 peptidase activity, acting on L-amino acid peptides; GO:0008234 cysteine-type peptidase activity; GO:0016787 hydrolase activity; GO:0008233 peptidase activity; GO:0003824 catalytic activity;				IPR003653;	Ulp1 protease family, C-terminal catalytic domain;
G0S2I4	Mitochondrial acidic protein mam33 OS=Schizosaccharomyces pombe (strain 972 / ATCC 24843) GN=SPBC776.07 PE=3 SV=1	4.139	Up	2.23e-06	CTHT_0017340	32.445	96.372	32.3	7	20	7	mitochondria		GO:0005759 mitochondrial matrix; GO:0043229 intracellular organelle; GO:0044429 mitochondrial part; GO:0005737 cytoplasm; GO:0044446 intracellular organelle part; GO:0044424 intracellular part; GO:0005623 cell; GO:0005739 mitochondrion; GO:0044422 organelle part; GO:0031974 membrane-enclosed lumen; GO:0043226 organelle; GO:0043231 intracellular membrane-bounded organelle; GO:0070013 intracellular…		K15414
G0S1G8	Protein FDD123 OS=Trametes versicolor GN=FDD123 PE=2 SV=1	4.087	Up	9.28e-07	CTHT_0013550	32.219	109.63	15.8	5	20	5	plasma	GO:0006810 transport; GO:0051179 localization; GO:0006811 ion transport; GO:0051234 establishment of localization;	GO:0016020 membrane;	GO:0015075 ion transmembrane transporter activity; GO:0022838 substrate-specific channel activity; GO:0022803 passive transmembrane transporter activity; GO:0022892 substrate-specific transporter activity; GO:0005216 ion channel activity; GO:0015267 channel activity; GO:0022891 substrate-specific transmembrane transporter activity; GO:0022857 transmembrane transporter activity; GO:0005215 transpo…
G0S6F6	Alpha-L-arabinofuranosidase axhA-2 OS=Emericella nidulans (strain FGSC A4 / ATCC 38163 / CBS 112.46 / NRRL 194 / M139) GN=axhA-2 PE=1 SV=1	4.04	Up	1.52e-05	CTHT_0034750	111.38	271.7	13.6	9	19	9	extracellular	GO:0044723 single-organism carbohydrate metabolic process; GO:0008152 metabolic process; GO:0019566 arabinose metabolic process; GO:0044710 single-organism metabolic process; GO:0044281 small molecule metabolic process; GO:0005996 monosaccharide metabolic process; GO:0044699 single-organism process; GO:0046373 L-arabinose metabolic process; GO:0005975 carbohydrate metabolic process; GO:0044238 pr…	GO:0005576 extracellular region;	GO:0046556 alpha-L-arabinofuranosidase activity; GO:0030247 polysaccharide binding; GO:0003824 catalytic activity; GO:0005488 binding; GO:0016798 hydrolase activity, acting on glycosyl bonds; GO:0004553 hydrolase activity, hydrolyzing O-glycosyl compounds; GO:0030246 carbohydrate binding; GO:0030248 cellulose binding; GO:0016787 hydrolase activity; GO:0001871 pattern binding;				IPR000254; IPR023296;	Cellulose-binding domain, fungal; Glycosyl hydrolase, five-bladed beta-propellor domain;
G0S5B8	Deacetylase-like protein OS=Chaetomium thermophilum (strain DSM 1495 / CBS 144.50 / IMI 039719) OX=759272 GN=CTHT_0024250	4.018	Up	1.91e-05	CTHT_0024250	86.451	52.245	5.6	4	9	4	extracellular	GO:0008152 metabolic process; GO:0005975 carbohydrate metabolic process; GO:0044238 primary metabolic process; GO:0071704 organic substance metabolic process;		GO:0016787 hydrolase activity; GO:0008061 chitin binding; GO:0097367 carbohydrate derivative binding; GO:0003824 catalytic activity; GO:0016810 hydrolase activity, acting on carbon-nitrogen (but not peptide) bonds; GO:0005488 binding;	K01452	E3.5.1.41; chitin deacetylase [EC:3.5.1.41]	sce00520 Amino sugar and nucleotide sugar metabolism - Saccharomyces cerevisiae (budding yeast); sce01100 Metabolic pathways - Saccharomyces cerevisiae (budding yeast);	IPR011330; IPR002509; IPR001002;	Glycoside hydrolase/deacetylase, beta/alpha-barrel; NodB homology domain; Chitin-binding, type 1;
G0SHX4	Mitochondrial isoleucyl-tRNA synthetase-like protein OS=Chaetomium thermophilum (strain DSM 1495 / CBS 144.50 / IMI 039719) OX=759272 GN=CTHT_0073700	4.009	Up	0.000136618	CTHT_0073700	152.49	138.82	16.1	17	19	17	plasma	GO:0006518 peptide metabolic process; GO:0072594 establishment of protein localization to organelle; GO:0006839 mitochondrial transport; GO:0044699 single-organism process; GO:0009058 biosynthetic process; GO:0006428 isoleucyl-tRNA aminoacylation; GO:0044237 cellular metabolic process; GO:0015031 protein transport; GO:0051234 establishment of localization; GO:0006605 protein targeting; GO:0008152…	GO:0016020 membrane; GO:0043229 intracellular organelle; GO:0019867 outer membrane; GO:0044429 mitochondrial part; GO:0098588 bounding membrane of organelle; GO:0031090 organelle membrane; GO:0005741 mitochondrial outer membrane; GO:0005737 cytoplasm; GO:0044446 intracellular organelle part; GO:0031967 organelle envelope; GO:0044424 intracellular part; GO:0005623 cell; GO:0044422 organelle part; …	GO:0016876 ligase activity, forming aminoacyl-tRNA and related compounds; GO:1901265 nucleoside phosphate binding; GO:0052689 carboxylic ester hydrolase activity; GO:0016875 ligase activity, forming carbon-oxygen bonds; GO:0016874 ligase activity; GO:0016787 hydrolase activity; GO:0097159 organic cyclic compound binding; GO:1901363 heterocyclic compound binding; GO:0000049 tRNA binding; GO:000382…	K01870	IARS; isoleucyl-tRNA synthetase [EC:6.1.1.5]	sce00970 Aminoacyl-tRNA biosynthesis - Saccharomyces cerevisiae (budding yeast);	IPR014729; IPR033708; IPR013155; IPR009008; IPR002300; IPR019564; IPR009080;	Rossmann-like alpha/beta/alpha sandwich fold; Isoleucyl tRNA synthetase type 1, anticodon-binding domain; Methionyl/Valyl/Leucyl/Isoleucyl-tRNA synthetase, anticodon-binding; Valyl/Leucyl/Isoleucyl-tRNA synthetase, editing domain; Aminoacyl-tRNA synthetase, class Ia; Mitochondrial outer membrane transport complex Sam37/metaxin, N-terminal domain; Aminoacyl-tRNA synthetase, class Ia, anticodon-bin…
G0S8T1	WSC domain-containing protein ARB_07867 OS=Arthroderma benhamiae (strain ATCC MYA-4681 / CBS 112371) GN=ARB_07867 PE=1 SV=1	3.976	Up	0.0030439	CTHT_0040230	57.623	22.81	8.8	4	5	4	extracellular			GO:0016787 hydrolase activity; GO:0003824 catalytic activity; GO:0016798 hydrolase activity, acting on glycosyl bonds;				IPR003305; IPR002889; IPR008979;	Carbohydrate-binding, CenC-like; Carbohydrate-binding WSC; Galactose-binding domain-like;
G0S4V4	Carboxylic ester hydrolase OS=Chaetomium thermophilum (strain DSM 1495 / CBS 144.50 / IMI 039719) OX=759272 GN=CTHT_0031800	3.948	Up	3.73e-05	CTHT_0031800	67.502	99.21	16.9	8	15	8	extracellular							IPR029058; IPR002018;	Alpha/Beta hydrolase fold; Carboxylesterase, type B;
G0RZV9	Secondary metabolism regulator LAE1 OS=Cochliobolus heterostrophus (strain C5 / ATCC 48332 / race O) GN=LAE1 PE=3 SV=1	3.928	Up	2.22e-05	CTHT_0004390	39.84	121.72	37.2	16	34	15	cytoplasm							IPR029063;	S-adenosyl-L-methionine-dependent methyltransferase;
G0S8B5		3.88	Up	1.91e-06	CTHT_0021150	93.785	122.64	20.6	17	19	17	cytoplasm,nucleus
G0RYX6	Probable endo-beta-1,4-glucanase D OS=Neosartorya fumigata (strain ATCC MYA-4609 / Af293 / CBS 101355 / FGSC A1100) GN=eglD PE=3 SV=1	3.875	Up	0.0026428	CTHT_0000930	32.898	323.31	37.9	9	30	9	extracellular	GO:0008152 metabolic process; GO:0005975 carbohydrate metabolic process; GO:0044238 primary metabolic process; GO:0071704 organic substance metabolic process;	GO:0005576 extracellular region;	GO:0004553 hydrolase activity, hydrolyzing O-glycosyl compounds; GO:0030248 cellulose binding; GO:0030246 carbohydrate binding; GO:0016787 hydrolase activity; GO:0030247 polysaccharide binding; GO:0001871 pattern binding; GO:0003824 catalytic activity; GO:0005488 binding; GO:0016798 hydrolase activity, acting on glycosyl bonds;				IPR000254;	Cellulose-binding domain, fungal;
G0S477	Glucanase OS=Chaetomium thermophilum (strain DSM 1495 / CBS 144.50 / IMI 039719) OX=759272 GN=CTHT_0031000	3.827	Up	0.00118125	CTHT_0031000	56.517	323.31	64.7	27	233	27	extracellular	GO:0008152 metabolic process; GO:0005975 carbohydrate metabolic process; GO:0044238 primary metabolic process; GO:0071704 organic substance metabolic process;	GO:0005576 extracellular region;	GO:0004553 hydrolase activity, hydrolyzing O-glycosyl compounds; GO:0030248 cellulose binding; GO:0030246 carbohydrate binding; GO:0016787 hydrolase activity; GO:0030247 polysaccharide binding; GO:0001871 pattern binding; GO:0003824 catalytic activity; GO:0005488 binding; GO:0016798 hydrolase activity, acting on glycosyl bonds;				IPR000254; IPR013320;	Cellulose-binding domain, fungal; Concanavalin A-like lectin/glucanase domain;
G0SAF9	Endo-1,4-beta-xylanase OS=Chaetomium thermophilum (strain DSM 1495 / CBS 144.50 / IMI 039719) OX=759272 GN=CTHT_0042130	3.803	Up	0.00045927	CTHT_0042130	28.268	140.6	30.5	5	15	4	extracellular	GO:0008152 metabolic process; GO:0005975 carbohydrate metabolic process; GO:0044238 primary metabolic process; GO:0071704 organic substance metabolic process;	GO:0005576 extracellular region;	GO:0004553 hydrolase activity, hydrolyzing O-glycosyl compounds; GO:0030248 cellulose binding; GO:0030246 carbohydrate binding; GO:0016787 hydrolase activity; GO:0030247 polysaccharide binding; GO:0001871 pattern binding; GO:0003824 catalytic activity; GO:0005488 binding; GO:0016798 hydrolase activity, acting on glycosyl bonds;				IPR000254; IPR033123; IPR013320;	Cellulose-binding domain, fungal; Glycosyl hydrolases family 11 (GH11) domain; Concanavalin A-like lectin/glucanase domain;
G0SCL8	Beta-hexosaminidase OS=Chaetomium thermophilum (strain DSM 1495 / CBS 144.50 / IMI 039719) OX=759272 GN=CTHT_0057690	3.774	Up	2.9e-07	CTHT_0057690	66.516	66.433	21.6	12	18	12	extracellular	GO:0008152 metabolic process; GO:0005975 carbohydrate metabolic process; GO:0044238 primary metabolic process; GO:0071704 organic substance metabolic process;		GO:0004563 beta-N-acetylhexosaminidase activity; GO:0004553 hydrolase activity, hydrolyzing O-glycosyl compounds; GO:0016787 hydrolase activity; GO:0003824 catalytic activity; GO:0015929 hexosaminidase activity; GO:0016798 hydrolase activity, acting on glycosyl bonds;				IPR029018; IPR029019; IPR015883; IPR017853; IPR013781;	Chitobiase/beta-hexosaminidase domain 2-like; Beta-hexosaminidase, eukaryotic type, N-terminal; Glycoside hydrolase family 20, catalytic domain; Glycoside hydrolase superfamily; Glycoside hydrolase, catalytic domain;
G0SD28	4-O-methyl-glucuronoyl methylesterase OS=Podospora anserina (strain S / ATCC MYA-4624 / DSM 980 / FGSC 10383) GN=ge1 PE=1 SV=1	3.773	Up	0.00079565	CTHT_0050590	50.713	10.789	4.6	2	2	2	extracellular	GO:0008152 metabolic process; GO:0005975 carbohydrate metabolic process; GO:0044238 primary metabolic process; GO:0071704 organic substance metabolic process;	GO:0005576 extracellular region;	GO:0004553 hydrolase activity, hydrolyzing O-glycosyl compounds; GO:0030248 cellulose binding; GO:0030246 carbohydrate binding; GO:0016787 hydrolase activity; GO:0030247 polysaccharide binding; GO:0001871 pattern binding; GO:0003824 catalytic activity; GO:0005488 binding; GO:0016798 hydrolase activity, acting on glycosyl bonds;				IPR029058; IPR000254;	Alpha/Beta hydrolase fold; Cellulose-binding domain, fungal;
G0S440	Ergothioneine biosynthesis protein 1 OS=Neurospora crassa (strain ATCC 24698 / 74-OR23-1A / CBS 708.71 / DSM 1257 / FGSC 987) GN=egt-1 PE=1 SV=3	3.737	Up	0.000164525	CTHT_0030600	100.74	5.9044	2.2	2	2	2	cytoplasm							IPR005532; IPR016187; IPR029063; IPR024775; IPR019257; IPR017805;	Sulfatase-modifying factor enzyme; C-type lectin fold; S-adenosyl-L-methionine-dependent methyltransferase; DinB-like domain; Histidine-specific methyltransferase, SAM-dependent; SAM-dependent methyltransferase, EsaF-type, putative;
G0S8S9	Lactose permease OS=Kluyveromyces lactis (strain ATCC 8585 / CBS 2359 / DSM 70799 / NBRC 1267 / NRRL Y-1140 / WM37) GN=LAC12 PE=3 SV=1	3.679	Up	4.27e-07	CTHT_0040210	60.763	50.599	10.8	5	7	5	plasma	GO:0006810 transport; GO:0055085 transmembrane transport; GO:0051179 localization; GO:0051234 establishment of localization;	GO:0031224 intrinsic component of membrane; GO:0016020 membrane; GO:0016021 integral component of membrane; GO:0044425 membrane part;	GO:0022892 substrate-specific transporter activity; GO:0022891 substrate-specific transmembrane transporter activity; GO:0005215 transporter activity; GO:0022857 transmembrane transporter activity;				IPR020846;	Major facilitator superfamily domain;
G0S364	Deacetylase-like protein OS=Chaetomium thermophilum (strain DSM 1495 / CBS 144.50 / IMI 039719) OX=759272 GN=CTHT_0019820	3.659	Up	2.02e-05	CTHT_0019820	27.944	70.75	18.1	4	9	4	extracellular	GO:0008152 metabolic process; GO:0005975 carbohydrate metabolic process; GO:0044238 primary metabolic process; GO:0071704 organic substance metabolic process;		GO:0016787 hydrolase activity; GO:0003824 catalytic activity; GO:0016810 hydrolase activity, acting on carbon-nitrogen (but not peptide) bonds;				IPR011330; IPR002509;	Glycoside hydrolase/deacetylase, beta/alpha-barrel; NodB homology domain;
G0RXY4		3.652	Up	1.6e-05	CTHT_0004720	21.024	72.648	46.9	8	11	8	mitochondria
G0S0Z8	Secondary metabolism regulator LAE1 OS=Cochliobolus heterostrophus (strain C5 / ATCC 48332 / race O) GN=LAE1 PE=3 SV=1	3.569	Up	2.71e-06	CTHT_0011820	25.891	16.614	15.4	3	3	3	cytoskeleton							IPR029063;	S-adenosyl-L-methionine-dependent methyltransferase;
G0S3C8	Aminopeptidase OS=Chaetomium thermophilum (strain DSM 1495 / CBS 144.50 / IMI 039719) OX=759272 GN=CTHT_0020550	3.559	Up	0.00034283	CTHT_0020550	99.739	323.31	55.8	43	82	43	cytoplasm			GO:0008233 peptidase activity; GO:0046914 transition metal ion binding; GO:0003824 catalytic activity; GO:0005488 binding; GO:0043167 ion binding; GO:0070011 peptidase activity, acting on L-amino acid peptides; GO:0046872 metal ion binding; GO:0043169 cation binding; GO:0016787 hydrolase activity; GO:0008237 metallopeptidase activity; GO:0008270 zinc ion binding;				IPR014782; IPR024571;	Peptidase M1, membrane alanine aminopeptidase, N-terminal; ERAP1-like C-terminal domain;
G0S947	Secondary metabolism regulator laeA OS=Aspergillus niger (strain ATCC 1015 / CBS 113.46 / FGSC A1144 / LSHB Ac4 / NCTC 3858a/ NRRL 328 / USDA 3528.7) GN=laeA PE=3 SV=1	3.553	Up	4.33e-05	CTHT_0044530	51.029	64.658	22.7	10	13	10	nucleus							IPR029063;	S-adenosyl-L-methionine-dependent methyltransferase;
G0SDZ7		3.551	Up	6.14e-08	CTHT_0053570	18.5	100.56	33.8	5	16	5	extracellular
G0S9Y5	Alkaline protease-like protein OS=Chaetomium thermophilum (strain DSM 1495 / CBS 144.50 / IMI 039719) OX=759272 GN=CTHT_0040330	3.55	Up	6.73e-07	CTHT_0040330	41.048	183.59	25.6	8	24	8	extracellular	GO:0006508 proteolysis; GO:0008152 metabolic process; GO:0043170 macromolecule metabolic process; GO:0019538 protein metabolic process; GO:0044238 primary metabolic process; GO:0071704 organic substance metabolic process;		GO:0004252 serine-type endopeptidase activity; GO:0004175 endopeptidase activity; GO:0008233 peptidase activity; GO:0003824 catalytic activity; GO:0017171 serine hydrolase activity; GO:0008236 serine-type peptidase activity; GO:0070011 peptidase activity, acting on L-amino acid peptides; GO:0016787 hydrolase activity;				IPR034193; IPR009020; IPR000209; IPR010259;	Proteinase K-like catalytic domain; Proteinase propeptide inhibitor; Peptidase S8/S53 domain; Peptidase S8 propeptide/proteinase inhibitor I9;
G0S9G3	Glucanase OS=Chaetomium thermophilum (strain DSM 1495 / CBS 144.50 / IMI 039719) OX=759272 GN=CTHT_0045780	3.547	Up	1.79e-07	CTHT_0045780	47.039	311.72	56.9	18	54	18	extracellular	GO:0008152 metabolic process; GO:0005975 carbohydrate metabolic process; GO:0044238 primary metabolic process; GO:0071704 organic substance metabolic process;		GO:0004553 hydrolase activity, hydrolyzing O-glycosyl compounds; GO:0016787 hydrolase activity; GO:0003824 catalytic activity; GO:0016798 hydrolase activity, acting on glycosyl bonds;				IPR013320;	Concanavalin A-like lectin/glucanase domain;
G0SH69	Putative cellulose binding protein OS=Chaetomium thermophilum (strain DSM 1495 / CBS 144.50 / IMI 039719) OX=759272 GN=CTHT_0068920	3.521	Up	1.82e-05	CTHT_0068920	25.134	71.638	23.2	4	7	4	extracellular
G0RY14		3.438	Up	0.0024757	CTHT_0005040	93.55	55.658	10.7	8	10	8	nucleus
G0S343	Probable Delta(7)-sterol 5(6)-desaturase OS=Neurospora crassa (strain ATCC 24698 / 74-OR23-1A / CBS 708.71 / DSM 1257 / FGSC 987) GN=NCU06207 PE=3 SV=1	3.435	Up	3.78e-06	CTHT_0019590	37.616	8.5324	10.2	4	5	4	plasma	GO:0044711 single-organism biosynthetic process; GO:0016053 organic acid biosynthetic process; GO:0055114 oxidation-reduction process; GO:0044281 small molecule metabolic process; GO:0044763 single-organism cellular process; GO:0044699 single-organism process; GO:0009058 biosynthetic process; GO:0044255 cellular lipid metabolic process; GO:0006631 fatty acid metabolic process; GO:0044238 primary …		GO:0005506 iron ion binding; GO:0046914 transition metal ion binding; GO:0003824 catalytic activity; GO:0005488 binding; GO:0043167 ion binding; GO:0046872 metal ion binding; GO:0043169 cation binding; GO:0016491 oxidoreductase activity;	K00227	SC5DL; Delta7-sterol 5-desaturase [EC:1.14.19.20]	sce01110 Biosynthesis of secondary metabolites - Saccharomyces cerevisiae (budding yeast); sce00100 Steroid biosynthesis - Saccharomyces cerevisiae (budding yeast); sce01130 Biosynthesis of antibiotics - Saccharomyces cerevisiae (budding yeast); sce01100 Metabolic pathways - Saccharomyces cerevisiae (budding yeast);	IPR006694;	Fatty acid hydroxylase;
G0S0E3	Uncharacterized membrane protein YFL034W OS=Saccharomyces cerevisiae (strain ATCC 204508 / S288c) GN=YFL034W PE=1 SV=2	3.429	Up	0.00079715	CTHT_0009710	122.94	8.4716	3.5	3	3	3	plasma							IPR029058;	Alpha/Beta hydrolase fold;
G0S8T3	Probable 6-phosphogluconolactonase ARB_02015 OS=Arthroderma benhamiae (strain ATCC MYA-4681 / CBS 112371) GN=ARB_02015 PE=1 SV=1	3.39	Up	1.8e-05	CTHT_0040250	39.323	60.478	28.8	9	10	9	extracellular			GO:0005515 protein binding; GO:0005488 binding;				IPR015943; IPR011045;	WD40/YVTN repeat-like-containing domain; Nitrous oxide reductase, N-terminal;
G0S1N2	Cytochrome c oxidase-like protein OS=Chaetomium thermophilum (strain DSM 1495 / CBS 144.50 / IMI 039719) OX=759272 GN=CTHT_0014210	3.347	Up	1.7e-06	CTHT_0014210	32.497	153.77	37.1	8	20	8	mitochondria	GO:0044085 cellular component biogenesis; GO:0016043 cellular component organization; GO:0065008 regulation of biological quality; GO:0055076 transition metal ion homeostasis; GO:0017004 cytochrome complex assembly; GO:0030001 metal ion transport; GO:0030003 cellular cation homeostasis; GO:0044699 single-organism process; GO:0055082 cellular chemical homeostasis; GO:0051234 establishment of local…	GO:0016020 membrane; GO:0043229 intracellular organelle; GO:0044429 mitochondrial part; GO:0031090 organelle membrane; GO:0031967 organelle envelope; GO:0044446 intracellular organelle part; GO:0005737 cytoplasm; GO:0044424 intracellular part; GO:0005623 cell; GO:0044422 organelle part; GO:0005739 mitochondrion; GO:0005740 mitochondrial envelope; GO:0043231 intracellular membrane-bounded organell…	GO:0043169 cation binding; GO:0046872 metal ion binding; GO:0005507 copper ion binding; GO:0046914 transition metal ion binding; GO:0005488 binding; GO:0043167 ion binding;	K07152			IPR012336;	Thioredoxin-like fold;
G0SHL3		3.328	Up	4.58e-06	CTHT_0070440	56.471	168.65	39	18	32	18	cytoplasm
G0SAP7	Putative cytochrome c oxidase assembly protein OS=Chaetomium thermophilum (strain DSM 1495 / CBS 144.50 / IMI 039719) OX=759272 GN=CTHT_0043040	3.328	Up	2.01e-05	CTHT_0043040	55.012	59.289	24.4	10	16	10	plasma	GO:0051188 cofactor biosynthetic process; GO:0046148 pigment biosynthetic process; GO:0006784 heme a biosynthetic process; GO:0006725 cellular aromatic compound metabolic process; GO:0006783 heme biosynthetic process; GO:0044699 single-organism process; GO:0009058 biosynthetic process; GO:1901566 organonitrogen compound biosynthetic process; GO:0042168 heme metabolic process; GO:0044237 cellular …	GO:0031224 intrinsic component of membrane; GO:0016020 membrane; GO:0016021 integral component of membrane; GO:0044425 membrane part;	GO:0016627 oxidoreductase activity, acting on the CH-CH group of donors; GO:0003824 catalytic activity; GO:0016491 oxidoreductase activity;	K02259	COX15; cytochrome c oxidase assembly protein subunit 15	sce00860 Porphyrin and chlorophyll metabolism - Saccharomyces cerevisiae (budding yeast); sce01110 Biosynthesis of secondary metabolites - Saccharomyces cerevisiae (budding yeast); sce01100 Metabolic pathways - Saccharomyces cerevisiae (budding yeast); sce00190 Oxidative phosphorylation - Saccharomyces cerevisiae (budding yeast);
G0S927	Phosphoglycerate mutase family-like protein OS=Chaetomium thermophilum (strain DSM 1495 / CBS 144.50 / IMI 039719) OX=759272 GN=CTHT_0044310	3.32	Up	1.73e-05	CTHT_0044310	31.615	52.442	14.7	4	6	4	nucleus
G0RZ40		3.289	Up	0.00146188	CTHT_0001610	83.349	23.037	4.2	2	3	2	mitochondria							IPR010730;	Heterokaryon incompatibility;
G0RZV2		3.255	Up	1.29e-07	CTHT_0004310	27.945	262.56	64.6	18	72	17	extracellular	GO:0009253 peptidoglycan catabolic process; GO:0000270 peptidoglycan metabolic process; GO:0044036 cell wall macromolecule metabolic process; GO:0006026 aminoglycan catabolic process; GO:0006807 nitrogen compound metabolic process; GO:1901136 carbohydrate derivative catabolic process; GO:0044237 cellular metabolic process; GO:0006027 glycosaminoglycan catabolic process; GO:0030203 glycosaminoglyc…		GO:0003796 lysozyme activity; GO:0004553 hydrolase activity, hydrolyzing O-glycosyl compounds; GO:0016787 hydrolase activity; GO:0003824 catalytic activity; GO:0061783 peptidoglycan muralytic activity; GO:0016798 hydrolase activity, acting on glycosyl bonds;				IPR023347; IPR023346;	Lysozyme domain; Lysozyme-like domain;
G0RZ72	Putative integral membrane protein OS=Chaetomium thermophilum (strain DSM 1495 / CBS 144.50 / IMI 039719) OX=759272 GN=CTHT_0001930	3.254	Up	0.0003789	CTHT_0001930	145.93	26.942	1.2	1	1	1	plasma	GO:0006810 transport; GO:1902578 single-organism localization; GO:0032940 secretion by cell; GO:0016192 vesicle-mediated transport; GO:0044763 single-organism cellular process; GO:0044699 single-organism process; GO:0051179 localization; GO:0009987 cellular process; GO:0051234 establishment of localization; GO:0006887 exocytosis; GO:0044765 single-organism transport; GO:0046903 secretion;	GO:0005938 cell cortex; GO:0044464 cell part; GO:0044448 cell cortex part; GO:0005622 intracellular; GO:0071944 cell periphery; GO:0005737 cytoplasm; GO:0099568 cytoplasmic region; GO:0032991 macromolecular complex; GO:0044424 intracellular part; GO:0000145 exocyst; GO:0043234 protein complex; GO:0005623 cell; GO:0044444 cytoplasmic part; GO:0099023 tethering complex;		K06110
G0SGH3	Structural maintenance of chromosomes protein OS=Chaetomium thermophilum (strain DSM 1495 / CBS 144.50 / IMI 039719) OX=759272 GN=CTHT_0066330	3.202	Up	0.00136133	CTHT_0066330	145.77	119.75	18.3	20	22	20	nucleus	GO:0016043 cellular component organization; GO:0051276 chromosome organization; GO:0009987 cellular process; GO:0006996 organelle organization; GO:0071840 cellular component organization or biogenesis;	GO:0043226 organelle; GO:0043229 intracellular organelle; GO:0043232 intracellular non-membrane-bounded organelle; GO:0044464 cell part; GO:0005622 intracellular; GO:0005694 chromosome; GO:0044424 intracellular part; GO:0005623 cell; GO:0043228 non-membrane-bounded organelle;	GO:0005524 ATP binding; GO:1901265 nucleoside phosphate binding; GO:0001882 nucleoside binding; GO:0043167 ion binding; GO:0005515 protein binding; GO:0000166 nucleotide binding; GO:0097159 organic cyclic compound binding; GO:1901363 heterocyclic compound binding; GO:0032549 ribonucleoside binding; GO:0097367 carbohydrate derivative binding; GO:0032553 ribonucleotide binding; GO:0005488 binding; …	K06636	SMC1; structural maintenance of chromosome 1	sce04111 Cell cycle - yeast - Saccharomyces cerevisiae (budding yeast); sce04113 Meiosis - yeast - Saccharomyces cerevisiae (budding yeast);	IPR010935; IPR027417; IPR003395;	SMCs flexible hinge; P-loop containing nucleoside triphosphate hydrolase; RecF/RecN/SMC, N-terminal;
G0RXV1	Glutamyl-tRNA(Gln) amidotransferase subunit B, mitochondrial OS=Chaetomium thermophilum (strain DSM 1495 / CBS 144.50 / IMI 039719) OX=759272 GN=CTHT_0000490	3.189	Up	2.25e-07	CTHT_0000490	68.864	53.665	12.5	6	7	6	mitochondria			GO:0016879 ligase activity, forming carbon-nitrogen bonds; GO:0016884 carbon-nitrogen ligase activity, with glutamine as amido-N-donor; GO:0003824 catalytic activity; GO:0016874 ligase activity;	K02434	gatB; aspartyl-tRNA(Asn)/glutamyl-tRNA(Gln) amidotransferase subunit B [EC:6.3.5.6 6.3.5.7]	sce00970 Aminoacyl-tRNA biosynthesis - Saccharomyces cerevisiae (budding yeast); sce01100 Metabolic pathways - Saccharomyces cerevisiae (budding yeast);	IPR003789; IPR018027; IPR006075;	Aspartyl/glutamyl-tRNA amidotransferase subunit B-related; Asn/Gln amidotransferase; Aspartyl/Glutamyl-tRNA(Gln) amidotransferase, subunit B/E, catalytic;
G0SGX5	Protein CASP OS=Saccharomyces cerevisiae (strain ATCC 204508 / S288c) GN=COY1 PE=1 SV=2	3.183	Up	7.81e-05	CTHT_0067910	81.753	57.344	17	11	11	11	nucleus	GO:0006810 transport; GO:0048193 Golgi vesicle transport; GO:0051179 localization; GO:0006891 intra-Golgi vesicle-mediated transport; GO:0051234 establishment of localization; GO:0016192 vesicle-mediated transport;	GO:0016020 membrane; GO:0043229 intracellular organelle; GO:0098588 bounding membrane of organelle; GO:0031090 organelle membrane; GO:0005737 cytoplasm; GO:0044446 intracellular organelle part; GO:0000139 Golgi membrane; GO:0031224 intrinsic component of membrane; GO:0012505 endomembrane system; GO:0044424 intracellular part; GO:0030173 integral component of Golgi membrane; GO:0005623 cell; GO:00…		K09313			IPR012955;	CASP, C-terminal;
G0S6H4	3-hydroxyacyl-CoA dehydrogenase-like protein LAM1 OS=Cochliobolus heterostrophus (strain C4 / ATCC 48331 / race T) GN=LAM1 PE=3 SV=1	3.179	Up	4.23e-08	CTHT_0034930	46.027	254.46	53.8	16	29	16	mitochondria	GO:0055114 oxidation-reduction process; GO:0044281 small molecule metabolic process; GO:0044763 single-organism cellular process; GO:0044699 single-organism process; GO:0044255 cellular lipid metabolic process; GO:0006631 fatty acid metabolic process; GO:0044238 primary metabolic process; GO:0044237 cellular metabolic process; GO:0071704 organic substance metabolic process; GO:0008152 metabolic p…		GO:0016614 oxidoreductase activity, acting on CH-OH group of donors; GO:0016616 oxidoreductase activity, acting on the CH-OH group of donors, NAD or NADP as acceptor; GO:0003857 3-hydroxyacyl-CoA dehydrogenase activity; GO:0003824 catalytic activity; GO:0016491 oxidoreductase activity;				IPR008927; IPR013328; IPR016040; IPR006176; IPR006108;	6-phosphogluconate dehydrogenase C-terminal domain-like; 6-phosphogluconate dehydrogenase, domain 2; NAD(P)-binding domain; 3-hydroxyacyl-CoA dehydrogenase, NAD binding; 3-hydroxyacyl-CoA dehydrogenase, C-terminal;
G0S5G0	Aromatic-L-amino-acid decarboxylase-like protein OS=Chaetomium thermophilum (strain DSM 1495 / CBS 144.50 / IMI 039719) OX=759272 GN=CTHT_0032830	3.145	Up	1.87e-05	CTHT_0032830	55.609	136.74	18.6	7	10	7	cytoplasm	GO:0044281 small molecule metabolic process; GO:0044763 single-organism cellular process; GO:0006807 nitrogen compound metabolic process; GO:0044699 single-organism process; GO:0044238 primary metabolic process; GO:0044237 cellular metabolic process; GO:0071704 organic substance metabolic process; GO:0008152 metabolic process; GO:0006520 cellular amino acid metabolic process; GO:0044710 single-or…		GO:0097159 organic cyclic compound binding; GO:1901363 heterocyclic compound binding; GO:0003824 catalytic activity; GO:0005488 binding; GO:0016830 carbon-carbon lyase activity; GO:0043167 ion binding; GO:0016831 carboxy-lyase activity; GO:0016829 lyase activity; GO:0043168 anion binding; GO:0048037 cofactor binding; GO:0030170 pyridoxal phosphate binding;				IPR015424; IPR015422; IPR015421;	Pyridoxal phosphate-dependent transferase; Pyridoxal phosphate-dependent transferase, major region, subdomain 2; Pyridoxal phosphate-dependent transferase, major region, subdomain 1;
G0SG85	WSC domain-containing protein ARB_07870 OS=Arthroderma benhamiae (strain ATCC MYA-4681 / CBS 112371) GN=ARB_07870 PE=1 SV=1	3.092	Up	0.000103719	CTHT_0065420	108.07	46.655	5.1	4	6	4	extracellular	GO:0008152 metabolic process; GO:0006950 response to stress; GO:0055114 oxidation-reduction process; GO:0044710 single-organism metabolic process; GO:0006979 response to oxidative stress; GO:0044699 single-organism process; GO:0050896 response to stimulus;		GO:0097159 organic cyclic compound binding; GO:1901363 heterocyclic compound binding; GO:0020037 heme binding; GO:0003824 catalytic activity; GO:0005488 binding; GO:0016209 antioxidant activity; GO:0004601 peroxidase activity; GO:0046906 tetrapyrrole binding; GO:0016491 oxidoreductase activity; GO:0016684 oxidoreductase activity, acting on peroxide as acceptor;				IPR002889; IPR002016;	Carbohydrate-binding WSC; Haem peroxidase, plant/fungal/bacterial;
G0SCX4	Importin beta-like protein KAP120 OS=Saccharomyces cerevisiae (strain ATCC 204508 / S288c) GN=KAP120 PE=1 SV=1	3.057	Up	0.000164719	CTHT_0058700	118.67	159.55	14	12	14	12	cytoskeleton	GO:0045184 establishment of protein localization; GO:0006810 transport; GO:0046907 intracellular transport; GO:0070727 cellular macromolecule localization; GO:0051649 establishment of localization in cell; GO:0006886 intracellular protein transport; GO:0071702 organic substance transport; GO:0008104 protein localization; GO:0033036 macromolecule localization; GO:0034613 cellular protein localizat…		GO:0031267 small GTPase binding; GO:0017016 Ras GTPase binding; GO:0005488 binding; GO:0005515 protein binding; GO:0008536 Ran GTPase binding; GO:0051020 GTPase binding; GO:0019899 enzyme binding;				IPR001494; IPR011989; IPR016024;	Importin-beta, N-terminal domain; Armadillo-like helical; Armadillo-type fold;
G0SD85	DNA polymerase V-like protein OS=Chaetomium thermophilum (strain DSM 1495 / CBS 144.50 / IMI 039719) OX=759272 GN=CTHT_0059310	3.042	Up	7.88e-05	CTHT_0059310	121.11	5.617	2	2	2	2	nucleus	GO:0018130 heterocycle biosynthetic process; GO:0006725 cellular aromatic compound metabolic process; GO:0097659 nucleic acid-templated transcription; GO:0034654 nucleobase-containing compound biosynthetic process; GO:1901360 organic cyclic compound metabolic process; GO:0006807 nitrogen compound metabolic process; GO:0032774 RNA biosynthetic process; GO:0009058 biosynthetic process; GO:0044238 p…		GO:0097159 organic cyclic compound binding; GO:1901363 heterocyclic compound binding; GO:0003677 DNA binding; GO:0016779 nucleotidyltransferase activity; GO:0003824 catalytic activity; GO:0005488 binding; GO:0003676 nucleic acid binding; GO:0034061 DNA polymerase activity; GO:0003887 DNA-directed DNA polymerase activity; GO:0016740 transferase activity; GO:0016772 transferase activity, transferri…	K02331			IPR016024;	Armadillo-type fold;
G0S0W1	Xylosidase-like protein OS=Chaetomium thermophilum (strain DSM 1495 / CBS 144.50 / IMI 039719) OX=759272 GN=CTHT_0011440	3.035	Up	1.03e-06	CTHT_0011440	37.284	219.47	45.6	16	28	16	cytoplasm	GO:0008152 metabolic process; GO:0005975 carbohydrate metabolic process; GO:0044238 primary metabolic process; GO:0071704 organic substance metabolic process;		GO:0004553 hydrolase activity, hydrolyzing O-glycosyl compounds; GO:0016787 hydrolase activity; GO:0003824 catalytic activity; GO:0016798 hydrolase activity, acting on glycosyl bonds;				IPR023296;	Glycosyl hydrolase, five-bladed beta-propellor domain;
G0S7D3	Calcium channel YVC1 OS=Candida albicans (strain SC5314 / ATCC MYA-2876) GN=YVC1 PE=2 SV=2	3.032	Up	5.55e-05	CTHT_0036450	80.545	110.18	20	13	23	13	plasma	GO:0006810 transport; GO:0055085 transmembrane transport; GO:0051179 localization; GO:0006811 ion transport; GO:0051234 establishment of localization;	GO:0016020 membrane;	GO:0015075 ion transmembrane transporter activity; GO:0022838 substrate-specific channel activity; GO:0022803 passive transmembrane transporter activity; GO:0022892 substrate-specific transporter activity; GO:0005216 ion channel activity; GO:0015267 channel activity; GO:0022891 substrate-specific transmembrane transporter activity; GO:0022857 transmembrane transporter activity; GO:0005215 transpo…				IPR005821;	Ion transport domain;
G0S314	Ion channel-like protein OS=Chaetomium thermophilum (strain DSM 1495 / CBS 144.50 / IMI 039719) OX=759272 GN=CTHT_0019280	3.028	Up	3.55e-05	CTHT_0019280	33.943	7.3444	3.6	1	2	1	plasma	GO:0006810 transport; GO:0051179 localization; GO:0006811 ion transport; GO:0051234 establishment of localization;	GO:0016020 membrane;	GO:0015075 ion transmembrane transporter activity; GO:0022838 substrate-specific channel activity; GO:0022803 passive transmembrane transporter activity; GO:0022892 substrate-specific transporter activity; GO:0005216 ion channel activity; GO:0015267 channel activity; GO:0022891 substrate-specific transmembrane transporter activity; GO:0022857 transmembrane transporter activity; GO:0005215 transpo…
G0S1W9	Protein SUR7 OS=Candida albicans (strain SC5314 / ATCC MYA-2876) GN=SUR7 PE=1 SV=1	3.017	Up	5.15e-07	CTHT_0015110	26.751	107.63	27.2	7	17	7	plasma		GO:0016020 membrane; GO:0005623 cell; GO:0044464 cell part; GO:0071944 cell periphery; GO:0005886 plasma membrane;
G0S434	Cellobiose dehydrogenase-like protein OS=Chaetomium thermophilum (strain DSM 1495 / CBS 144.50 / IMI 039719) OX=759272 GN=CTHT_0022390	3.015	Up	3.26e-07	CTHT_0022390	89.728	323.31	33.3	26	64	23	extracellular	GO:0008152 metabolic process; GO:0055114 oxidation-reduction process; GO:0044710 single-organism metabolic process; GO:0044699 single-organism process; GO:0044238 primary metabolic process; GO:0005975 carbohydrate metabolic process; GO:0071704 organic substance metabolic process;	GO:0005576 extracellular region;	GO:1901265 nucleoside phosphate binding; GO:0050660 flavin adenine dinucleotide binding; GO:0043167 ion binding; GO:0030248 cellulose binding; GO:0004553 hydrolase activity, hydrolyzing O-glycosyl compounds; GO:0016787 hydrolase activity; GO:0000166 nucleotide binding; GO:0048037 cofactor binding; GO:0016491 oxidoreductase activity; GO:0016614 oxidoreductase activity, acting on CH-OH group of don…				IPR000172; IPR000254; IPR015920; IPR007867; IPR023753;	Glucose-methanol-choline oxidoreductase, N-terminal; Cellulose-binding domain, fungal; Cellobiose dehydrogenase, cytochrome domain; Glucose-methanol-choline oxidoreductase, C-terminal; FAD/NAD(P)-binding domain;
G0S0Y8	Probable importin c550.11 OS=Schizosaccharomyces pombe (strain 972 / ATCC 24843) GN=SPCC550.11 PE=3 SV=1	3.002	Up	0.00118056	CTHT_0011710	120.44	138.15	22.5	21	26	21	cytoplasm	GO:0045184 establishment of protein localization; GO:0006810 transport; GO:0046907 intracellular transport; GO:0070727 cellular macromolecule localization; GO:0051649 establishment of localization in cell; GO:0006886 intracellular protein transport; GO:0071702 organic substance transport; GO:0008104 protein localization; GO:0033036 macromolecule localization; GO:0034613 cellular protein localizat…		GO:0031267 small GTPase binding; GO:0017016 Ras GTPase binding; GO:0005488 binding; GO:0005515 protein binding; GO:0008536 Ran GTPase binding; GO:0051020 GTPase binding; GO:0019899 enzyme binding;	K20223			IPR001494; IPR011989; IPR013598; IPR016024; IPR013713;	Importin-beta, N-terminal domain; Armadillo-like helical; Exportin-1/Importin-beta-like; Armadillo-type fold; Exportin/Importin, Cse1-like;
G0RZQ7		3.001	Up	4.04e-05	CTHT_0003820	54.438	78.765	27.8	11	17	11	mitochondria			GO:0016746 transferase activity, transferring acyl groups; GO:0016747 transferase activity, transferring acyl groups other than amino-acyl groups; GO:0003824 catalytic activity; GO:0016740 transferase activity;				IPR023213;	Chloramphenicol acetyltransferase-like domain;
G0SA73	Glycerol-3-phosphate O-acyltransferase-like protein OS=Chaetomium thermophilum (strain DSM 1495 / CBS 144.50 / IMI 039719) OX=759272 GN=CTHT_0041240	2.991	Up	0.0036631	CTHT_0041240	84.109	250.51	35	21	24	21	plasma	GO:0008152 metabolic process;		GO:0016746 transferase activity, transferring acyl groups; GO:0003824 catalytic activity; GO:0016740 transferase activity;	K13507	GAT; glycerol-3-phosphate O-acyltransferase / dihydroxyacetone phosphate acyltransferase [EC:2.3.1.15 2.3.1.42]	sce00561 Glycerolipid metabolism - Saccharomyces cerevisiae (budding yeast); sce00564 Glycerophospholipid metabolism - Saccharomyces cerevisiae (budding yeast); sce01110 Biosynthesis of secondary metabolites - Saccharomyces cerevisiae (budding yeast); sce01100 Metabolic pathways - Saccharomyces cerevisiae (budding yeast);	IPR002123;	Phospholipid/glycerol acyltransferase;
G0S3E1		2.984	Up	3.21e-06	CTHT_0020680	62.761	243.89	46.8	26	47	26	extracellular	GO:0044699 single-organism process; GO:0008152 metabolic process; GO:0055114 oxidation-reduction process; GO:0044710 single-organism metabolic process;		GO:0016627 oxidoreductase activity, acting on the CH-CH group of donors; GO:0003824 catalytic activity; GO:0016491 oxidoreductase activity;				IPR003953; IPR023753;	FAD-dependent oxidoreductase 2, FAD binding domain; FAD/NAD(P)-binding domain;
G0S2L6	Exoglucanase 1 OS=Neurospora crassa (strain ATCC 24698 / 74-OR23-1A / CBS 708.71 / DSM 1257 / FGSC 987) GN=cbh-1 PE=3 SV=1	2.973	Up	1.85e-07	CTHT_0017680	33.979	26.502	16.8	4	5	4	extracellular	GO:0008152 metabolic process; GO:0005975 carbohydrate metabolic process; GO:0044238 primary metabolic process; GO:0071704 organic substance metabolic process;	GO:0005576 extracellular region;	GO:0004553 hydrolase activity, hydrolyzing O-glycosyl compounds; GO:0030248 cellulose binding; GO:0030246 carbohydrate binding; GO:0016787 hydrolase activity; GO:0030247 polysaccharide binding; GO:0001871 pattern binding; GO:0003824 catalytic activity; GO:0005488 binding; GO:0016798 hydrolase activity, acting on glycosyl bonds;				IPR000254;	Cellulose-binding domain, fungal;
G0SGZ0	Putative nitroreductase family protein OS=Chaetomium thermophilum (strain DSM 1495 / CBS 144.50 / IMI 039719) OX=759272 GN=CTHT_0068060	2.957	Up	0.0002004	CTHT_0068060	23.039	162.48	68.4	13	28	13	mitochondria	GO:0033554 cellular response to stress; GO:0051716 cellular response to stimulus; GO:0042221 response to chemical; GO:0006950 response to stress; GO:0006979 response to oxidative stress; GO:0034599 cellular response to oxidative stress; GO:0050896 response to stimulus; GO:0009987 cellular process; GO:0070887 cellular response to chemical stimulus;		GO:0016651 oxidoreductase activity, acting on NAD(P)H; GO:0003824 catalytic activity; GO:0016657 oxidoreductase activity, acting on NAD(P)H, nitrogenous group as acceptor; GO:0016491 oxidoreductase activity;	K07078			IPR000415; IPR033877; IPR029479;	Nitroreductase-like; Nitroreductase Frm2/Hbn1-like; Nitroreductase;
G0S7Z7	Class V chitinase-like protein OS=Chaetomium thermophilum (strain DSM 1495 / CBS 144.50 / IMI 039719) OX=759272 GN=CTHT_0037570	2.94	Up	0.00027969	CTHT_0037570	59.171	8.3382	9.4	5	6	5	extracellular	GO:1901071 glucosamine-containing compound metabolic process; GO:0006030 chitin metabolic process; GO:0006026 aminoglycan catabolic process; GO:1901136 carbohydrate derivative catabolic process; GO:0006807 nitrogen compound metabolic process; GO:0006032 chitin catabolic process; GO:0005975 carbohydrate metabolic process; GO:0044238 primary metabolic process; GO:1901072 glucosamine-containing comp…		GO:0004553 hydrolase activity, hydrolyzing O-glycosyl compounds; GO:0008061 chitin binding; GO:0097367 carbohydrate derivative binding; GO:0016787 hydrolase activity; GO:0004568 chitinase activity; GO:0003824 catalytic activity; GO:0005488 binding; GO:0016798 hydrolase activity, acting on glycosyl bonds;				IPR018392; IPR001223; IPR011583; IPR029070; IPR017853; IPR001002; IPR013781;	LysM domain; Glycoside hydrolase family 18, catalytic domain; Chitinase II; Chitinase insertion domain; Glycoside hydrolase superfamily; Chitin-binding, type 1; Glycoside hydrolase, catalytic domain;
G0S8A2		2.928	Up	3.17e-06	CTHT_0038100	50.19	39.251	8.4	4	7	4	nucleus
G0S0V9		2.906	Up	0.0022444	CTHT_0011420	32.771	1.2221	4.6	1	1	1	nucleus
G0S9P8		2.899	Up	1.15e-06	CTHT_0046660	27.78	109.69	53.7	10	18	10	mitochondria			GO:0016746 transferase activity, transferring acyl groups; GO:0008080 N-acetyltransferase activity; GO:0016747 transferase activity, transferring acyl groups other than amino-acyl groups; GO:0003824 catalytic activity; GO:0016740 transferase activity; GO:0016407 acetyltransferase activity; GO:0016410 N-acyltransferase activity;				IPR000182; IPR013653; IPR016181;	GNAT domain; FR47-like; Acyl-CoA N-acyltransferase;
G0S349	Putative cellulose binding protein OS=Chaetomium thermophilum (strain DSM 1495 / CBS 144.50 / IMI 039719) OX=759272 GN=CTHT_0019650	2.898	Up	0.0162365	CTHT_0019650	42.165	293.64	37.5	10	20	10	extracellular	GO:0008152 metabolic process; GO:0005975 carbohydrate metabolic process; GO:0044238 primary metabolic process; GO:0071704 organic substance metabolic process;	GO:0005576 extracellular region;	GO:0004553 hydrolase activity, hydrolyzing O-glycosyl compounds; GO:0030248 cellulose binding; GO:0030246 carbohydrate binding; GO:0016787 hydrolase activity; GO:0030247 polysaccharide binding; GO:0001871 pattern binding; GO:0003824 catalytic activity; GO:0005488 binding; GO:0016798 hydrolase activity, acting on glycosyl bonds;				IPR029058; IPR000254;	Alpha/Beta hydrolase fold; Cellulose-binding domain, fungal;
G0S6Y4	Clustered mitochondria protein homolog OS=Chaetomium thermophilum (strain DSM 1495 / CBS 144.50 / IMI 039719) OX=759272 GN=CLU1	2.892	Up	0.00096344	CLU1	140.78	323.31	36	43	65	43	nucleus	GO:0051640 organelle localization; GO:0016043 cellular component organization; GO:0051646 mitochondrion localization; GO:0048311 mitochondrion distribution; GO:0006996 organelle organization; GO:0007005 mitochondrion organization; GO:0051179 localization; GO:0009987 cellular process; GO:0071840 cellular component organization or biogenesis; GO:0048312 intracellular distribution of mitochondria; G…		GO:0005515 protein binding; GO:0005488 binding;	K03255			IPR023231; IPR011990; IPR033646; IPR025697; IPR028275;	GSKIP domain; Tetratricopeptide-like helical domain; CLU central domain; CLU domain; Clustered mitochondria protein, N-terminal;
G0SCR7	Putative mitochondrion protein OS=Chaetomium thermophilum (strain DSM 1495 / CBS 144.50 / IMI 039719) OX=759272 GN=CTHT_0058180	2.882	Up	1.69e-05	CTHT_0058180	27.121	122.46	41.2	14	28	14	plasma							IPR007667;	Hypoxia induced protein, domain;
G0S5L6	Phospholipid-transporting ATPase OS=Chaetomium thermophilum (strain DSM 1495 / CBS 144.50 / IMI 039719) OX=759272 GN=CTHT_0024690	2.856	Up	0.00035809	CTHT_0024690	152.91	40.747	7.7	9	10	9	plasma	GO:0006869 lipid transport; GO:0044699 single-organism process; GO:0071702 organic substance transport; GO:0010876 lipid localization; GO:0015914 phospholipid transport; GO:0051234 establishment of localization; GO:0006820 anion transport; GO:0006810 transport; GO:0015748 organophosphate ester transport; GO:0015711 organic anion transport; GO:1902578 single-organism localization; GO:0006811 ion t…	GO:0031224 intrinsic component of membrane; GO:0016020 membrane; GO:0016021 integral component of membrane; GO:0044425 membrane part;	GO:1901265 nucleoside phosphate binding; GO:0005319 lipid transporter activity; GO:0016817 hydrolase activity, acting on acid anhydrides; GO:0022892 substrate-specific transporter activity; GO:0016787 hydrolase activity; GO:0016887 ATPase activity; GO:0097159 organic cyclic compound binding; GO:1901363 heterocyclic compound binding; GO:0016462 pyrophosphatase activity; GO:0003824 catalytic activi…	K14802			IPR032630; IPR008250; IPR023299; IPR023214; IPR032631;	P-type ATPase, C-terminal; P-type ATPase, A domain; P-type ATPase, cytoplasmic domain N; HAD-like domain; P-type ATPase, N-terminal;
G0S8R0		2.85	Up	0.00026159	CTHT_0040020	43.097	4.745	9.5	4	4	4	mitochondria
G0SDX5		2.83	Up	0.00064466	CTHT_0053340	19.211	22.16	10.5	2	3	2	extracellular
G0S8C8	Putative heat shock protein OS=Chaetomium thermophilum (strain DSM 1495 / CBS 144.50 / IMI 039719) OX=759272 GN=CTHT_0021290	2.817	Up	1.69e-07	CTHT_0021290	28.986	145.69	52.9	12	23	12	cytoplasm,nucleus							IPR002068; IPR008978;	Alpha crystallin/Hsp20 domain; HSP20-like chaperone;
G0SH28	Protein SnodProt1 OS=Phaeosphaeria nodorum (strain SN15 / ATCC MYA-4574 / FGSC 10173) GN=SNOG_13722 PE=2 SV=1	2.811	Up	0.000102793	CTHT_0068470	14.608	99.778	44.9	3	9	3	extracellular							IPR009009;	RlpA-like protein, double-psi beta-barrel domain;
G0S0Q1	Uncharacterized secreted protein ARB_07590 OS=Arthroderma benhamiae (strain ATCC MYA-4681 / CBS 112371) GN=ARB_07590 PE=1 SV=1	2.804	Up	4.02e-06	CTHT_0010820	23.252	12.531	14.6	3	4	3	extracellular
G0SGI4	Putative mitochondrial translation system protein OS=Chaetomium thermophilum (strain DSM 1495 / CBS 144.50 / IMI 039719) OX=759272 GN=CTHT_0066440	2.793	Up	1.88e-05	CTHT_0066440	159.37	17.39	6	7	7	7	mitochondria	GO:0000959 mitochondrial RNA metabolic process; GO:0006725 cellular aromatic compound metabolic process; GO:1901360 organic cyclic compound metabolic process; GO:0006807 nitrogen compound metabolic process; GO:0044238 primary metabolic process; GO:0044237 cellular metabolic process; GO:0071704 organic substance metabolic process; GO:0016070 RNA metabolic process; GO:0008152 metabolic process; GO:…	GO:0043226 organelle; GO:0043231 intracellular membrane-bounded organelle; GO:0043229 intracellular organelle; GO:0044464 cell part; GO:0005622 intracellular; GO:0005737 cytoplasm; GO:0044424 intracellular part; GO:0043227 membrane-bounded organelle; GO:0005623 cell; GO:0005739 mitochondrion; GO:0044444 cytoplasmic part;
G0RYX1	Bromodomain-containing factor 1 OS=Saccharomyces cerevisiae (strain ATCC 204508 / S288c) GN=BDF1 PE=1 SV=3	2.782	Up	0.0079991	CTHT_0000880	96.897	323.31	35.6	31	42	31	nucleus			GO:0005515 protein binding; GO:0005488 binding;	K11684			IPR027353; IPR001487;	NET domain; Bromodomain;
G0S5N2	MIOREX complex component 2 OS=Saccharomyces cerevisiae (strain ATCC 204508 / S288c) GN=COQ11 PE=1 SV=1	2.778	Up	1.08e-06	CTHT_0024870	31.578	39.416	21.4	7	10	7	mitochondria			GO:0048037 cofactor binding; GO:0003824 catalytic activity; GO:0005488 binding; GO:0050662 coenzyme binding;				IPR001509; IPR016040;	NAD-dependent epimerase/dehydratase; NAD(P)-binding domain;
G0RZP6		2.774	Up	0.0058563	CTHT_0003710	38.384	210.97	30.5	12	31	12	mitochondria
G0S404	Beta-glucosidase-like protein OS=Chaetomium thermophilum (strain DSM 1495 / CBS 144.50 / IMI 039719) OX=759272 GN=CTHT_0022080	2.771	Up	0.0002008	CTHT_0022080	159.27	37.855	6.6	8	9	8	cytoplasm	GO:0008152 metabolic process; GO:0005975 carbohydrate metabolic process; GO:0044238 primary metabolic process; GO:0071704 organic substance metabolic process;		GO:0004553 hydrolase activity, hydrolyzing O-glycosyl compounds; GO:0016787 hydrolase activity; GO:0003824 catalytic activity; GO:0016798 hydrolase activity, acting on glycosyl bonds;				IPR001764; IPR002772; IPR026891; IPR017853; IPR016181;	Glycoside hydrolase, family 3, N-terminal; Glycoside hydrolase family 3 C-terminal domain; Fibronectin type III-like domain; Glycoside hydrolase superfamily; Acyl-CoA N-acyltransferase;
G0RXT1		2.764	Up	0.000122653	CTHT_0000280	15.537	206.01	50.3	9	24	9	cytoplasm
G0RZD1	Cytochrome c oxidase assembly factor 1 OS=Saccharomyces cerevisiae (strain ATCC 204508 / S288c) GN=COA1 PE=1 SV=1	2.758	Up	0.00024358	CTHT_0002540	26.777	180.49	18.9	3	4	3	mitochondria				K18173
G0S9L3		2.717	Up	1.35e-06	CTHT_0046300	16.528	44.832	21	3	6	3	extracellular
G0S3T3	Mitochondrial distribution and morphology protein 31 OS=Saccharomyces cerevisiae (strain ATCC 204508 / S288c) GN=MDM31 PE=1 SV=1	2.716	Up	0.00058291	CTHT_0030550	85.446	8.4006	2.8	2	2	2	plasma	GO:0051640 organelle localization; GO:0016043 cellular component organization; GO:0051646 mitochondrion localization; GO:0048311 mitochondrion distribution; GO:0006996 organelle organization; GO:0048308 organelle inheritance; GO:0007005 mitochondrion organization; GO:0000001 mitochondrion inheritance; GO:0051179 localization; GO:0009987 cellular process; GO:0071840 cellular component organization…	GO:0016020 membrane; GO:0043229 intracellular organelle; GO:0044429 mitochondrial part; GO:0031090 organelle membrane; GO:0031967 organelle envelope; GO:0044446 intracellular organelle part; GO:0005737 cytoplasm; GO:0044424 intracellular part; GO:0005623 cell; GO:0044422 organelle part; GO:0005739 mitochondrion; GO:0005740 mitochondrial envelope; GO:0043231 intracellular membrane-bounded organell…		K17979
G0RZT0	Secondary metabolism regulator LAE1 OS=Cochliobolus heterostrophus (strain C5 / ATCC 48332 / race O) GN=LAE1 PE=3 SV=1	2.716	Up	0.00037501	CTHT_0004070	74.376	10.89	2.1	1	1	1	nucleus							IPR029063;	S-adenosyl-L-methionine-dependent methyltransferase;
G0S7C3	Endo-chitosanase OS=Chaetomium thermophilum (strain DSM 1495 / CBS 144.50 / IMI 039719) OX=759272 GN=CTHT_0036340	2.711	Up	0.00026151	CTHT_0036340	49.607	233.82	35.7	11	19	11	extracellular
G0SHD8	WD40 repeat-containing protein OS=Chaetomium thermophilum (strain DSM 1495 / CBS 144.50 / IMI 039719) OX=759272 GN=CTHT_0069670	2.703	Up	0.0117443	CTHT_0069670	259.06	15.4	1.8	4	5	4	nucleus	GO:0050794 regulation of cellular process; GO:0010468 regulation of gene expression; GO:0006355 regulation of transcription, DNA-templated; GO:0031326 regulation of cellular biosynthetic process; GO:0080090 regulation of primary metabolic process; GO:0060255 regulation of macromolecule metabolic process; GO:0019219 regulation of nucleobase-containing compound metabolic process; GO:0010556 regulat…	GO:0043226 organelle; GO:0043231 intracellular membrane-bounded organelle; GO:0043229 intracellular organelle; GO:0005634 nucleus; GO:0044464 cell part; GO:0005622 intracellular; GO:0044424 intracellular part; GO:0043227 membrane-bounded organelle; GO:0005623 cell;	GO:0042393 histone binding; GO:0005524 ATP binding; GO:1901265 nucleoside phosphate binding; GO:0001882 nucleoside binding; GO:0043167 ion binding; GO:0005515 protein binding; GO:0000166 nucleotide binding; GO:0097159 organic cyclic compound binding; GO:1901363 heterocyclic compound binding; GO:0032549 ribonucleoside binding; GO:0097367 carbohydrate derivative binding; GO:0032553 ribonucleotide b…	K11786			IPR027417; IPR029295; IPR014012; IPR001487; IPR000330; IPR014978; IPR017986; IPR015943; IPR014001; IPR001650;	P-loop containing nucleoside triphosphate hydrolase; Snf2, ATP coupling domain; Helicase/SANT-associated domain; Bromodomain; SNF2-related, N-terminal domain; Glutamine-Leucine-Glutamine, QLQ; WD40-repeat-containing domain; WD40/YVTN repeat-like-containing domain; Helicase superfamily 1/2, ATP-binding domain; Helicase, C-terminal;
G0SF57	Protein arginine methyltransferase NDUFAF7 OS=Chaetomium thermophilum (strain DSM 1495 / CBS 144.50 / IMI 039719) OX=759272 GN=CTHT_0060880	2.703	Up	6.35e-07	CTHT_0060880	53.487	18.889	6.6	3	3	3	nucleus							IPR029063;	S-adenosyl-L-methionine-dependent methyltransferase;
G0S7W5		2.701	Up	5.74e-05	CTHT_0037230	80.94	152.02	19.5	10	11	10	mitochondria
G0S537	Lysophospholipid acyltransferase OS=Schizosaccharomyces pombe (strain 972 / ATCC 24843) GN=ale1 PE=1 SV=1	2.7	Up	0.0001027	CTHT_0023960	64.446	40.615	7.2	4	4	4	plasma				K13519	LPT1; lysophospholipid acyltransferase [EC:2.3.1.51 2.3.1.23 2.3.1.-]	sce00561 Glycerolipid metabolism - Saccharomyces cerevisiae (budding yeast); sce00564 Glycerophospholipid metabolism - Saccharomyces cerevisiae (budding yeast); sce01110 Biosynthesis of secondary metabolites - Saccharomyces cerevisiae (budding yeast); sce00565 Ether lipid metabolism - Saccharomyces cerevisiae (budding yeast); sce01100 Metabolic pathways - Saccharomyces cerevisiae (budding yeast);
G0S879		2.688	Up	8.14e-05	CTHT_0037870	78.002	19.255	6.1	4	9	4	cytoplasm
G0RYB3	Mitochondrial heat shock protein 60-like protein OS=Chaetomium thermophilum (strain DSM 1495 / CBS 144.50 / IMI 039719) OX=759272 GN=CTHT_0006080	2.685	Up	1.52e-05	CTHT_0006080	60.598	323.31	80	43	270	43	mitochondria	GO:0006457 protein folding; GO:0009987 cellular process; GO:0042026 protein refolding;	GO:0044424 intracellular part; GO:0005623 cell; GO:0044464 cell part; GO:0005622 intracellular; GO:0005737 cytoplasm;	GO:0005524 ATP binding; GO:1901265 nucleoside phosphate binding; GO:0001882 nucleoside binding; GO:0043167 ion binding; GO:0000166 nucleotide binding; GO:0097159 organic cyclic compound binding; GO:1901363 heterocyclic compound binding; GO:0032549 ribonucleoside binding; GO:0097367 carbohydrate derivative binding; GO:0032553 ribonucleotide binding; GO:0005488 binding; GO:0032550 purine ribonucleo…	K04077	groEL; chaperonin GroEL	sce03018 RNA degradation - Saccharomyces cerevisiae (budding yeast);	IPR027409; IPR027413;	GroEL-like apical domain; GroEL-like equatorial domain;
G0S7M4	Importin subunit beta-5 OS=Schizosaccharomyces pombe (strain 972 / ATCC 24843) GN=kap114 PE=3 SV=3	2.681	Up	0.00173806	CTHT_0036850	113.61	315.17	36.6	31	48	31	plasma	GO:0045184 establishment of protein localization; GO:0006810 transport; GO:0046907 intracellular transport; GO:0070727 cellular macromolecule localization; GO:0051649 establishment of localization in cell; GO:0006886 intracellular protein transport; GO:0071702 organic substance transport; GO:0008104 protein localization; GO:0033036 macromolecule localization; GO:0034613 cellular protein localizat…		GO:0031267 small GTPase binding; GO:0017016 Ras GTPase binding; GO:0005488 binding; GO:0005515 protein binding; GO:0008536 Ran GTPase binding; GO:0051020 GTPase binding; GO:0019899 enzyme binding;	K20224			IPR001494; IPR011989; IPR016024;	Importin-beta, N-terminal domain; Armadillo-like helical; Armadillo-type fold;
G0SB12		2.676	Up	4.14e-05	CTHT_0048510	54.491	1.4139	1.6	1	2	1	nucleus
G0RYT1		2.668	Up	0.00154289	CTHT_0007790	11.074	9.9773	19	3	4	3	extracellular
G0S9J9	Putative cis-trans protein OS=Chaetomium thermophilum (strain DSM 1495 / CBS 144.50 / IMI 039719) OX=759272 GN=CTHT_0046150	2.668	Up	3.57e-05	CTHT_0046150	42.302	323.31	78	26	61	26	cytoplasm	GO:0044267 cellular protein metabolic process; GO:0044238 primary metabolic process; GO:0018208 peptidyl-proline modification; GO:0000413 protein peptidyl-prolyl isomerization; GO:0044237 cellular metabolic process; GO:0071704 organic substance metabolic process; GO:0006457 protein folding; GO:0018193 peptidyl-amino acid modification; GO:0008152 metabolic process; GO:0044260 cellular macromolecul…		GO:0003755 peptidyl-prolyl cis-trans isomerase activity; GO:0005515 protein binding; GO:0016853 isomerase activity; GO:0003824 catalytic activity; GO:0016859 cis-trans isomerase activity; GO:0005488 binding;	K05864			IPR002130; IPR011990; IPR023114; IPR029000; IPR013026;	Cyclophilin-type peptidyl-prolyl cis-trans isomerase domain; Tetratricopeptide-like helical domain; Elongated TPR repeat-containing domain; Cyclophilin-like domain; Tetratricopeptide repeat-containing domain;
G0S0B0		2.655	Up	0.0029403	CTHT_0009380	95.189	18.283	2.4	2	2	2	mitochondria
G0SA58	Uncharacterized 21.2 kDa protein OS=Botryotinia fuckeliana PE=2 SV=1	2.655	Up	1.7e-05	CTHT_0041090	61.409	53.458	10	5	5	5	cytoplasm			GO:0000287 magnesium ion binding; GO:0003824 catalytic activity; GO:0010333 terpene synthase activity; GO:0005488 binding; GO:0043167 ion binding; GO:0046872 metal ion binding; GO:0043169 cation binding; GO:0016829 lyase activity; GO:0016838 carbon-oxygen lyase activity, acting on phosphates; GO:0016835 carbon-oxygen lyase activity;				IPR005630; IPR008949; IPR023389;	Terpene synthase, metal-binding domain; Isoprenoid synthase domain; DOPA-like domain;
G0SC45	Endoglucanase-like protein OS=Chaetomium thermophilum (strain DSM 1495 / CBS 144.50 / IMI 039719) OX=759272 GN=CTHT_0055880	2.654	Up	8.02e-05	CTHT_0055880	42.24	245.95	37.7	11	24	11	extracellular	GO:0008152 metabolic process; GO:0005975 carbohydrate metabolic process; GO:0044238 primary metabolic process; GO:0071704 organic substance metabolic process;	GO:0005576 extracellular region;	GO:0004553 hydrolase activity, hydrolyzing O-glycosyl compounds; GO:0030248 cellulose binding; GO:0030246 carbohydrate binding; GO:0016787 hydrolase activity; GO:0030247 polysaccharide binding; GO:0001871 pattern binding; GO:0003824 catalytic activity; GO:0005488 binding; GO:0016798 hydrolase activity, acting on glycosyl bonds;				IPR000254; IPR017853; IPR001547; IPR013781;	Cellulose-binding domain, fungal; Glycoside hydrolase superfamily; Glycoside hydrolase, family 5; Glycoside hydrolase, catalytic domain;
G0S6E5	Exocyst complex component exo84 OS=Neurospora crassa (strain ATCC 24698 / 74-OR23-1A / CBS 708.71 / DSM 1257 / FGSC 987)GN=exo84 PE=3 SV=2	2.652	Up	0.020044	CTHT_0034630	76.122	18.955	6.4	4	4	4	nucleus				K19986			IPR032403; IPR016159;	Exocyst component Exo84, C-terminal; Cullin repeat-like-containing domain;
G0SAI7	Glycerophosphocholine permease GIT4 OS=Candida albicans (strain SC5314 / ATCC MYA-2876) GN=GIT4 PE=1 SV=1	2.633	Up	0.000122548	CTHT_0042430	57.444	248.46	24.9	10	13	10	plasma	GO:0006810 transport; GO:0055085 transmembrane transport; GO:0051179 localization; GO:0051234 establishment of localization;	GO:0031224 intrinsic component of membrane; GO:0016020 membrane; GO:0016021 integral component of membrane; GO:0044425 membrane part;	GO:0022857 transmembrane transporter activity; GO:0005215 transporter activity;				IPR020846;	Major facilitator superfamily domain;
G0SDW0	Probable nucleolar complex protein 14 OS=Schizosaccharomyces pombe (strain 972 / ATCC 24843) GN=nop14 PE=1 SV=1	2.63	Up	0.00112107	CTHT_0053180	103.78	6.4018	1.4	1	1	1	nucleus		GO:0044464 cell part; GO:0005622 intracellular; GO:0032991 macromolecular complex; GO:0044424 intracellular part; GO:1990904 ribonucleoprotein complex; GO:0032040 small-subunit processome; GO:0030529 intracellular ribonucleoprotein complex; GO:0005623 cell; GO:0030684 preribosome;		K14766
G0S937		2.624	Up	9.58e-05	CTHT_0044410	45.959	25.804	18.2	7	8	7	mitochondria							IPR003347;	JmjC domain;
G0S586	Methylsterol monooxygenase OS=Saccharomyces cerevisiae (strain ATCC 204508 / S288c) GN=ERG25 PE=1 SV=1	2.621	Up	0.000123884	CTHT_0032630	38.426	17.318	7.8	2	3	2	mitochondria	GO:0044711 single-organism biosynthetic process; GO:0016053 organic acid biosynthetic process; GO:0055114 oxidation-reduction process; GO:0044281 small molecule metabolic process; GO:0044763 single-organism cellular process; GO:0044699 single-organism process; GO:0009058 biosynthetic process; GO:0044255 cellular lipid metabolic process; GO:0006631 fatty acid metabolic process; GO:0044238 primary …		GO:0005506 iron ion binding; GO:0046914 transition metal ion binding; GO:0003824 catalytic activity; GO:0005488 binding; GO:0043167 ion binding; GO:0046872 metal ion binding; GO:0043169 cation binding; GO:0016491 oxidoreductase activity;	K07750	MESO1; methylsterol monooxygenase [EC:1.14.18.9]	sce00100 Steroid biosynthesis - Saccharomyces cerevisiae (budding yeast); sce01130 Biosynthesis of antibiotics - Saccharomyces cerevisiae (budding yeast); sce01100 Metabolic pathways - Saccharomyces cerevisiae (budding yeast);	IPR006694;	Fatty acid hydroxylase;
G0S8D7	Lon protease homolog, mitochondrial OS=Chaetomium thermophilum (strain DSM 1495 / CBS 144.50 / IMI 039719) OX=759272 GN=PIM1	2.604	Up	0.0048638	PIM1	125.85	323.31	37	41	60	41	mitochondria	GO:0051603 proteolysis involved in cellular protein catabolic process; GO:0044265 cellular macromolecule catabolic process; GO:0044257 cellular protein catabolic process; GO:0044267 cellular protein metabolic process; GO:0044238 primary metabolic process; GO:0044237 cellular metabolic process; GO:0071704 organic substance metabolic process; GO:1901575 organic substance catabolic process; GO:00081…		GO:0005524 ATP binding; GO:0008233 peptidase activity; GO:1901265 nucleoside phosphate binding; GO:0001882 nucleoside binding; GO:0043167 ion binding; GO:0008236 serine-type peptidase activity; GO:0016817 hydrolase activity, acting on acid anhydrides; GO:0016787 hydrolase activity; GO:0000166 nucleotide binding; GO:0017111 nucleoside-triphosphatase activity; GO:0004176 ATP-dependent peptidase act…	K08675			IPR003959; IPR015947; IPR027417; IPR008269; IPR003111; IPR003593; IPR020568; IPR014721;	ATPase, AAA-type, core; PUA-like domain; P-loop containing nucleoside triphosphate hydrolase; Peptidase S16, Lon C-terminal; ATP-dependent protease La (LON), substrate-binding domain; AAA+ ATPase domain; Ribosomal protein S5 domain 2-type fold; Ribosomal protein S5 domain 2-type fold, subgroup;
G0S184	Helicase-like protein OS=Chaetomium thermophilum (strain DSM 1495 / CBS 144.50 / IMI 039719) OX=759272 GN=CTHT_0012690	2.604	Up	0.000102558	CTHT_0012690	101.66	18.355	6.9	6	6	6	nucleus
G0S324		2.596	Up	0.0093207	CTHT_0019400	68.452	18.816	2.7	1	1	1	extracellular
G0S700	Putative pre-mRNA splicing factor OS=Chaetomium thermophilum (strain DSM 1495 / CBS 144.50 / IMI 039719) OX=759272 GN=CTHT_0035640	2.595	Up	0.0071976	CTHT_0035640	137.48	9.4958	1	1	2	1	mitochondria			GO:1901265 nucleoside phosphate binding; GO:0008026 ATP-dependent helicase activity; GO:0016817 hydrolase activity, acting on acid anhydrides; GO:0016787 hydrolase activity; GO:0016887 ATPase activity; GO:0097159 organic cyclic compound binding; GO:1901363 heterocyclic compound binding; GO:0016462 pyrophosphatase activity; GO:0003824 catalytic activity; GO:0032553 ribonucleotide binding; GO:00054…	K12818	DHX8; ATP-dependent RNA helicase DHX8/PRP22 [EC:3.6.4.13]	sce03040 Spliceosome - Saccharomyces cerevisiae (budding yeast);	IPR007502; IPR011545; IPR012340; IPR003029; IPR011709; IPR027417; IPR022967; IPR014001; IPR001650;	Helicase-associated domain; DEAD/DEAH box helicase domain; Nucleic acid-binding, OB-fold; S1 domain; Domain of unknown function DUF1605; P-loop containing nucleoside triphosphate hydrolase; RNA-binding domain, S1; Helicase superfamily 1/2, ATP-binding domain; Helicase, C-terminal;
G0S5P8	Polysaccharide monooxygenase Cel61a OS=Myceliophthora thermophila (strain ATCC 42464 / BCRC 31852 / DSM 1799) GN=Cel61a PE=1 SV=1	2.591	Up	5.76e-05	CTHT_0025030	36.425	260.84	35.8	9	27	9	extracellular	GO:0008152 metabolic process; GO:0005975 carbohydrate metabolic process; GO:0044238 primary metabolic process; GO:0071704 organic substance metabolic process;	GO:0005576 extracellular region;	GO:0004553 hydrolase activity, hydrolyzing O-glycosyl compounds; GO:0030248 cellulose binding; GO:0030246 carbohydrate binding; GO:0016787 hydrolase activity; GO:0030247 polysaccharide binding; GO:0001871 pattern binding; GO:0003824 catalytic activity; GO:0005488 binding; GO:0016798 hydrolase activity, acting on glycosyl bonds;				IPR000254;	Cellulose-binding domain, fungal;
G0SEK2		2.583	Up	6.1e-05	CTHT_0064040	25.412	138.26	63.7	8	24	8	extracellular
G1DJA1	Cytochrome c oxidase subunit 2 OS=Chaetomium thermophilum (strain DSM 1495 / CBS 144.50 / IMI 039719) OX=759272 GN=CTHT_m000310	2.579	Up	6.02e-05	CTHT_m000310	28.733	117.9	18	4	10	4	mitochondria	GO:0008152 metabolic process; GO:0006091 generation of precursor metabolites and energy; GO:0044710 single-organism metabolic process; GO:0055114 oxidation-reduction process; GO:0044763 single-organism cellular process; GO:0022900 electron transport chain; GO:0044699 single-organism process; GO:0044237 cellular metabolic process; GO:0009987 cellular process;	GO:0031224 intrinsic component of membrane; GO:0016020 membrane; GO:0016021 integral component of membrane; GO:0044425 membrane part;	GO:0015075 ion transmembrane transporter activity; GO:0043167 ion binding; GO:0022892 substrate-specific transporter activity; GO:0015077 monovalent inorganic cation transmembrane transporter activity; GO:0016676 oxidoreductase activity, acting on a heme group of donors, oxygen as acceptor; GO:0005507 copper ion binding; GO:0016675 oxidoreductase activity, acting on a heme group of donors; GO:001…	K02261	COX2; cytochrome c oxidase subunit 2	sce01100 Metabolic pathways - Saccharomyces cerevisiae (budding yeast); sce00190 Oxidative phosphorylation - Saccharomyces cerevisiae (budding yeast);	IPR034210; IPR002429; IPR008972; IPR011759;	Cytochrome c oxidase subunit 2, C-terminal; Cytochrome c oxidase subunit II-like C-terminal; Cupredoxin; Cytochrome C oxidase subunit II, transmembrane domain;
G0SBX0		2.575	Up	3.4e-06	CTHT_0055090	25.297	138.38	30.4	6	13	6	mitochondria							IPR012336;	Thioredoxin-like fold;
G0SCM4	SWM histone demethylase complex-like protein OS=Chaetomium thermophilum (strain DSM 1495 / CBS 144.50 / IMI 039719) OX=759272 GN=CTHT_0057750	2.571	Up	0.00073755	CTHT_0057750	122.05	4.4022	1.7	2	2	2	mitochondria	GO:0044699 single-organism process; GO:0008152 metabolic process; GO:0055114 oxidation-reduction process; GO:0044710 single-organism metabolic process;		GO:0097159 organic cyclic compound binding; GO:1901363 heterocyclic compound binding; GO:0003677 DNA binding; GO:0003824 catalytic activity; GO:0005488 binding; GO:0003676 nucleic acid binding; GO:0005515 protein binding; GO:0016491 oxidoreductase activity;				IPR002937; IPR011991; IPR009057; IPR009071; IPR007526; IPR023753;	Amine oxidase; Winged helix-turn-helix DNA-binding domain; Homeobox domain-like; High mobility group box domain; SWIRM domain; FAD/NAD(P)-binding domain;
G0S946	Homogentisate 1,2-dioxygenase-like protein OS=Chaetomium thermophilum (strain DSM 1495 / CBS 144.50 / IMI 039719) OX=759272 GN=CTHT_0044520	2.56	Up	1.52e-05	CTHT_0044520	52.311	323.31	58	24	68	24	cytoplasm	GO:1902222 erythrose 4-phosphate/phosphoenolpyruvate family amino acid catabolic process; GO:1901606 alpha-amino acid catabolic process; GO:0006725 cellular aromatic compound metabolic process; GO:0044699 single-organism process; GO:0044237 cellular metabolic process; GO:0006559 L-phenylalanine catabolic process; GO:0071704 organic substance metabolic process; GO:0008152 metabolic process; GO:000…		GO:0016702 oxidoreductase activity, acting on single donors with incorporation of molecular oxygen, incorporation of two atoms of oxygen; GO:0016701 oxidoreductase activity, acting on single donors with incorporation of molecular oxygen; GO:0004411 homogentisate 1,2-dioxygenase activity; GO:0003824 catalytic activity; GO:0051213 dioxygenase activity; GO:0016491 oxidoreductase activity;				IPR011051; IPR014710;	RmlC-like cupin domain; RmlC-like jelly roll fold;
G0SEX9	Glutaredoxin-like protein OS=Chaetomium thermophilum (strain DSM 1495 / CBS 144.50 / IMI 039719) OX=759272 GN=CTHT_0060080	2.55	Up	1.7e-06	CTHT_0060080	12.463	10.82	46.8	5	7	5	mitochondria							IPR012336;	Thioredoxin-like fold;
G0SHM2		2.548	Up	0.000101279	CTHT_0070530	22.099	4.264	10.7	2	3	2	mitochondria
G0S4W7		2.548	Up	4.23e-05	CTHT_0031930	10.079	62.495	68.4	6	10	6	mitochondria
G0SCQ6	Putative heat shock protein OS=Chaetomium thermophilum (strain DSM 1495 / CBS 144.50 / IMI 039719) OX=759272 GN=CTHT_0058070	2.548	Up	3.17e-07	CTHT_0058070	88.652	323.31	59.7	42	86	42	mitochondria			GO:0005524 ATP binding; GO:1901265 nucleoside phosphate binding; GO:0001882 nucleoside binding; GO:0043167 ion binding; GO:0000166 nucleotide binding; GO:0097159 organic cyclic compound binding; GO:1901363 heterocyclic compound binding; GO:0032549 ribonucleoside binding; GO:0097367 carbohydrate derivative binding; GO:0032553 ribonucleotide binding; GO:0005488 binding; GO:0032550 purine ribonucleo…				IPR019489; IPR003959; IPR003593; IPR027417;	Clp ATPase, C-terminal; ATPase, AAA-type, core; AAA+ ATPase domain; P-loop containing nucleoside triphosphate hydrolase;
G0SCI1	Lactose permease OS=Kluyveromyces lactis (strain ATCC 8585 / CBS 2359 / DSM 70799 / NBRC 1267 / NRRL Y-1140 / WM37) GN=LAC12 PE=3 SV=1	2.542	Up	4.55e-07	CTHT_0057310	57.699	193.54	17.2	15	39	15	plasma	GO:0006810 transport; GO:0055085 transmembrane transport; GO:0051179 localization; GO:0051234 establishment of localization;	GO:0031224 intrinsic component of membrane; GO:0016020 membrane; GO:0016021 integral component of membrane; GO:0044425 membrane part;	GO:0022892 substrate-specific transporter activity; GO:0022891 substrate-specific transmembrane transporter activity; GO:0022857 transmembrane transporter activity; GO:0005215 transporter activity;				IPR020846;	Major facilitator superfamily domain;
G0S2R3	26S proteasome regulatory subunit rpn2-like protein OS=Chaetomium thermophilum (strain DSM 1495 / CBS 144.50 / IMI 039719) OX=759272 GN=CTHT_0018170	2.522	Up	0.000162015	CTHT_0018170	184.65	163.06	14.5	18	26	18	cytoplasm			GO:0005488 binding;	K03032	PSMD1; 26S proteasome regulatory subunit N2	sce03050 Proteasome - Saccharomyces cerevisiae (budding yeast);	IPR011989; IPR016024;	Armadillo-like helical; Armadillo-type fold;
G0S0C7		2.513	Up	4.12e-05	CTHT_0009550	34.702	243.1	43.9	17	33	17	mitochondria							IPR009071;	High mobility group box domain;
G0SE26	Glutaminase-like protein OS=Chaetomium thermophilum (strain DSM 1495 / CBS 144.50 / IMI 039719) OX=759272 GN=CTHT_0062180	2.503	Up	4.26e-07	CTHT_0062180	92.474	223.53	25.3	21	34	21	extracellular							IPR033433; IPR032514; IPR014870;	Domain of unknown function DUF5127; Domain of unknown function DUF4965; Domain of unknown function DUF1793;
G0S212	DOCK-like protein YLR422W OS=Saccharomyces cerevisiae (strain ATCC 204508 / S288c) GN=YLR422W PE=1 SV=1	2.498	Up	0.0020188	CTHT_0015580	232.05	43.683	3.9	7	8	7	cytoplasm			GO:0005515 protein binding; GO:0005488 binding;				IPR001452; IPR010703; IPR027357; IPR027007; IPR016024; IPR032376;	SH3 domain; Dedicator of cytokinesis, C-terminal; DHR-2 domain; DHR-1 domain; Armadillo-type fold; Dedicator of cytokinesis, N-terminal domain;
G0S0V5		2.497	Up	4.43e-05	CTHT_0011380	34.943	36.201	31	9	11	9	mitochondria	GO:0008152 metabolic process; GO:0016311 dephosphorylation; GO:0044237 cellular metabolic process; GO:0006793 phosphorus metabolic process; GO:0009987 cellular process; GO:0006796 phosphate-containing compound metabolic process;		GO:0016787 hydrolase activity; GO:0004721 phosphoprotein phosphatase activity; GO:0004725 protein tyrosine phosphatase activity; GO:0003824 catalytic activity; GO:0042578 phosphoric ester hydrolase activity; GO:0016791 phosphatase activity; GO:0016788 hydrolase activity, acting on ester bonds;				IPR029021; IPR000387;	Protein-tyrosine phosphatase-like; Tyrosine specific protein phosphatases domain;
G0SGW3	Putative ATP-binding cassette protein OS=Chaetomium thermophilum (strain DSM 1495 / CBS 144.50 / IMI 039719) OX=759272 GN=CTHT_0067790	2.497	Up	0.000143018	CTHT_0067790	87.99	17.357	6.5	6	7	6	plasma	GO:0006810 transport; GO:0055085 transmembrane transport; GO:0051179 localization; GO:0051234 establishment of localization;	GO:0031224 intrinsic component of membrane; GO:0016020 membrane; GO:0016021 integral component of membrane; GO:0044425 membrane part;	GO:1901265 nucleoside phosphate binding; GO:0015399 primary active transmembrane transporter activity; GO:0016817 hydrolase activity, acting on acid anhydrides; GO:0016787 hydrolase activity; GO:0016887 ATPase activity; GO:0097159 organic cyclic compound binding; GO:1901363 heterocyclic compound binding; GO:0016462 pyrophosphatase activity; GO:0003824 catalytic activity; GO:0032553 ribonucleotide…	K02021			IPR003593; IPR003439; IPR027417; IPR011527;	AAA+ ATPase domain; ABC transporter-like; P-loop containing nucleoside triphosphate hydrolase; ABC transporter type 1, transmembrane domain;
G0S9N0	Rhamnogalacturonate lyase OS=Chaetomium thermophilum (strain DSM 1495 / CBS 144.50 / IMI 039719) OX=759272 GN=CTHT_0046480	2.495	Up	1.63e-05	CTHT_0046480	57.838	11.479	7.4	4	4	4	extracellular	GO:0008152 metabolic process; GO:0005975 carbohydrate metabolic process; GO:0044238 primary metabolic process; GO:0071704 organic substance metabolic process;		GO:0030246 carbohydrate binding; GO:0016837 carbon-oxygen lyase activity, acting on polysaccharides; GO:0016829 lyase activity; GO:0003824 catalytic activity; GO:0005488 binding; GO:0016835 carbon-oxygen lyase activity;				IPR015364; IPR011013; IPR014718; IPR013784; IPR014766; IPR029411; IPR029413; IPR008979;	Rhamnogalacturonase B, N-terminal; Galactose mutarotase-like domain; Glycoside hydrolase-type carbohydrate-binding; Carbohydrate-binding-like fold; Carboxypeptidase, regulatory domain; Rhamnogalacturonan lyase, domain III; Rhamnogalacturonan lyase, domain II; Galactose-binding domain-like;
G0SDX1	Putative UPF0507 protein OS=Chaetomium thermophilum (strain DSM 1495 / CBS 144.50 / IMI 039719) OX=759272 GN=CTHT_0053300	2.488	Up	0.00133744	CTHT_0053300	159.12	1.2951	0.6	1	1	1	nucleus			GO:0008289 lipid binding; GO:0043168 anion binding; GO:0005488 binding; GO:0035091 phosphatidylinositol binding; GO:0005543 phospholipid binding; GO:0043167 ion binding;				IPR020683; IPR003123; IPR001683;	Ankyrin repeat-containing domain; VPS9 domain; Phox homologous domain;
G0SFY8	Indoleamine 2,3-dioxygenase OS=Saccharomyces cerevisiae (strain ATCC 204508 / S288c) GN=BNA2 PE=1 SV=1	2.482	Up	7.92e-05	CTHT_0072620	54.777	14.967	8.8	4	5	4	cytoplasm			GO:0097159 organic cyclic compound binding; GO:1901363 heterocyclic compound binding; GO:0020037 heme binding; GO:0046906 tetrapyrrole binding; GO:0005488 binding;	K00463	IDO; indoleamine 2,3-dioxygenase [EC:1.13.11.52]	sce00380 Tryptophan metabolism - Saccharomyces cerevisiae (budding yeast); sce01100 Metabolic pathways - Saccharomyces cerevisiae (budding yeast);
G0SFS4		2.476	Up	2.14e-05	CTHT_0071940	15.467	88.361	38.5	5	9	5	cytoplasm,nucleus
G0SCM2	Topoisomerase-like protein OS=Chaetomium thermophilum (strain DSM 1495 / CBS 144.50 / IMI 039719) OX=759272 GN=CTHT_0057730	2.474	Up	1.81e-05	CTHT_0057730	101.34	12.618	7.8	8	8	8	nucleus	GO:0016043 cellular component organization; GO:0006725 cellular aromatic compound metabolic process; GO:0006259 DNA metabolic process; GO:1901360 organic cyclic compound metabolic process; GO:0006807 nitrogen compound metabolic process; GO:0044238 primary metabolic process; GO:0044237 cellular metabolic process; GO:0006265 DNA topological change; GO:0071704 organic substance metabolic process; GO…	GO:0043226 organelle; GO:0043229 intracellular organelle; GO:0043232 intracellular non-membrane-bounded organelle; GO:0044464 cell part; GO:0005622 intracellular; GO:0005694 chromosome; GO:0044424 intracellular part; GO:0005623 cell; GO:0043228 non-membrane-bounded organelle;	GO:0097159 organic cyclic compound binding; GO:1901363 heterocyclic compound binding; GO:0003677 DNA binding; GO:0003917 DNA topoisomerase type I activity; GO:0016853 isomerase activity; GO:0003824 catalytic activity; GO:0003916 DNA topoisomerase activity; GO:0005488 binding; GO:0003676 nucleic acid binding;	K03163			IPR013030; IPR008336; IPR014727; IPR013500; IPR014711; IPR013034; IPR013499; IPR011010; IPR025834;	DNA topoisomerase I, DNA binding, mixed alpha/beta motif, eukaryotic-type; DNA topoisomerase I, DNA binding, eukaryotic-type; DNA topoisomerase I, catalytic core, alpha/beta subdomain; DNA topoisomerase I, catalytic core, eukaryotic-type; DNA topoisomerase I, catalytic core, alpha-helical subdomain, eukaryotic-type; DNA topoisomerase I, domain 1; DNA topoisomerase I, eukaryotic-type; DNA breaking…
G0SAU4	DnaJ-like protein 1 OS=Saccharomyces cerevisiae (strain ATCC 204508 / S288c) GN=DJP1 PE=1 SV=1	2.463	Up	0.0065611	CTHT_0047810	56.292	163.1	26.1	10	17	10	cytoplasm							IPR026894; IPR001623;	DNAJ-containing protein, X-domain; DnaJ domain;
G0S948		2.455	Up	7.92e-05	CTHT_0044540	50.208	12.901	14.4	5	8	5	mitochondria	GO:0044699 single-organism process; GO:0008152 metabolic process; GO:0055114 oxidation-reduction process; GO:0044710 single-organism metabolic process;		GO:0003824 catalytic activity; GO:0016491 oxidoreductase activity;				IPR006076; IPR023753;	FAD dependent oxidoreductase; FAD/NAD(P)-binding domain;
G0SE88	Mitochondrial import receptor subunit-like protein OS=Chaetomium thermophilum (strain DSM 1495 / CBS 144.50 / IMI 039719) OX=759272 GN=CTHT_0062880	2.453	Up	0.00175525	CTHT_0062880	68.806	323.31	55.3	30	54	30	cytoplasm,nucleus	GO:0045184 establishment of protein localization; GO:0006810 transport; GO:0046907 intracellular transport; GO:0070727 cellular macromolecule localization; GO:0051649 establishment of localization in cell; GO:0006886 intracellular protein transport; GO:0071702 organic substance transport; GO:0008104 protein localization; GO:0033036 macromolecule localization; GO:0034613 cellular protein localizat…	GO:0016020 membrane; GO:0043229 intracellular organelle; GO:0019867 outer membrane; GO:0044429 mitochondrial part; GO:0098588 bounding membrane of organelle; GO:0031090 organelle membrane; GO:0005741 mitochondrial outer membrane; GO:0005737 cytoplasm; GO:0044446 intracellular organelle part; GO:0031967 organelle envelope; GO:0044424 intracellular part; GO:0005623 cell; GO:0044422 organelle part; …	GO:0022804 active transmembrane transporter activity; GO:0015405 P-P-bond-hydrolysis-driven transmembrane transporter activity; GO:0008565 protein transporter activity; GO:0022884 macromolecule transmembrane transporter activity; GO:0015399 primary active transmembrane transporter activity; GO:0005488 binding; GO:0008320 protein transmembrane transporter activity; GO:0022892 substrate-specific tr…	K17768			IPR011990; IPR013026;	Tetratricopeptide-like helical domain; Tetratricopeptide repeat-containing domain;
G0RYM9	Uncharacterized mitochondrial carrier C1682.09c OS=Schizosaccharomyces pombe (strain 972 / ATCC 24843) GN=SPCC1682.09c PE=3 SV=1	2.451	Up	1.06e-06	CTHT_0007260	33.255	70.97	42.3	15	30	15	cytoplasm							IPR023395;	Mitochondrial carrier domain;
G0S3S2		2.445	Up	0.00056085	CTHT_0030430	60.313	2.4044	1.5	1	1	1	nucleus							IPR003347;	JmjC domain;
G0SFE4	Putative peptide chain release factor OS=Chaetomium thermophilum (strain DSM 1495 / CBS 144.50 / IMI 039719) OX=759272 GN=CTHT_0061750	2.438	Up	0.0091968	CTHT_0061750	47.208	23.423	9	4	4	4	nucleus	GO:0016043 cellular component organization; GO:0006518 peptide metabolic process; GO:0044267 cellular protein metabolic process; GO:0044699 single-organism process; GO:0009058 biosynthetic process; GO:1901566 organonitrogen compound biosynthetic process; GO:0044237 cellular metabolic process; GO:0071704 organic substance metabolic process; GO:0043241 protein complex disassembly; GO:0008152 metabo…	GO:0044424 intracellular part; GO:0005623 cell; GO:0044464 cell part; GO:0005622 intracellular; GO:0005737 cytoplasm;	GO:0097159 organic cyclic compound binding; GO:0008079 translation termination factor activity; GO:1901363 heterocyclic compound binding; GO:0003723 RNA binding; GO:0008135 translation factor activity, RNA binding; GO:0005488 binding; GO:0003676 nucleic acid binding; GO:0016149 translation release factor activity, codon specific; GO:0003747 translation release factor activity;	K02835			IPR014720; IPR000352; IPR005139;	Double-stranded RNA-binding domain; Peptide chain release factor class I/class II; Peptide chain release factor;
G0SCH4	DNA replication licensing factor MCM7 OS=Chaetomium thermophilum (strain DSM 1495 / CBS 144.50 / IMI 039719) OX=759272 GN=MCM7	2.421	Up	0.0031985	MCM7	93.014	82.927	9.9	6	7	6	nucleus	GO:0006260 DNA replication; GO:0006725 cellular aromatic compound metabolic process; GO:0006259 DNA metabolic process; GO:1901360 organic cyclic compound metabolic process; GO:0006807 nitrogen compound metabolic process; GO:0009058 biosynthetic process; GO:0044238 primary metabolic process; GO:1901576 organic substance biosynthetic process; GO:0044237 cellular metabolic process; GO:0044249 cellul…	GO:0043226 organelle; GO:0043231 intracellular membrane-bounded organelle; GO:0043229 intracellular organelle; GO:0005634 nucleus; GO:0044464 cell part; GO:0005622 intracellular; GO:0032991 macromolecular complex; GO:0044424 intracellular part; GO:0042555 MCM complex; GO:0043234 protein complex; GO:0043227 membrane-bounded organelle; GO:0005623 cell;	GO:0003677 DNA binding; GO:0005524 ATP binding; GO:1901265 nucleoside phosphate binding; GO:0004386 helicase activity; GO:0001882 nucleoside binding; GO:0043167 ion binding; GO:0016817 hydrolase activity, acting on acid anhydrides; GO:0016787 hydrolase activity; GO:0000166 nucleotide binding; GO:0017111 nucleoside-triphosphatase activity; GO:1901363 heterocyclic compound binding; GO:0097159 organ…	K02210	MCM7; DNA replication licensing factor MCM7 [EC:3.6.4.12]	sce04111 Cell cycle - yeast - Saccharomyces cerevisiae (budding yeast); sce03030 DNA replication - Saccharomyces cerevisiae (budding yeast); sce04113 Meiosis - yeast - Saccharomyces cerevisiae (budding yeast);	IPR012340; IPR001208; IPR003593; IPR027417; IPR033762; IPR027925;	Nucleic acid-binding, OB-fold; MCM domain; AAA+ ATPase domain; P-loop containing nucleoside triphosphate hydrolase; MCM OB domain; MCM N-terminal domain;
G0SGU5	Mitochondrial leucyl-tRNA synthetase-like protein OS=Chaetomium thermophilum (strain DSM 1495 / CBS 144.50 / IMI 039719) OX=759272 GN=CTHT_0067600	2.418	Up	6.23e-05	CTHT_0067600	105.57	143.71	26.1	20	27	20	mitochondria	GO:0006518 peptide metabolic process; GO:0006725 cellular aromatic compound metabolic process; GO:0044267 cellular protein metabolic process; GO:0044699 single-organism process; GO:0009058 biosynthetic process; GO:1901566 organonitrogen compound biosynthetic process; GO:0043039 tRNA aminoacylation; GO:0044237 cellular metabolic process; GO:0071704 organic substance metabolic process; GO:0008152 m…		GO:0016876 ligase activity, forming aminoacyl-tRNA and related compounds; GO:0005524 ATP binding; GO:0002161 aminoacyl-tRNA editing activity; GO:1901265 nucleoside phosphate binding; GO:0052689 carboxylic ester hydrolase activity; GO:0016875 ligase activity, forming carbon-oxygen bonds; GO:0001882 nucleoside binding; GO:0043167 ion binding; GO:0016874 ligase activity; GO:0016787 hydrolase activit…	K01869	LARS; leucyl-tRNA synthetase [EC:6.1.1.4]	sce00970 Aminoacyl-tRNA biosynthesis - Saccharomyces cerevisiae (budding yeast);	IPR014729; IPR013155; IPR009008; IPR002300; IPR025709; IPR009080;	Rossmann-like alpha/beta/alpha sandwich fold; Methionyl/Valyl/Leucyl/Isoleucyl-tRNA synthetase, anticodon-binding; Valyl/Leucyl/Isoleucyl-tRNA synthetase, editing domain; Aminoacyl-tRNA synthetase, class Ia; Leucyl-tRNA synthetase, editing domain; Aminoacyl-tRNA synthetase, class Ia, anticodon-binding;
G0S9L1	Cruciform DNA-recognizing protein 1 OS=Saccharomyces cerevisiae (strain FostersB) GN=CRP1 PE=3 SV=1	2.41	Up	2.33e-05	CTHT_0046280	105.69	207.04	19.7	16	28	16	nucleus							IPR013783; IPR014756; IPR032640;	Immunoglobulin-like fold; Immunoglobulin E-set; AMP-activated protein kinase, glycogen-binding domain;
G0S5A1	Squalene monooxygenase OS=Candida albicans (strain SC5314 / ATCC MYA-2876) GN=ERG1 PE=3 SV=1	2.405	Up	1.68e-05	CTHT_0032780	55.112	210.58	36.7	16	31	16	plasma	GO:0044699 single-organism process; GO:0008152 metabolic process; GO:0055114 oxidation-reduction process; GO:0044710 single-organism metabolic process;	GO:0031224 intrinsic component of membrane; GO:0016020 membrane; GO:0016021 integral component of membrane; GO:0044425 membrane part;	GO:0016709 oxidoreductase activity, acting on paired donors, with incorporation or reduction of molecular oxygen, NAD(P)H as one donor, and incorporation of one atom of oxygen; GO:1901265 nucleoside phosphate binding; GO:0050660 flavin adenine dinucleotide binding; GO:0043167 ion binding; GO:0016705 oxidoreductase activity, acting on paired donors, with incorporation or reduction of molecular oxy…	K00511	SQLE; squalene monooxygenase [EC:1.14.14.17]	sce01110 Biosynthesis of secondary metabolites - Saccharomyces cerevisiae (budding yeast); sce00909 Sesquiterpenoid and triterpenoid biosynthesis - Saccharomyces cerevisiae (budding yeast); sce00100 Steroid biosynthesis - Saccharomyces cerevisiae (budding yeast); sce01130 Biosynthesis of antibiotics - Saccharomyces cerevisiae (budding yeast); sce01100 Metabolic pathways - Saccharomyces cerevisiae…	IPR013698; IPR006076; IPR023753;	Squalene epoxidase; FAD dependent oxidoreductase; FAD/NAD(P)-binding domain;
G0S9Z5	Putative transcription factor OS=Chaetomium thermophilum (strain DSM 1495 / CBS 144.50 / IMI 039719) OX=759272 GN=CTHT_0040440	2.401	Up	0.00121849	CTHT_0040440	79.113	12.239	3.3	2	2	2	nucleus			GO:0097159 organic cyclic compound binding; GO:1901363 heterocyclic compound binding; GO:0003677 DNA binding; GO:0005515 protein binding; GO:0005488 binding; GO:0003676 nucleic acid binding;	K06647	MBP1; transcription factor MBP1	sce04111 Cell cycle - yeast - Saccharomyces cerevisiae (budding yeast);	IPR020683; IPR018004; IPR003163;	Ankyrin repeat-containing domain; KilA, N-terminal/APSES-type HTH, DNA-binding; Transcription regulator HTH, APSES-type DNA-binding domain;
G0SAV6	Fumarate reductase-like protein OS=Chaetomium thermophilum (strain DSM 1495 / CBS 144.50 / IMI 039719) OX=759272 GN=CTHT_0047930	2.4	Up	9.47e-07	CTHT_0047930	57.78	323.31	58.2	26	50	26	extracellular	GO:0044699 single-organism process; GO:0008152 metabolic process; GO:0055114 oxidation-reduction process; GO:0044710 single-organism metabolic process;		GO:0016627 oxidoreductase activity, acting on the CH-CH group of donors; GO:0000104 succinate dehydrogenase activity; GO:0003824 catalytic activity; GO:0016491 oxidoreductase activity;				IPR027477; IPR003953; IPR023753;	Succinate dehydrogenase/fumarate reductase flavoprotein, catalytic domain; FAD-dependent oxidoreductase 2, FAD binding domain; FAD/NAD(P)-binding domain;
G0SCL9	Cytochrome P450 52A12 OS=Debaryomyces hansenii GN=CYP52A12 PE=2 SV=2	2.399	Up	6.33e-05	CTHT_0057700	61.503	115.36	26.6	13	16	13	extracellular	GO:0044699 single-organism process; GO:0008152 metabolic process; GO:0055114 oxidation-reduction process; GO:0044710 single-organism metabolic process;		GO:0097159 organic cyclic compound binding; GO:1901363 heterocyclic compound binding; GO:0020037 heme binding; GO:0005506 iron ion binding; GO:0046914 transition metal ion binding; GO:0003824 catalytic activity; GO:0005488 binding; GO:0043167 ion binding; GO:0043169 cation binding; GO:0046872 metal ion binding; GO:0016705 oxidoreductase activity, acting on paired donors, with incorporation or red…
G0S4V1		2.389	Up	8.49e-05	CTHT_0031770	83.612	42.291	14.4	10	10	10	nucleus
G0S4V5	Carboxypeptidase S OS=Saccharomyces cerevisiae (strain ATCC 204508 / S288c) GN=CPS1 PE=1 SV=2	2.386	Up	0.00100304	CTHT_0031810	65.175	274.7	46.9	21	37	21	extracellular	GO:0006508 proteolysis; GO:0008152 metabolic process; GO:0043170 macromolecule metabolic process; GO:0019538 protein metabolic process; GO:0044238 primary metabolic process; GO:0071704 organic substance metabolic process;		GO:0004180 carboxypeptidase activity; GO:0008238 exopeptidase activity; GO:0008233 peptidase activity; GO:0004181 metallocarboxypeptidase activity; GO:0003824 catalytic activity; GO:0008235 metalloexopeptidase activity; GO:0070011 peptidase activity, acting on L-amino acid peptides; GO:0016787 hydrolase activity; GO:0008237 metallopeptidase activity;	K01293			IPR011650;	Peptidase M20, dimerisation domain;
G0SER9	Nucleoporin NUP84 OS=Chaetomium thermophilum (strain DSM 1495 / CBS 144.50 / IMI 039719) OX=759272 GN=NUP84	2.384	Up	0.00028266	NUP84	108.08	53.763	18.9	14	14	14	nucleus	GO:0006810 transport; GO:0051179 localization; GO:0051234 establishment of localization;	GO:0043229 intracellular organelle; GO:0005643 nuclear pore; GO:0005635 nuclear envelope; GO:0044446 intracellular organelle part; GO:0031967 organelle envelope; GO:0012505 endomembrane system; GO:0032991 macromolecular complex; GO:0044424 intracellular part; GO:0005623 cell; GO:0044422 organelle part; GO:0043226 organelle; GO:0043231 intracellular membrane-bounded organelle; GO:0005634 nucleus; …		K14301	NUP107; nuclear pore complex protein Nup107	sce03013 RNA transport - Saccharomyces cerevisiae (budding yeast);
G0S859	Secondary metabolism regulator laeA OS=Neosartorya fumigata (strain ATCC MYA-4609 / Af293 / CBS 101355 / FGSC A1100) GN=laeA PE=2 SV=1	2.383	Up	0.00027674	CTHT_0029470	36.217	191.24	38.1	8	24	8	peroxisome							IPR029063;	S-adenosyl-L-methionine-dependent methyltransferase;
G0SBY9	Nicotinamidase-like protein OS=Chaetomium thermophilum (strain DSM 1495 / CBS 144.50 / IMI 039719) OX=759272 GN=CTHT_0055280	2.382	Up	2.36e-05	CTHT_0055280	26.257	74.541	27.5	5	8	5	cytoplasm	GO:0008152 metabolic process;		GO:0003824 catalytic activity;	K01440	PNC1; nicotinamidase [EC:3.5.1.19]	sce04213 Longevity regulating pathway - multiple species - Saccharomyces cerevisiae (budding yeast); sce00760 Nicotinate and nicotinamide metabolism - Saccharomyces cerevisiae (budding yeast); sce01100 Metabolic pathways - Saccharomyces cerevisiae (budding yeast);	IPR000868;	Isochorismatase-like;
G0SA22	Xyloglucanase OS=Hypocrea jecorina (strain QM6a) GN=cel74a PE=1 SV=1	2.376	Up	0.000140942	CTHT_0040730	87.967	54.833	7.4	4	5	4	extracellular	GO:0008152 metabolic process; GO:0005975 carbohydrate metabolic process; GO:0044238 primary metabolic process; GO:0071704 organic substance metabolic process;	GO:0005576 extracellular region;	GO:0004553 hydrolase activity, hydrolyzing O-glycosyl compounds; GO:0030248 cellulose binding; GO:0030246 carbohydrate binding; GO:0016787 hydrolase activity; GO:0030247 polysaccharide binding; GO:0001871 pattern binding; GO:0003824 catalytic activity; GO:0005488 binding; GO:0016798 hydrolase activity, acting on glycosyl bonds;				IPR000254;	Cellulose-binding domain, fungal;
G0S2H2		2.373	Up	0.00123939	CTHT_0017220	51.712	28.73	7.7	3	4	3	plasma
G0SG64		2.371	Up	0.00029611	CTHT_0065190	33.905	62.746	32.1	9	10	9	extracellular
G0S8K4	Putative FAD binding protein OS=Chaetomium thermophilum (strain DSM 1495 / CBS 144.50 / IMI 039719) OX=759272 GN=CTHT_0038400	2.37	Up	4.18e-05	CTHT_0038400	41.651	168.63	36.2	12	17	12	cytoplasm	GO:0044699 single-organism process; GO:0008152 metabolic process; GO:0055114 oxidation-reduction process; GO:0044710 single-organism metabolic process;		GO:0003824 catalytic activity; GO:0016491 oxidoreductase activity;				IPR023753;	FAD/NAD(P)-binding domain;
G0SB19	Desaturase-like protein OS=Chaetomium thermophilum (strain DSM 1495 / CBS 144.50 / IMI 039719) OX=759272 GN=CTHT_0048580	2.37	Up	0.00050124	CTHT_0048580	66.152	29.101	7	4	5	4	plasma	GO:0044699 single-organism process; GO:0008152 metabolic process; GO:0044238 primary metabolic process; GO:0044710 single-organism metabolic process; GO:0006629 lipid metabolic process; GO:0071704 organic substance metabolic process;	GO:0031224 intrinsic component of membrane; GO:0016020 membrane; GO:0016021 integral component of membrane; GO:0044425 membrane part;	GO:0003824 catalytic activity; GO:0016491 oxidoreductase activity;				IPR005804; IPR001199;	Fatty acid desaturase domain; Cytochrome b5-like heme/steroid binding domain;
G0S6W3	Probable transcriptional regulatory protein C8D2.12c OS=Schizosaccharomyces pombe (strain 972 / ATCC 24843) GN=pi053 PE=3 SV=2	2.366	Up	1.89e-05	CTHT_0027090	32.761	41.264	30.4	7	10	7	mitochondria							IPR026563; IPR017856; IPR029072; IPR026564;	Transcriptional regulator TACO1-like, domain 2; Integrase, N-terminal zinc-binding domain-like; YebC-like; Transcriptional regulator TACO1-like, domain 3;
G0RXV7	Ring assembly protein 3 OS=Schizosaccharomyces pombe (strain 972 / ATCC 24843) GN=rng3 PE=4 SV=1	2.365	Up	0.0056597	CTHT_0004450	77.287	107.11	29.1	14	16	14	cytoplasm			GO:0005488 binding;	K21991			IPR024660; IPR011989; IPR016024;	UNC-45/Cro1/She4, central domain; Armadillo-like helical; Armadillo-type fold;
G0S4H7		2.362	Up	3.94e-05	CTHT_0022870	145.54	42.888	3.7	4	4	4	nucleus							IPR032675;	Leucine-rich repeat domain, L domain-like;
G0S548	Isoamyl acetate-hydrolyzing esterase OS=Saccharomyces cerevisiae (strain ATCC 204508 / S288c) GN=IAH1 PE=1 SV=1	2.359	Up	8.45e-05	CTHT_0024070	30.024	175.34	62.5	15	39	15	cytoplasm							IPR013830;	SGNH hydrolase-type esterase domain;
G0S8N4	Topoisomerase-like protein OS=Chaetomium thermophilum (strain DSM 1495 / CBS 144.50 / IMI 039719) OX=759272 GN=CTHT_0038710	2.358	Up	0.0071967	CTHT_0038710	210.81	30.088	1.7	3	3	3	nucleus	GO:0016043 cellular component organization; GO:0006725 cellular aromatic compound metabolic process; GO:0006259 DNA metabolic process; GO:1901360 organic cyclic compound metabolic process; GO:0006807 nitrogen compound metabolic process; GO:0044238 primary metabolic process; GO:0044237 cellular metabolic process; GO:0006265 DNA topological change; GO:0071704 organic substance metabolic process; GO…		GO:0003677 DNA binding; GO:0005524 ATP binding; GO:1901265 nucleoside phosphate binding; GO:0001882 nucleoside binding; GO:0043167 ion binding; GO:0016817 hydrolase activity, acting on acid anhydrides; GO:0016787 hydrolase activity; GO:0000166 nucleotide binding; GO:0017111 nucleoside-triphosphatase activity; GO:0016887 ATPase activity; GO:1901363 heterocyclic compound binding; GO:0097159 organic…	K03164			IPR002205; IPR013758; IPR031660; IPR034157; IPR013757; IPR013506; IPR003594; IPR013759; IPR020568; IPR006171; IPR014721; IPR024946; IPR013760;	DNA topoisomerase, type IIA, subunit A/C-terminal; DNA topoisomerase, type IIA, subunit A/ C-terminal, alpha-beta; C-terminal associated domain of TOPRIM; DNA topoisomerase 2, TOPRIM domain; Type IIA DNA topoisomerase subunit A, alpha-helical domain; DNA topoisomerase, type IIA, subunit B, domain 2; Histidine kinase-like ATPase, C-terminal domain; DNA topoisomerase, type IIA, central domain; Ribo…
G0RZA3	Putative RNA splicing factor OS=Chaetomium thermophilum (strain DSM 1495 / CBS 144.50 / IMI 039719) OX=759272 GN=CTHT_0002250	2.357	Up	0.0030409	CTHT_0002250	76.294	2.3478	1	1	1	1	nucleus	GO:0006396 RNA processing; GO:0006725 cellular aromatic compound metabolic process; GO:1901360 organic cyclic compound metabolic process; GO:0006807 nitrogen compound metabolic process; GO:0044238 primary metabolic process; GO:0044237 cellular metabolic process; GO:0071704 organic substance metabolic process; GO:0006397 mRNA processing; GO:0016070 RNA metabolic process; GO:0000398 mRNA splicing, …
[truncated: 1,088 more rows]

## Sheet: T55vsT30
Protein accession	Protein description	T55/T30 Ratio	Regulated Type	T55/T30 P value	Gene name	MW [kDa]	Score	Coverage [%]	Peptides	PSMs	Unique peptides	Subcellular localization	Biological Process	Cellular Component	Molecular Function	KEGG KO No.	KEGG Gene	KEGG pathway	IPR ID	Domain description
G0S0C3		18.751	Up	2.02e-06	CTHT_0009510	35.082	8.6357	10.4	2	2	2	cytoplasm,nucleus
[truncated: 1,373 more rows]

## Sheet: T55vsT50
Protein accession	Protein description	T55/T50 Ratio	Regulated Type	T55/T50 P value	Gene name	MW [kDa]	Score	Coverage [%]	Peptides	PSMs	Unique peptides	Subcellular localization	Biological Process	Cellular Component	Molecular Function	KEGG KO No.	KEGG Gene	KEGG pathway	IPR ID	Domain description
[truncated: 1,073 more rows]

## Sheet: Protein Ratio
-3.6	1	-4.5	1	-2.3	1	-4.5	1	-4.4	1	-2.9	1	-3.4	1	-3.6	1	-2.5	2	-3.9	1	-3.3	2	-2.4	2
-3.4	1	-3.4	1	-2.2	1	-2.8	1	-3.4	1	-2.4	3	-3.2	2	-3.5	1	-2.4	2	-2.8	2	-3.2	1	-2.3	1
-2.7	1	-3.3	2	-2.1	2	-2.6	1	-3.2	2	-2.3	2	-3.1	2	-3.4	1	-2.2	2	-2.7	2	-3.1	5	-2.2	1
-2.6	2	-3.2	1	-2	2	-2.4	2	-3.1	1	-2.1	5	-2.8	3	-3.3	1	-2.1	2	-2.5	2	-3	1	-2.1	1
[truncated: 68 more rows]
