# Supplementary material for: Novel Proteome and N-Glycoproteome of the Thermophilic Fungus Chaetomium thermophilum in Response to High Temperature
Source: Front Microbiol. 2021 Jun 7;12:644984. doi: 10.3389/fmicb.2021.644984 (PMC8216556; doi:10.3389/fmicb.2021.644984)
Supplement: Supplementary Table 1 — List of proteins identified and quantified by the TMT analysis in the experiment. [file Data_Sheet_1.ZIP › Supplementary Table S2.xlsx]

## Sheet: List of N-glycoproteins
Table S2 List of N-glycoproteins identified and quantified by the TMT analysis in the experiment.
Protein accession			Protein accession number of database used for search
Position			Modification site localization in protein
Amino acid			The amino acid that modification site modified
Protein description			Protein functional description
Gene name			Indicates the name of the gene that code for the protein sequence
Localization probability			Probability of a certain amino acid containing this modification in this peptide
PEP			The maximal posterior error probability for peptides
Modified sequence			Identified peptide sequence marked with modification sites localization probabilities
Charge			Carried charge of peptide
Mass error [ppm]			Parts per million ratio of peptide mass error between the theory and practice
MS/MS Count			Number of spectrum matched with peptide
P-value: p＜0.05
Protein accession	Position	Amino acid	Protein description	Gene name	Localization probability	PEP	Modified sequence	Charge	Mass error [ppm]	MS/MS Count	T55/T50 Ratio	T50/T30 Ratio	T55/T30 Ratio
G0RXR2	89	N	Sulfhydryl oxidase	CTHT_0000090	1	2.17589e-07	LPN(1)ATAR	2	0.010762	5	0.904	1.207	1.091
G0RXS3	295	N	Mannan endo-1,6-alpha-mannosidase	CTHT_0000200	1	6.57867e-18	VLGLLN(1)R	2	-0.78397	4	0.569	0.379	0.216
G0RXS3	415	N	Mannan endo-1,6-alpha-mannosidase	CTHT_0000200	1	1.39549e-32	GPLTN(1)DTGGTSR	2	-0.30974	3	0.849	0.453	0.384
G0RXT3	457	N	Serine/threonine-protein kinase ppk4 OS=Schizosaccharomyces pombe (strain 972 / ATCC 24843) GN=ppk4 PE=3 SV=1	CTHT_0000300	1	6.22929e-23	VFIN(1)QTEQGGWYALSALR	3	-0.54501	1	0.874	0.872	0.762
G0RXU7	164	N		CTHT_0000440	0.999897	5.93182e-20	NDYEN(1)FTCWQEYR	2	0.58746	1	0.681	0.303	0.206
G0RXX5	238	N	Gamma-glutamyltranspeptidase-like protein	CTHT_0004630	1	2.44867e-17	EPLN(1)ITYGPYR	2	0.78715	4	0.741	1.291	0.957
G0RXX5	399	N	Gamma-glutamyltranspeptidase-like protein	CTHT_0004630	0.841243	2.09126e-22	N(0.841)N(0.159)SFGFAPSQANFIAPR	2	0.92393	7	1.007	1.206	1.214
G0RXX5	305	N	Gamma-glutamyltranspeptidase-like protein	CTHT_0004630	1	2.15268e-16	N(1)MSDYQK	2	-0.31114	4	0.793	1.301	1.032
G0RY53	265	N		CTHT_0005460	0.993041	0.000842646	AAN(0.01)GSGSSSN(0.993)GN(0.997)GYDAPAPTPPGLQR	3	2.2104	1	1.086	0.995	1.08
G0RY53	267	N		CTHT_0005460	0.997218	0.000842646	AAN(0.01)GSGSSSN(0.993)GN(0.997)GYDAPAPTPPGLQR	3	2.2104	1	1.086	0.995	1.08
G0RY67	182	N	Hydrolase-like protein	CTHT_0005610	1	1.00942e-52	QVN(1)VTQLSADGLSPVR	2	0.34616	3	1.338	1.376	1.842
G0RY67	219	N	Hydrolase-like protein	CTHT_0005610	1	3.40824e-17	IN(1)GTYYILNDRPGSTAYVWK	3	0.43881	2	1.1	1.531	1.684
G0RY67	341	N	Hydrolase-like protein	CTHT_0005610	1	0.000139644	TYTFSN(1)K	2	-0.2017	2	1.563	1.547	2.419
G0RY83	15	N	Protein arginine N-methyltransferase	CTHT_0005770	0.981734	0.010544	MSQGN(0.999)LN(0.019)PIADSFEN(0.982)R	4	2.5715	1	0.986	0.572	0.564
G0RY83	5	N	Protein arginine N-methyltransferase	CTHT_0005770	0.999411	0.010544	MSQGN(0.999)LN(0.019)PIADSFEN(0.982)R	4	2.5715	1	0.986	0.572	0.564
G0RY99	317	N	Type 2C protein phosphatase-like protein	CTHT_0005940	0.922155	0.00120455	VLQAN(0.078)N(0.922)K	2	0.10088	1	1.465	0.704	1.031
G0RY99	273	N	Type 2C protein phosphatase-like protein	CTHT_0005940	1	1.69404e-15	QALVNYVAVELN(1)ETYK	3	-0.6117	1	1.67	0.859	1.435
G0RYH8	93	N	F-box protein YLR352W OS=Saccharomyces cerevisiae (strain ATCC 204508 / S288c) GN=YLR352W PE=1 SV=1	CTHT_0006740	0.964012	1.07615e-42	ITDGHN(0.964)N(0.036)TQSDHQQQYQQQR	4	0.53471	2	0.662	0.815	0.539
G0RYJ0	37	N	Putative signal recognition particle protein	CTHT_0006870	0.99941	0.00176144	N(0.999)QQQSSSSSSRPSQN(0.001)PPKPAPSSQK	5	-0.66795	2	1.039	0.648	0.673
G0RYL7	73	N	Autophagy-related protein 27 OS=Yarrowia lipolytica (strain CLIB 122 / E 150) GN=ATG27 PE=3 SV=1	CTHT_0007140	1	5.03891e-30	N(1)TTYTIDLCGPLKR	3	0.24738	11	2.041	1.051	2.145
G0RYM5	412	N		CTHT_0007220	1	2.24946e-14	VTTAIEYVN(1)SSK	3	0.53779	4	1.56	0.639	0.998
G0RYS4	1104	N		CTHT_0007720	0.999991	9.88268e-21	SSQQAAAAVSN(1)DHPGANAPGESNNNR	3	0.93657	3	1.727	0.748	1.292
G0RYU2	500	N	FAD-linked oxidoreductase ZEB1 OS=Gibberella zeae (strain PH-1 / ATCC MYA-4620 / FGSC 9075 / NRRL 31084) GN=ZEB1 PE=2 SV=2	CTHT_0000580	1	1.25179e-05	N(1)ATDFVISVLPVPIGASLAEK	3	0.68192	1
G0RYU2	79	N	FAD-linked oxidoreductase ZEB1 OS=Gibberella zeae (strain PH-1 / ATCC MYA-4620 / FGSC 9075 / NRRL 31084) GN=ZEB1 PE=2 SV=2	CTHT_0000580	1	1.8482e-29	WNALN(1)ATVGGR	2	-0.46466	7	0.796	0.931	0.74
G0RYV0	6	N	Fructose-2,6-bisphosphatase-like protein	CTHT_0000660	1	0.0118806	MN(1)GVGIMPEDTR	2	2.4126	2	0.747	0.546	0.407
G0RYX4	72	N	Peptide hydrolase	CTHT_0000910	1	1.90152e-31	AFGGAGHN(1)ATVDYLYK	4	-0.17586	18	1.559	1.181	1.842
G0RYX4	318	N	Peptide hydrolase	CTHT_0000910	1	7.12242e-16	SLN(1)ESEAEVAK	3	-0.22685	11	1.532	1.08	1.654
G0RZ10	348	N		CTHT_0001280	0.999717	9.55567e-07	N(1)FSIGNLADLMMLDTR	3	0.83947	1	1.173	0.795	0.933
G0RZ10	307	N		CTHT_0001280	0.999944	2.49854e-20	N(1)GSHNSEGDVFLK	3	0.38638	2	1.083	0.378	0.409
G0RZ59	478	N	Protein sum2 OS=Schizosaccharomyces pombe (strain 972 / ATCC 24843) GN=sum2 PE=1 SV=1	CTHT_0001800	0.999984	2.46565e-13	EAIAGSSISEGTN(1)GQAVTSDTAADAPTSVEPAYNK	3	1.9804	1
G0RZ87	917	N	Pumilio domain-containing protein	CTHT_0002090	0.803308	3.3729e-09	GTTTN(0.197)N(0.803)GQTPTDPSGGQVSVR	2	-0.8744	2	1.376	0.98	1.349
G0RZ96	139	N	Putative thij/pfpi family protein	CTHT_0002180	1	2.2635e-30	STDN(1)STSTFPLPPR	3	0.23247	14	0.571	0.627	0.358
G0RZ96	270	N	Putative thij/pfpi family protein	CTHT_0002180	1	1.70438e-62	AKYPN(1)GTAIAEDIAGHLEHTIIDDWR	4	0.54564	1	0.268	0.305	0.082
G0RZA2	656	N	Glucoamylase	CTHT_0002240	1	1.09859e-08	SFTPTASGN(1)CPSQTQEASWR	3	2.008	1
G0RZA2	636	N	Glucoamylase	CTHT_0002240	1	1.11716e-85	VN(1)SN(1)GSVQWESDPNR	2	0.45065	28	1.187	1.67	1.982
G0RZA2	594	N	Glucoamylase	CTHT_0002240	0.999605	1.39023e-48	LVGSIPELGSWN(1)TNK	3	0.45677	5	1.673	3.22	5.385
G0RZA2	561	N	Glucoamylase	CTHT_0002240	0.904854	2.10612e-14	N(0.905)AN(0.095)EVYVTFHHR	4	-0.74083	5	1.35	2.026	2.736
G0RZA2	596	N	Glucoamylase	CTHT_0002240	0.999499	1.51578e-48	LVGSIPELGSWN(0.001)TN(0.999)K	3	0.177	2	1.986	3.947	7.838
G0RZA2	514	N	Glucoamylase	CTHT_0002240	1	0.00488456	AGIVPEGWSAQYGN(1)TVPSSCSR	2	3.1809	1
G0RZA2	634	N	Glucoamylase	CTHT_0002240	1	6.03205e-22	VN(1)SN(1)GSVQWESDPNR	3	0.67672	5	0.949	1.344	1.276
G0RZA2	311	N	Glucoamylase	CTHT_0002240	0.884612	1.9091e-11	ACTTVAPHVLCYQQTFWN(0.001)SN(0.002)GN(0.013)YIN(0.025)SN(0.018)LN(0.057)HGHN(0.885)R	5	-1.229	2	0.957	1.134	1.086
G0RZB1	168	N	Carboxylic ester hydrolase	CTHT_0002330	1	5.36419e-22	IGALGFLPSN(1)VTER	2	0.66388	3	0.701	0.209	0.147
G0RZF8	29	N	Export control protein CHS7-like protein	CTHT_0002810	1	1.81904e-76	DTTLPICNLISPFHN(1)QTGPWDGCSLK	3	1.19	12	1.145	1.778	2.035
G0RZM5	81	N	Polarized growth protein rax2 OS=Schizosaccharomyces pombe (strain 972 / ATCC 24843) GN=rax2 PE=1 SV=1	CTHT_0003490	1	4.06427e-15	TN(1)GSEQLLAR	3	-0.014474	2	0.399	1.857	0.742
G0RZM5	567	N	Polarized growth protein rax2 OS=Schizosaccharomyces pombe (strain 972 / ATCC 24843) GN=rax2 PE=1 SV=1	CTHT_0003490	1	0.00515286	VGFTLIN(1)STGGLN(1)GLYEYEPGK	3	-2.8268	1
G0RZM5	937	N	Polarized growth protein rax2 OS=Schizosaccharomyces pombe (strain 972 / ATCC 24843) GN=rax2 PE=1 SV=1	CTHT_0003490	1	1.74682e-45	AFNTQPPALTGGN(1)GTVTSIAVR	3	-0.026608	5	0.72	1.547	1.114
G0RZM5	561	N	Polarized growth protein rax2 OS=Schizosaccharomyces pombe (strain 972 / ATCC 24843) GN=rax2 PE=1 SV=1	CTHT_0003490	1	8.35391e-06	VGFTLIN(1)STGGLN(1)GLYEYEPGK	3	-2.8268	2
G0RZP6	137	N		CTHT_0003710	1	1.227e-55	HQVVN(1)VTQEIEIDDVEALTR	3	0.76314	19	0.359	2.3	0.826
G0RZP6	334	N		CTHT_0003710	1	7.048e-22	N(1)SLN(1)ITLPCKDDSE	2	-0.58254	25	0.254	2.358	0.6
G0RZP6	204	N		CTHT_0003710	0.999997	2.51139e-57	VN(1)ETSINLNPTDNFWGTAWIPNR	3	0.056986	12	0.282	2.88	0.812
G0RZP6	160	N		CTHT_0003710	1	2.11716e-42	FNTWLLHN(1)ETVR	3	-0.20337	15	0.212	3.016	0.638
G0RZP6	211	N		CTHT_0003710	0.716068	4.16943e-15	VN(1)ETSIN(0.041)LN(0.716)PTDN(0.243)FWGTAWIPNR	3	2.7772	1
G0RZP6	331	N		CTHT_0003710	1	4.04995e-06	N(1)SLN(1)ITLPCKDDSE	2	-0.58254	4	0.307	2.178	0.67
G0RZR1	10	N	Putative FAD binding protein	CTHT_0003860	1	7.144e-25	HIQN(1)FSEAAYLEPHWGYADR	4	0.1118	2	0.649	0.578	0.375
G0RZS2	464	N	Hydrolase-like protein	CTHT_0003990	1	9.56281e-58	LYGTDCN(1)QTEMVIHAIDRLELK	4	0.38088	16	0.78	1.494	1.165
G0RZS2	440	N	Hydrolase-like protein	CTHT_0003990	0.591377	3.93776e-15	VFPGIDYTPLNTQYPECLTFPPSQN(0.591)N(0.409)ITR	3	-0.60759	3	0.542	1.669	0.904
G0RZS2	441	N	Hydrolase-like protein	CTHT_0003990	0.774189	9.39215e-08	KVFPGIDYTPLNTQYPECLTFPPSQN(0.226)N(0.774)ITR	4	-1.0657	7	0.645	1.743	1.124
G0RZS2	493	N	Hydrolase-like protein	CTHT_0003990	0.992736	5.01513e-66	IWLGVWQDN(0.007)N(0.993)ATTNER	2	0.038904	8	0.6	1.37	0.823
G0RZW0	403	N	Metallopeptidase-like protein	CTHT_0004400	0.99868	4.31669e-86	NN(0.001)N(0.999)ETSAGANVVVR	2	0.78613	8	0.654	1.448	0.948
G0RZW0	556	N	Metallopeptidase-like protein	CTHT_0004400	1	0.000729442	YTAGSVCDPSN(1)EECCTPQCQFMPAGSICR	3	2.6719	1
G0RZW0	638	N	Metallopeptidase-like protein	CTHT_0004400	0.990946	3.65316e-26	TFLSGSVAN(0.009)GN(0.991)ETTSCSSSGCDLSCASPR	3	-0.15704	1	1.16	1.272	1.476
G0RZW6	216	N	Alpha-1,2-galactosyltransferase-like protein	CTHT_0007880	1	1.32063e-12	AQDVDLVVTQDN(1)ETLSPGSIVVR	3	1.5173	1	0.969	1.194	1.156
G0RZX2	319	N	Casein kinase I-like protein	CTHT_0007940	0.967894	1.27132e-17	NAQAIAQAAN(0.028)N(0.968)GN(0.004)QNEDER	3	-1.0059	4	0.874	1.298	1.135
G0RZY9	350	N	Ser/thr protein phosphatase family-like protein	CTHT_0008110	1	1.96938e-05	N(1)VSAMITK	2	0.06822	7	0.636	1.043	0.664
G0RZZ1	317	N	Dolichyl-diphosphooligosaccharide--protein glycosyltransferase subunit WBP1	CTHT_0008130	0.999999	8.0226e-15	LDEPGAPN(1)N(1)VSNPK	2	0.98625	1
G0RZZ1	318	N	Dolichyl-diphosphooligosaccharide--protein glycosyltransferase subunit WBP1	CTHT_0008130	0.99998	1.26851e-38	LDEPGAPN(1)N(1)VSNPK	2	0.98625	8	1.519	0.728	1.106
G0RZZ4	456	N	Serine-type endopeptidase-like protein	CTHT_0008160	0.999256	6.31293e-15	DTPNLLAWN(0.001)GGGCSN(0.999)YSAIIEAGGYK	3	0.22129	4	0.892	0.804	0.718
G0RZZ4	450	N	Serine-type endopeptidase-like protein	CTHT_0008160	0.56209	2.54274e-06	DTPN(0.002)LLAWN(0.562)GGGCSN(0.436)YSAIIEAGGYK	4	-0.39559	1	0.952	0.668	0.635
G0RZZ4	253	N	Serine-type endopeptidase-like protein	CTHT_0008160	1	4.74899e-63	SN(1)GSGTMSDVVAGVEWVATQHLENVK	3	0.36135	5	0.993	1.235	1.227
G0S002	158	N		CTHT_0008240	1	0.000294322	N(1)VTIIVPPQK	3	0.14919	1	1.608	3.731	5.998
G0S044	254	N		CTHT_0008690	1	6.63068e-13	YN(1)ITSLNVR	2	-0.09663	1	0.69	0.335	0.231
G0S047	115	N		CTHT_0008720	0.638985	1.36737e-11	SSSVASSSSN(0.358)N(0.639)N(0.003)ASDNK	3	0.16161	1	1.566	1.51	2.366
G0S073	259	N	Protein esc1 OS=Schizosaccharomyces pombe (strain 972 / ATCC 24843) GN=esc1 PE=2 SV=1	CTHT_0009000	1	4.07147e-15	N(1)GESSSQTSSQPYSR	3	1.3295	1
G0S0A2	937	N	Sortilin	CTHT_0009300	1	1.43188e-12	DFATMAEFIVVATEDTVN(1)K	3	0.94924	1	0.8	0.553	0.442
G0S0A2	1293	N	Sortilin	CTHT_0009300	1	5.20357e-05	LN(1)CTCTR	2	0.33395	2	1.09	0.99	1.078
G0S0A6	501	N	Carboxylic ester hydrolase	CTHT_0009340	1	4.5169e-07	LTPN(1)DTDTILALYPK	3	-0.66267	1	0.822	0.9	0.74
G0S0F5	14	N		CTHT_0009840	1	2.58914e-38	LFTFAHN(1)LSEITNK	3	-0.37524	12	0.52	2.332	1.212
G0S0L4	402	N	Beta-glucosidase	CTHT_0010430	1	0.00423522	AVLN(1)GSVPVER	2	0.30758	2	0.912	0.661	0.603
G0S0L4	579	N	Beta-glucosidase	CTHT_0010430	1	0.000524719	REFN(1)ASK	3	0.16032	2	0.936	0.431	0.403
G0S0M3	52	N	Hydrolase-like protein	CTHT_0010520	0.565833	4.3609e-11	TCPPDPALGTEYFFN(0.566)FN(0.434)R	2	-0.69012	1	0.842	0.597	0.503
G0S0M3	54	N	Hydrolase-like protein	CTHT_0010520	0.977465	2.01896e-53	TCPPDPALGTEYFFN(0.023)FN(0.977)R	3	-0.23803	3	0.805	0.454	0.365
G0S0M3	277	N	Hydrolase-like protein	CTHT_0010520	1	1.29123e-79	IVEGN(1)STVYEALHKEPEK	4	0.93285	4	0.804	0.672	0.541
G0S0Q4	397	N	Hydrolase-like protein	CTHT_0010860	1	1.04488e-20	GNFPNQDAN(1)GTR	2	-0.194	7	1.127	0.346	0.389
G0S0R4	174	N	SCP / tpx-1 / ag5 / PR-1 / sc7 family of extracellular domain-containing protein	CTHT_0010960	1	5.85584e-36	FN(1)HSAAALEWDDTLASYAETLAK	4	0.032217	7	0.692	0.272	0.188
G0S0S2	245	N	Rhamnogalacturonan acetylesterase-like protein	CTHT_0011040	1	1.12464e-05	DFN(1)GTTPLK	3	0.34427	2	0.25	15.561	3.895
G0S0U0	286	N	Probable mannan endo-1,4-beta-mannosidase E OS=Emericella nidulans (strain FGSC A4 / ATCC 38163 / CBS 112.46 / NRRL 194 /M139) GN=manE PE=3 SV=1	CTHT_0011220	0.953979	6.39023e-16	ATDFDVEQALSSTTN(0.046)AN(0.954)YTLIIR	3	0.91887	3	0.894	1.994	1.783
G0S0X2	375	N	Putative pre-mRNA splicing factor	CTHT_0011550	1	0.000949775	TKPTGHEAPAQN(1)EQDR	4	-0.72193	1
G0S0Y4	51	N	U6 snRNA-associated Sm-like protein LSm7 OS=Schizosaccharomyces pombe (strain 972 / ATCC 24843) GN=lsm7 PE=1 SV=1	CTHT_0011670	1	9.5549e-07	GGSSAAGSAAGMPGASGN(1)AQN(1)QDKERPK	5	3.3664	1	1.447	1.846	2.672
G0S0Y4	48	N	U6 snRNA-associated Sm-like protein LSm7 OS=Schizosaccharomyces pombe (strain 972 / ATCC 24843) GN=lsm7 PE=1 SV=1	CTHT_0011670	1	1.08487e-10	GGSSAAGSAAGMPGASGN(1)AQN(1)QDKERPK	5	3.3664	3	1.383	1.832	2.534
G0S138	20	N	Phosphoadenosine phosphosulfate reductase OS=Emericella nidulans (strain FGSC A4 / ATCC 38163 / CBS 112.46 / NRRL 194 / M139)GN=sA PE=3 SV=3	CTHT_0012230	0.863627	0.000692571	AEISSQSSSAGDN(0.864)GSVDSGFVSPN(0.11)SSTGN(0.026)LPR	3	-2.6699	1
G0S153	62	N	Putative ferrous iron binding protein	CTHT_0012380	1	0.00917429	N(1)FSSSLTK	2	-0.80281	1
G0S1B6	873	N		CTHT_0013020	1	0.000562447	N(1)VTIGEGR	2	-0.48178	1	0.69	0.668	0.461
G0S1F5	236	N	Phosphatase-like protein	CTHT_0013410	1	0.00179512	GVLDLVMSLN(1)ASAVR	3	-1.2109	1
G0S1F7	210	N	Staphylococcal nuclease domain-containing protein 1 OS=Schizosaccharomyces pombe (strain 972 / ATCC 24843) GN=snd1 PE=1 SV=1	CTHT_0013430	1	1.25116e-07	VN(1)QSTGQTQPAEEFGNEAR	3	0.34014	2	1.044	1.158	1.209
G0S1G8	281	N	Protein FDD123 OS=Trametes versicolor GN=FDD123 PE=2 SV=1	CTHT_0013550	0.974257	1.89369e-32	VAVQEGNFPEKDTAN(0.026)N(0.974)GTQQAAAPAV	2	0.32137	5	0.836	4.08	3.41
G0S1H8	150	N	GTP-binding protein rho1-like protein	CTHT_0013650	0.827812	3.84528e-07	ISQQPVTPEQGQTVAN(0.828)N(0.172)IK	3	-0.25184	2	0.796	1.165	0.927
G0S1K5	111	N	Nuclease S1 OS=Aspergillus oryzae (strain ATCC 42149 / RIB 40) GN=nucS PE=1 SV=2	CTHT_0013930	1	6.12116e-16	QTAGCVVTALAN(1)YTTR	3	-1.4471	3	0.826	1.273	1.051
G0S1K5	222	N	Nuclease S1 OS=Aspergillus oryzae (strain ATCC 42149 / RIB 40) GN=nucS PE=1 SV=2	CTHT_0013930	1	3.20033e-41	AAN(1)LSDPVGTALEWAR	2	-0.039423	2	1.216	1.975	2.402
G0S1M2	386	N	Probable aspartic-type endopeptidase OPSB OS=Trichophyton verrucosum (strain HKI 0517) GN=OPSB PE=3 SV=1	CTHT_0014100	1	1.17614e-21	DSSN(1)FTLLGDTFLR	2	1.1977	4	0.633	0.524	0.332
G0S1R1	434	N	Ectonucleotide pyrophosphatase/phosphodiesterase-like protein	CTHT_0014500	1	0.00116731	YGPN(1)STEIR	2	-0.58	1	1.12	0.897	1.004
G0S1R8	211	N	Protein kinase rad3 OS=Schizosaccharomyces pombe (strain 972 / ATCC 24843) GN=rad3 PE=1 SV=2	CTHT_0014570	0.951844	8.23244e-16	KLQN(0.952)SN(0.048)SAPASSGDEAPSR	3	-0.52842	1
G0S1S9	1213	N	ER membrane protein complex subunit 1 OS=Saccharomyces cerevisiae (strain ATCC 204508 / S288c) GN=EMC1 PE=1 SV=1	CTHT_0014680	1	3.10055e-15	GIVFVPN(1)GTTSYEATSWTFVPPPGQK	3	0.058682	5	1.095	0.618	0.677
G0S1X2	693	N	Alpha-glucuronidase	aguA	1	4.38747e-15	DSINNFYFN(1)K	3	0.62789	7	1.287	2.872	3.696
G0S1X2	743	N	Alpha-glucuronidase	aguA	1	2.5294e-43	CIVTETN(1)STVGVASTVLSNIK	3	-0.40041	2	1.089	2.006	2.185
G0S1X2	317	N	Alpha-glucuronidase	aguA	1	8.35148e-39	ANSEGQPGPMTYN(1)R	2	-0.48059	5	1.11	1.919	2.129
G0S1X2	585	N	Alpha-glucuronidase	aguA	1	2.05187e-17	TVWN(1)GTGFAGQYPPEVAAK	3	0.49912	7	1.094	2.25	2.461
G0S1X2	48	N	Alpha-glucuronidase	aguA	1	7.54491e-25	LPSAIVTLN(1)ATEGSPVYTAGK	4	-0.10289	4	1.306	1.838	2.401
G0S1X9	793	N	Heat shock protein 70-like protein	CTHT_0015230	1	4.65547e-15	GLQEALN(1)GTK	3	0.062478	4	0.245	0.982	0.241
G0S1X9	532	N	Heat shock protein 70-like protein	CTHT_0015230	1	5.28346e-41	VLSTTN(1)LTATVAELVDK	3	-0.55838	3	0.37	0.862	0.319
G0S1X9	268	N	Heat shock protein 70-like protein	CTHT_0015230	1	0.00752145	DVGKFN(1)K	3	0.11927	1	0.477	0.616	0.294
G0S241	120	N		CTHT_0015900	1	8.01669e-24	EN(1)ATVAEEWLVLVSGGN(1)K	3	-0.013946	4	1.323	0.688	0.91
G0S241	211	N		CTHT_0015900	1	4.13003e-36	SFN(1)LSLAAPTPTAQDIVTAYLAR	4	0.30597	2	0.815	0.854	0.696
G0S241	135	N		CTHT_0015900	1	8.01669e-24	EN(1)ATVAEEWLVLVSGGN(1)K	3	-0.013946	4	1.323	0.688	0.91
G0S241	150	N		CTHT_0015900	1	7.18563e-71	CTALDTAFN(1)VSALDLANLPSPSVR	3	0.10566	5	1.158	0.826	0.957
G0S249	368	N	1,3-beta-glucanosyltransferase	CTHT_0015980	0.97012	7.18742e-18	GFN(0.03)SN(0.97)FTLPVEPPNVEDIIK	2	-0.63578	12	0.31	0.924	0.286
G0S288	139	N	Aspartic-type endopeptidase-like protein	CTHT_0016370	1	3.1045e-54	YDSSASSTYKPN(1)GTKFEIR	4	-0.39766	27	0.786	0.383	0.301
G0S2A6	451	N	alpha-1,2-Mannosidase	CTHT_0016550	1	3.534e-06	EN(1)ATAIPGVFPEQLDASGCN(1)R	2	-1.4896	1
G0S2A6	773	N	alpha-1,2-Mannosidase	CTHT_0016550	1	2.28575e-05	KAEDCHWN(1)K	3	-0.29563	4	1.152	0.409	0.471
G0S2A6	469	N	alpha-1,2-Mannosidase	CTHT_0016550	1	3.534e-06	EN(1)ATAIPGVFPEQLDASGCN(1)R	2	-1.4896	1
G0S2I3	648	N		CTHT_0017330	1	0.0045528	N(1)GSWSHGEGYY	2	-1.1901	1	1.137	0.95	1.08
G0S2I3	569	N		CTHT_0017330	1	8.58546e-42	FQWPQN(1)ATLTEAEAIR	3	-0.59988	2	0.577	1.584	0.914
G0S2J5	234	N	Translation initiation factor IF-2, mitochondrial OS=Saccharomyces cerevisiae (strain ATCC 204508 / S288c) GN=IFM1 PE=1 SV=2	CTHT_0017450	0.999926	0.0102162	QAQEQNDRGLLN(1)ER	2	-0.49544	1	0.727	1.238	0.9
G0S2K5	468	N	Putative phosphatidylinositol transporter protein	CTHT_0017550	1	6.24245e-10	KAEQQQSQGN(1)GAAEK	3	-0.11647	1	0.916	0.746	0.683
G0S2M6	1396	N	Killer toxin subunits alpha/beta OS=Kluyveromyces lactis (strain ATCC 8585 / CBS 2359 / DSM 70799 / NBRC 1267 / NRRL Y-1140/ WM37) PE=1 SV=1	CTHT_0017780	1	5.63868e-06	N(1)YTFSIVDDGSDAK	3	1.1141	1
G0S2M6	195	N	Killer toxin subunits alpha/beta OS=Kluyveromyces lactis (strain ATCC 8585 / CBS 2359 / DSM 70799 / NBRC 1267 / NRRL Y-1140/ WM37) PE=1 SV=1	CTHT_0017780	1	1.69552e-09	N(1)HSLDVVTIYEGK	3	0.18933	4	0.602	0.225	0.135
G0S2R7	334	N		CTHT_0018210	0.579098	6.15378e-13	FYEGPWAYN(0.002)LN(0.579)N(0.419)K	2	-0.91521	1
G0S2R7	662	N		CTHT_0018210	1	6.758e-31	QIQEVLTLSAADAN(1)LTKR	3	-0.017003	5	1.743	2.252	3.926
G0S2R7	75	N		CTHT_0018210	1	7.58573e-54	VTGVN(1)YTLSNGQR	2	-0.38094	11	1.86	2.356	4.383
G0S2R7	1054	N		CTHT_0018210	1	1.31611e-53	N(1)ATSFLNEVGTVGGWSSK	2	-0.38003	10	2.565	2.19	5.617
G0S2R7	994	N		CTHT_0018210	1	5.42317e-16	HEN(1)YTVSTFAVPEAGAYK	4	-0.13756	7	1.75	1.836	3.212
G0S2R7	879	N		CTHT_0018210	0.999989	7.29131e-66	TAENVN(1)VTYHIFEHYGR	4	-0.13676	9	1.243	2.421	3.008
G0S2R7	335	N		CTHT_0018210	0.9471	5.42224e-26	FYEGPWAYN(0.001)LN(0.052)N(0.947)K	2	-0.20543	11	1.739	2.559	4.448
G0S2R7	133	N		CTHT_0018210	1	7.30773e-18	TTGVAN(1)FTGPAYSDPSPADTVIIAGTIGN(1)STLIDK	5	-0.49099	3	1.782	1.65	2.94
G0S2R7	815	N		CTHT_0018210	1	7.6246e-41	APFEQTIAIN(1)VSSPCR	2	0.76271	2	1.638	1.625	2.663
G0S2R7	110	N		CTHT_0018210	1	7.30773e-18	TTGVAN(1)FTGPAYSDPSPADTVIIAGTIGN(1)STLIDK	5	-0.49099	3	1.782	1.65	2.94
G0S2S5	493	N	ATP-dependent RNA helicase-like protein	CTHT_0018310	0.999924	0.01099	SGHQN(1)DWHGQNR	3	0.31095	1
G0S2U2	55	N		CTHT_0018490	1	4.21736e-41	CTTPNTGIEICN(1)VTNK	3	-0.70791	27	0.107	9.182	0.985
G0S2V9	330	N		CTHT_0018660	1	3.21661e-16	SLLPENSGENYFFTN(1)MTK	3	-0.39254	1	0.718	1.058	0.76
G0S2W4	252	N	Tyrosinase-like protein orsC OS=Emericella nidulans (strain FGSC A4 / ATCC 38163 / CBS 112.46 / NRRL 194 / M139) GN=orsC PE=2 SV=1	CTHT_0018720	1	1.10819e-53	N(1)TTELILNSPNIEIFR	3	0.3749	27	0.976	0.225	0.219
G0S2W4	228	N	Tyrosinase-like protein orsC OS=Emericella nidulans (strain FGSC A4 / ATCC 38163 / CBS 112.46 / NRRL 194 / M139) GN=orsC PE=2 SV=1	CTHT_0018720	0.86639	0.000898834	TGPFAGMITHLGPSTEADPN(0.866)QDN(0.134)PR	3	-3.095	1
G0S2W4	259	N	Tyrosinase-like protein orsC OS=Emericella nidulans (strain FGSC A4 / ATCC 38163 / CBS 112.46 / NRRL 194 / M139) GN=orsC PE=2 SV=1	CTHT_0018720	0.999999	7.75737e-23	N(1)TTELILN(1)SPNIEIFR	2	-0.99191	3	0.762	0.317	0.241
G0S2W4	347	N	Tyrosinase-like protein orsC OS=Emericella nidulans (strain FGSC A4 / ATCC 38163 / CBS 112.46 / NRRL 194 / M139) GN=orsC PE=2 SV=1	CTHT_0018720	1	3.95217e-32	QTVFGTQAIMDLWPAPN(1)TTVEDVIDIRPVASK	3	-0.62812	2	1.003	0.308	0.309
G0S2W9	63	N		CTHT_0018770	1	7.82122e-16	SQGELIYN(1)DTFIFNSIDLCATK	3	-1.4166	2	0.739	0.654	0.483
G0S2Z1	533	N		CTHT_0019010	1	0.00104205	N(1)ATTITR	2	-0.16878	1	0.586	0.308	0.18
G0S304	134	N	Initiation-specific alpha-1,6-mannosyltransferase OS=Schizosaccharomyces pombe (strain 972 / ATCC 24843) GN=och1 PE=1 SV=2	CTHT_0019180	1	0.000937117	VLQN(1)QTWISDPAK	3	-1.0707	1	0.316	0.95	0.301
G0S305	336	N		CTHT_0019190	1	3.55515e-08	GGEMN(1)ATAVVTVPPLTAKDEL	3	-0.43251	3	0.988	1.587	1.568
G0S310	367	N		CTHT_0019240	1	5.48698e-20	GN(1)ATPAFLEYGQK	2	0.61844	5	0.215	2.056	0.442
G0S310	70	N		CTHT_0019240	0.999972	9.23228e-16	ISWIPCGTLNNELLECTN(1)LSVPIDHFSER	3	0.78675	1	0.686	1.831	1.256
G0S310	148	N		CTHT_0019240	1	1.92413e-05	GVN(1)GSIPR	2	-0.045212	3	0.175	1.644	0.288
G0S318	123	N		CTHT_0019320	1	4.35502e-32	N(1)ATVWIGEPVPGTSPEDARK	4	-1.1535	7	0.71	1.083	0.769
G0S318	274	N		CTHT_0019320	0.931404	6.7589e-07	AN(0.069)GRN(0.931)ETSAADMLADPER	3	-0.46644	1	0.763	0.971	0.741
G0S318	610	N		CTHT_0019320	1	0.000699929	N(1)VTVVISK	2	-0.37256	2	0.867	0.757	0.656
G0S318	780	N		CTHT_0019320	1	2.13899e-57	AAASLN(1)STISSSPEPYSEESYLR	4	0.88602	11	0.862	1.251	1.078
G0S330	45	N		CTHT_0019460	0.99968	3.89874e-16	SGGNGNIYQGN(1)CSNNAK	3	-0.25228	3	0.316	3.377	1.067
G0S341	577	N	Biotin synthase-like protein	CTHT_0019570	1	8.0341e-10	YGPYGFGEDKPEYN(1)R	3	-0.5283	2	0.825	1.154	0.952
G0S341	623	N	Biotin synthase-like protein	CTHT_0019570	1	2.38957e-06	N(1)VTQIPEVR	2	1.9784	3	0.881	1.003	0.884
G0S349	199	N	Putative cellulose binding protein	CTHT_0019650	1	0.0133093	SAEEWGN(1)R	2	-1.5791	1	1.298	1.979	2.57
G0S364	244	N	Deacetylase-like protein	CTHT_0019820	1	4.8157e-27	LVTVAECLGDPDGMYQVGN(1)FTPAAGPYR	4	0.68892	9	0.805	0.944	0.759
G0S3D9	174	N	Alpha-amylase-like protein	CTHT_0020660	1	4.8826e-38	YFHDYCN(1)VTR	2	-0.43556	12	0.776	0.957	0.743
G0S3D9	366	N	Alpha-amylase-like protein	CTHT_0020660	1	0.00369018	GN(1)GTPYN(1)REPLWISK	3	0.4496	1
G0S3D9	318	N	Alpha-amylase-like protein	CTHT_0020660	1	2.58208e-10	YRN(0.008)EAASGCN(0.992)DTSVLGSFIEN(1)HDMPR	4	-0.38458	2
G0S3D9	307	N	Alpha-amylase-like protein	CTHT_0020660	1	4.77746e-90	NEAASGCN(1)DTSVLGSFIENHDMPR	4	0.41018	31	0.837	1.147	0.96
G0S3D9	220	N	Alpha-amylase-like protein	CTHT_0020660	1	4.85573e-53	QLVAN(1)YSIDGLR	3	0.089752	14	0.813	1.01	0.82
G0S3D9	361	N	Alpha-amylase-like protein	CTHT_0020660	1	1.73257e-59	GN(1)GTPYN(1)REPLWISK	3	0.4496	24	0.857	0.81	0.695
G0S3E0	605	N	Alpha-1,3-glucan synthase-like protein	CTHT_0020670	1	0.00323847	LLN(1)GSTK	2	-0.033414	2	0.71	0.393	0.279
G0S3E0	737	N	Alpha-1,3-glucan synthase-like protein	CTHT_0020670	1	9.70244e-61	FTPGHDEPLN(1)STEYK	3	0.29672	5	0.779	0.337	0.263
G0S3E0	40	N	Alpha-1,3-glucan synthase-like protein	CTHT_0020670	0.999611	1.31408e-38	YDASLVEWNLNTN(1)R	2	-0.78862	3	0.683	0.507	0.346
G0S3E0	839	N	Alpha-1,3-glucan synthase-like protein	CTHT_0020670	1	9.7955e-50	TN(1)TTDHFLLR	2	-0.29944	6	0.645	0.315	0.203
G0S3E0	597	N	Alpha-1,3-glucan synthase-like protein	CTHT_0020670	1	8.69208e-06	LAN(1)QTYPK	2	0.21654	4	0.604	0.306	0.185
G0S3E0	89	N	Alpha-1,3-glucan synthase-like protein	CTHT_0020670	0.999973	5.84065e-51	FVNGDPDNDDKN(1)GTIYETDMFSTQLR	3	0.1595	4	0.783	0.526	0.412
G0S3E0	1044	N	Alpha-1,3-glucan synthase-like protein	CTHT_0020670	0.997278	8.68206e-11	N(0.003)VIN(0.997)ITAPPPMPALAYK	2	-0.33565	6	0.741	0.518	0.383
G0S3E5	323	N	Glucoamylase	CTHT_0020730	0.975741	2.08678e-11	VGIDANTILGPIMAFDPN(0.976)ASCN(0.024)SPTLQPCHPK	4	0.29369	1
G0S3E5	584	N	Glucoamylase	CTHT_0020730	1	5.90686e-43	AYPLLSSN(1)YTAER	3	0.40205	13	0.481	1.242	0.597
G0S3E5	78	N	Glucoamylase	CTHT_0020730	1	7.9916e-09	AIALEGVLDN(1)IGAN(1)GTK	3	0.76074	2	0.433	0.926	0.401
G0S3E5	82	N	Glucoamylase	CTHT_0020730	1	8.57195e-79	AIALEGVLDN(1)IGAN(1)GTK	3	0.76074	40	0.288	0.73	0.21
G0S3E7	330	N	Carboxylic ester hydrolase	CTHT_0020750	1	2.4726e-28	AANSVPAILSYN(1)SVALSYLPRPDGK	4	0.24985	1	1.105	1.434	1.584
G0S3E7	399	N	Carboxylic ester hydrolase	CTHT_0020750	1	4.34679e-13	DIFFHN(1)ASKK	4	0.0016593	12	1.701	3.578	6.088
G0S3E7	381	N	Carboxylic ester hydrolase	CTHT_0020750	1	4.50702e-12	FAAVPMIIGDQEDEGTLFSLFQTN(1)VTTTDR	4	-0.50301	3	0.85	1.675	1.423
G0S3E7	290	N	Carboxylic ester hydrolase	CTHT_0020750	1	1.0061e-11	GQQVYN(1)TVVAK	3	-0.39665	1	1.579	3.393	5.356
G0S3F2	221	N	Mannan endo-1,6-alpha-mannosidase	CTHT_0020800	0.950916	2.8935e-08	YTKN(0.951)N(0.049)TYAEWAEK	3	1.4104	3	0.764	0.192	0.146
G0S3F2	60	N	Mannan endo-1,6-alpha-mannosidase	CTHT_0020800	1	4.12879e-17	GN(1)QSGEIPGILPGPPTEHK	4	-0.58315	11	0.972	0.374	0.364
G0S3F6	194	N	L-amino-acid oxidase-like protein	CTHT_0020840	1	1.04952e-11	N(1)VTILEASQR	2	-1.1913	3	2.135	0.603	1.289
G0S3F6	267	N	L-amino-acid oxidase-like protein	CTHT_0020840	1	1.58264e-30	LNGYDKN(1)LTVEFIK	3	-0.52497	1	5.579	0.294	1.641
G0S3F6	442	N	L-amino-acid oxidase-like protein	CTHT_0020840	1	8.92618e-05	IQYTN(1)DSK	2	-0.71869	2	3.714	0.426	1.584
G0S3F6	471	N	L-amino-acid oxidase-like protein	CTHT_0020840	1	2.28898e-23	N(1)ATFDYAIVGAPFSVVR	2	-0.44431	5	2.189	0.633	1.385
G0S3I8	106	N		CTHT_0021410	1	6.25579e-79	TVPELDHVTFFTQN(1)ATR	3	0.26363	4	0.685	0.27	0.185
G0S3N2	248	N	Exo-beta-1,3-glucanase-like protein	CTHT_0021860	1	2.85468e-12	N(1)LTFNNCK	2	-0.48408	6	0.75	0.445	0.334
G0S3N8	878	N	Chitin synthase-like protein	CTHT_0030060	0.858446	1.40556e-41	LLFN(0.858)N(0.142)TPEYTYADHTSGHYAADPTSALR	4	0.35628	5	0.941	1.143	1.077
G0S3N9	1029	N	Chitin synthase-like protein	CTHT_0030070	1	1.29155e-23	DTN(1)VTGTANVLSSQDMNSK	3	-1.3317	4	1.021	1.048	1.07
G0S3N9	1054	N	Chitin synthase-like protein	CTHT_0030070	1	4.11336e-47	WFTN(1)DSRPDWFSQR	3	-1.3409	2	0.828	1.462	1.211
G0S3Q6	725	N	Putative aflatoxin efflux pump protein	CTHT_0030260	1	0.00134893	VTN(1)TTDR	2	0.32894	1	3.486	1.38	4.813
G0S3X4	679	N	Hydrolase-like protein	CTHT_0039210	0.99361	2.13311e-12	QAFN(0.994)N(0.006)TVPITPYFRPPFGTEGAR	3	0.068396	1	0.511	0.628	0.321
G0S3Y9	30	N	Probable dipeptidyl peptidase 4 OS=Neosartorya fumigata (strain CEA10 / CBS 144.89 / FGSC A1163) GN=dpp4 PE=1 SV=1	CTHT_0021920	1	3.36425e-16	QPHQPLGN(1)GTK	2	-0.60938	9	0.493	1.579	0.778
G0S3Z0	400	N	Carboxylic ester hydrolase	CTHT_0021930	1	1.39835e-09	SVPPFYPTPDGEIVFAN(1)YTSLTER	3	0.315	2	0.664	0.561	0.372
G0S3Z0	347	N	Carboxylic ester hydrolase	CTHT_0021930	0.999318	2.47955e-22	ETATNNWNAVVN(0.001)ALGCN(0.999)STDTEQTLTCMR	3	-2.1828	1	0.589	0.754	0.444
G0S3Z9	182	N	Hydrolase tropI OS=Talaromyces stipitatus (strain ATCC 10500 / CBS 375.48 / QM 6759 / NRRL 1006) GN=tropI PE=3 SV=1	CTHT_0022020	1	4.43452e-16	VLSTPTFN(1)GTK	2	-0.17716	10	0.481	0.115	0.055
G0S3Z9	257	N	Hydrolase tropI OS=Talaromyces stipitatus (strain ATCC 10500 / CBS 375.48 / QM 6759 / NRRL 1006) GN=tropI PE=3 SV=1	CTHT_0022020	1	2.06423e-55	AN(1)VSVEEEKYGKEEAFLQAVR	4	-0.33762	5	0.519	0.141	0.073
G0S404	596	N	Beta-glucosidase-like protein	CTHT_0022080	1	1.08303e-30	VPQQN(1)FTEGVFIDYR	2	0.089253	2	0.488	3.029	1.478
G0S404	495	N	Beta-glucosidase-like protein	CTHT_0022080	0.99989	7.20242e-39	N(1)N(1)LTLWNGGDELIK	3	0.82996	7	0.469	4.123	1.936
G0S404	494	N	Beta-glucosidase-like protein	CTHT_0022080	0.99989	7.20242e-39	N(1)N(1)LTLWNGGDELIK	3	0.82996	7	0.469	4.123	1.936
G0S406	112	N	Mannose 6-phosphate receptor-like protein	CTHT_0022100	1	0.000117943	N(1)VSAYYTK	2	0.082905	3	0.75	0.759	0.569
G0S408	49	N	Putative cellulose binding protein	CTHT_0022130	0.999902	4.44521e-31	VPGSNSPVTN(1)VNSPEIR	3	0.6165	1	1.795	0.887	1.593
G0S428	291	N		CTHT_0022330	0.962315	0.0058594	EN(0.001)AAPAIN(0.037)TN(0.962)DETAFPSLGSR	3	0.024688	1
G0S434	701	N	Cellobiose dehydrogenase-like protein	CTHT_0022390	1	3.05381e-79	N(0.005)VAN(0.995)LTWTYPN(1)ASISAR	3	-0.47701	7	1.85	3.022	5.593
G0S434	694	N	Cellobiose dehydrogenase-like protein	CTHT_0022390	0.999999	3.05381e-79	NVAN(1)LTWTYPN(1)ASISAR	2	1.2309	7	1.85	3.022	5.593
G0S434	491	N	Cellobiose dehydrogenase-like protein	CTHT_0022390	1	1.35327e-32	EGGHITGVEVEPFLPGGYQGIVN(1)VTK	3	0.12191	12	1.506	3.409	5.134
G0S442	125	N	Translation initiation factor eIF-2B subunit alpha OS=Schizosaccharomyces pombe (strain 972 / ATCC 24843) GN=tif221 PE=1 SV=1	CTHT_0030620	1	4.39795e-22	GPPATGN(1)SSGGSLSNSTSNADR	3	-0.75694	1	0.992	0.817	0.811
G0S451	1151	N	Calcium-transporting ATPase 3 OS=Schizosaccharomyces pombe (strain 972 / ATCC 24843) GN=cta3 PE=1 SV=1	CTHT_0030720	1	9.95528e-05	AQTQQQGESSQSQTN(1)DR	3	0.20163	1	1.164	0.34	0.395
G0S477	42	N	Glucanase	CTHT_0031000	1	6.1436e-43	CTSGGN(1)CSTVNGAVTIDANWR	3	-0.23901	5	1.273	1.762	2.244
G0S477	203	N	Glucanase	CTHT_0031000	0.987038	0.000963566	FIN(0.987)GEAN(0.012)IENWTPSTNDANAGFGR	3	0.14391	1	0.624	1.915	1.195
G0S477	72	N	Glucanase	CTHT_0031000	0.780756	1.15183e-06	WTHTVSGSTN(0.219)CYTGN(0.781)EWDTSICSDGK	3	1.9215	1
G0S477	132	N	Glucanase	CTHT_0031000	1	9.0145e-19	VYLMEN(1)DTK	2	-0.58084	13	1.754	5.452	9.562
G0S477	260	N	Glucanase	CTHT_0031000	1	8.98331e-60	CEGN(1)SCGGTYSSER	2	-0.52689	2	1.017	3.94	4.007
G0S477	47	N	Glucanase	CTHT_0031000	0.999989	1.69611e-12	CTSGGNCSTVN(1)GAVTIDANWR	3	-1.5355	2
G0S4E7	646	N		CTHT_0022550	1	4.92239e-07	IDAFLDSLN(1)K	3	-0.53172	3	1.569	0.87	1.364
G0S4L0	117	N	Probable endo-beta-1,4-glucanase D OS=Neosartorya fumigata (strain CEA10 / CBS 144.89 / FGSC A1163) GN=eglD PE=3 SV=1	CTHT_0031380	1	4.03121e-32	VSN(1)ITIDSAVGPGWFK	2	-0.86786	4	0.519	0.165	0.085
G0S4P0	240	N		CTHT_0023010	0.999974	0.0211012	EFNREN(1)K	3	0.016065	2	0.889	0.524	0.465
G0S4P0	354	N		CTHT_0023010	1	3.84767e-21	AYFN(1)SSSETR	2	1.7103	6	0.784	0.931	0.729
G0S4P0	118	N		CTHT_0023010	1	6.53047e-26	YDVSKDTDWVPQAFN(1)LTK	3	0.13126	9	0.611	0.873	0.533
G0S4R8	402	N	Probable aspartic-type endopeptidase OPSB OS=Trichophyton verrucosum (strain HKI 0517) GN=OPSB PE=3 SV=1	CTHT_0023290	1	0.000122571	FN(1)ATTSR	2	0.025368	3	0.535	1.471	0.787
G0S4S4	459	N	Non-specific serine/threonine protein kinase	CTHT_0023350	1	1.30614e-05	PARPDQSN(1)ASASSR	3	-0.97264	1	1.509	0.55	0.83
G0S4V4	423	N	Carboxylic ester hydrolase	CTHT_0031800	0.850638	1.6027e-32	NLSPTQINTVLAAN(0.017)PN(0.132)N(0.851)ATTDPN(0.001)APR	3	1.8406	8	0.813	1.758	1.43
G0S4V5	462	N	Carboxypeptidase S OS=Saccharomyces cerevisiae (strain ATCC 204508 / S288c) GN=CPS1 PE=1 SV=2	CTHT_0031810	1	3.75351e-07	YN(1)LTLHAFDGK	3	-0.3858	6	1.209	3.337	4.035
G0S4Y8	253	N	Tripeptidyl-peptidase-like protein	CTHT_0032140	1	7.64963e-23	QLYN(1)ITYTPSGPSPVR	3	0.19589	4	0.558	2.847	1.59
G0S4Y8	540	N	Tripeptidyl-peptidase-like protein	CTHT_0032140	1	1.15223e-08	LSAAGMFN(1)R	2	0.020519	3	0.64	5.017	3.213
G0S4Z4	956	N	Cation-transporting ATPase	CTHT_0032200	0.948016	2.76336e-27	VN(0.948)GTN(0.052)VTSNPAGVQQQSGQDAK	3	-0.127	1	0.928	0.899	0.834
G0S584	157	N	GTP-binding protein ypt2 OS=Schizosaccharomyces pombe (strain 972 / ATCC 24843) GN=ypt2 PE=3 SV=1	CTHT_0032610	0.732152	3.50978e-12	QEQAAAGN(0.732)N(0.181)VN(0.087)VAGQGGGEGSGK	3	0.15676	1	1.081	1.113	1.203
G0S5P8	72	N	Polysaccharide monooxygenase Cel61a OS=Myceliophthora thermophila (strain ATCC 42464 / BCRC 31852 / DSM 1799) GN=Cel61a PE=1 SV=1	CTHT_0025030	1	2.83462e-57	FN(1)TADIICHR	3	-0.18108	9	3.022	1.976	5.971
G0S5T1	41	N	Probable 6-phosphogluconolactonase ARB_02015 OS=Arthroderma benhamiae (strain ATCC MYA-4681 / CBS 112371) GN=ARB_02015 PE=1 SV=1	CTHT_0033510	1	2.13863e-06	LLQN(1)FTFVQPGDIPK	3	0.28798	2	0.269	0.814	0.219
G0S5W8	249	N		CTHT_0025200	0.772474	6.0142e-26	VN(0.772)N(0.183)IPN(0.045)PDLIYPGQVLQIPGGQAPQHHAGGNFGASAR	4	0.38904	1	1.093	0.771	0.843
G0S5W8	5	N		CTHT_0025200	0.994936	0.00131072	TSYN(0.995)QYGQGEAASYYQSAQQAYN(0.005)QQSQR	3	1.5793	1
G0S628	268	N	Mannan polymerase II complex ANP1 subunit-like protein	CTHT_0033960	1	0.000128505	N(1)FTYPHR	3	-0.44668	3	0.869	0.632	0.549
G0S635	321	N	Meiotically up-regulated gene 157 protein OS=Schizosaccharomyces pombe (strain 972 / ATCC 24843) GN=mug157 PE=1 SV=1	CTHT_0034030	0.843948	1.25606e-75	HTTTGTETLNLHGIGNPLN(0.156)N(0.844)GTGLVR	4	-0.21388	3	0.898	0.827	0.743
G0S637	147	N	GPI ethanolamine phosphate transferase 1 OS=Emericella nidulans (strain FGSC A4 / ATCC 38163 / CBS 112.46 / NRRL 194 / M139)GN=mcd4 PE=3 SV=1	CTHT_0034050	1	5.09477e-27	MNPVNFDSVFN(1)R	3	-0.70183	3	0.954	0.692	0.661
G0S697	362	N	Putative G3BP-like protein OS=Schizosaccharomyces pombe (strain 972 / ATCC 24843) GN=nxt3 PE=1 SV=1	CTHT_0025970	1	0.000897916	APAPAQAPAPAAPQQQSEN(1)TPTQTSTK	3	1.3968	2
G0S6A3	215	N	Peptide hydrolase	CTHT_0026040	1	2.22055e-31	ALAAAWEN(1)TTYPALSTFR	2	-1.3635	3	0.82	0.872	0.715
G0S6A3	90	N	Peptide hydrolase	CTHT_0026040	1	3.3292e-10	LSWQN(1)SSSPTPLSK	3	0.4278	4	0.896	0.696	0.624
G0S6C7	207	N	Single-stranded TG1-3 DNA-binding protein OS=Schizosaccharomyces pombe (strain 972 / ATCC 24843) GN=tcg1 PE=1 SV=3	CTHT_0034440	1	4.79924e-39	EDSGAAAAGNAAAQPQSEPLKDVTN(1)EASTGK	4	-1.2262	1	1.172	0.973	1.141
G0S6C7	40	N	Single-stranded TG1-3 DNA-binding protein OS=Schizosaccharomyces pombe (strain 972 / ATCC 24843) GN=tcg1 PE=1 SV=3	CTHT_0034440	0.962769	1.75798e-46	ADEN(0.002)KPAAN(0.963)N(0.035)EPADHASASEGR	4	0.12618	2	1.13	0.88	0.994
G0S6C7	192	N	Single-stranded TG1-3 DNA-binding protein OS=Schizosaccharomyces pombe (strain 972 / ATCC 24843) GN=tcg1 PE=1 SV=3	CTHT_0034440	1	7.13239e-39	KEDSGAAAAGN(1)AAAQPQSEPLKDVTNEASTGK	5	0.0028784	2	1.201	0.775	0.931
G0S6E8	159	N		CTHT_0034660	1	6.98274e-54	GGIN(1)STDTCCYQSNAEAR	2	-0.62472	3	1.37	1.031	1.413
G0S6E8	144	N		CTHT_0034660	0.754684	1.41018e-06	NCIPGIAN(0.023)EPEN(0.222)CGYGN(0.755)STIGLCSYCAK	3	1.2868	1	1.276	1.483	1.892
G0S6J0	949	N	Protein-lysine N-methyltransferase EFM4	EFM4	0.794436	2.03874e-09	RN(0.019)N(0.019)N(0.019)TSN(0.794)N(0.136)N(0.014)GSSSSVQAK	3	1.8099	1
G0S6J0	569	N	Protein-lysine N-methyltransferase EFM4	EFM4	0.991887	5.77958e-16	QN(0.992)QQTN(0.008)LNPHQPQNVGAQNPGQQGDVQGR	3	0.5602	2	0.884	0.678	0.599
G0S6J5	518	N	Carboxypeptidase	CTHT_0026440	1	9.21603e-19	ASGN(1)FTFMR	3	-0.39003	11	0.354	0.285	0.101
G0S6P4	627	N		CTHT_0035110	1	0.00025007	YN(1)YYN(1)QAFSQQGMQGQDALSSQAQR	3	2.8153	1	1.273	0.672	0.855
G0S6P4	127	N		CTHT_0035110	0.999999	2.14461e-05	N(1)KSDATTANDAASANASR	3	-0.15176	1	1.218	0.631	0.769
G0S6P4	624	N		CTHT_0035110	1	0.00025007	YN(1)YYN(1)QAFSQQGMQGQDALSSQAQR	3	2.8153	1	1.273	0.672	0.855
G0S6P4	135	N		CTHT_0035110	1	7.6027e-31	NKSDATTAN(1)DAASANASR	3	-0.33851	1	1.153	0.529	0.61
G0S6P6	49	N	Non-specific serine/threonine protein kinase	CTHT_0035130	0.99938	6.74169e-11	AQESISGTATPTN(0.999)DSASTTAETQN(0.001)EQPVK	3	0.40533	1
G0S6R5	420	N	Gpi-anchor transamidase-like protein	CTHT_0035330	1	8.46216e-17	QN(1)ATTGAQEQK	2	0.27953	2	1.484	0.878	1.303
G0S6R5	388	N	Gpi-anchor transamidase-like protein	CTHT_0035330	0.841668	1.04082e-58	N(0.842)N(0.158)TQLEQELLELSR	2	-0.95522	3	1.261	1.002	1.264
G0S6S8	170	N	1,3-beta-glucanosyltransferase	CTHT_0035460	1	6.77342e-41	N(1)TTLTAPYVK	2	-0.34138	18	0.528	0.525	0.277
G0S6S8	284	N	1,3-beta-glucanosyltransferase	CTHT_0035460	1	1.26876e-24	N(1)MTSVYSGGLMYEYSMEENK	3	-0.66466	9	0.648	0.665	0.431
G0S6W0	802	N	Alkaline phosphatase	CTHT_0027060	1	3.26301e-66	CHFLSN(1)QTQGSCR	2	0.08988	8	1.046	1.409	1.474
G0S6W0	842	N	Alkaline phosphatase	CTHT_0027060	1	9.74292e-46	N(1)ATLPLIGLFAQTDVPFEIDRR	4	0.084611	4	1.158	1.609	1.863
G0S6W0	977	N	Alkaline phosphatase	CTHT_0027060	1	5.43789e-54	AN(1)ASAEYLSFLLR	3	-0.33903	10	0.953	1.772	1.688
G0S708	691	N	Carboxypeptidase-like protein	CTHT_0035720	1	9.91136e-06	VGDPFYN(1)TTLR	2	-0.63158	1	0.632	0.926	0.586
G0S708	540	N	Carboxypeptidase-like protein	CTHT_0035720	1	6.79698e-07	DMWTGN(1)ASSPIVLLK	3	0.65677	2	0.767	0.677	0.519
G0S708	917	N	Carboxypeptidase-like protein	CTHT_0035720	1	1.12995e-07	DAILSGN(1)WTQAQLTADK	3	0.099497	1	0.914	0.859	0.785
G0S736	277	N	Extracellular serine-rich protein ARB_03024 OS=Arthroderma benhamiae (strain ATCC MYA-4681 / CBS 112371) GN=ARB_03024 PE=1 SV=1	CTHT_0036010	1	2.33534e-25	ATTGEILAHYN(1)R	3	-0.41079	4	0.854	0.255	0.218
G0S763	27	N	Antigenic thaumatin-like protein ARB_01932 OS=Arthroderma benhamiae (strain ATCC MYA-4681 / CBS 112371) GN=ARB_01932 PE=1 SV=2	CTHT_0027570	1	5.56141e-43	N(1)N(1)CTETVWLWSVGTN(1)ISAPYR	3	2.8994	66	0.111	2.623	0.291
G0S763	28	N	Antigenic thaumatin-like protein ARB_01932 OS=Arthroderma benhamiae (strain ATCC MYA-4681 / CBS 112371) GN=ARB_01932 PE=1 SV=2	CTHT_0027570	1	5.56141e-43	N(1)N(1)CTETVWLWSVGTN(1)ISAPYR	3	2.8994	74	0.139	2.53	0.351
G0S763	41	N	Antigenic thaumatin-like protein ARB_01932 OS=Arthroderma benhamiae (strain ATCC MYA-4681 / CBS 112371) GN=ARB_01932 PE=1 SV=2	CTHT_0027570	1	1.08331e-35	VRN(0.16)N(0.84)CTETVWLWSVGTN(1)ISAPYR	3	-0.22573	55	0.131	2.612	0.341
G0S764	23	N	Uracil catabolism protein 4 OS=Lachancea kluyveri GN=URC4 PE=3 SV=1	CTHT_0027580	0.999999	0.000497695	AGENPQPSVPN(1)SQSK	3	0.32679	1	0.987	1.344	1.327
G0S770	337	N	Transcription initiation factor TFIID-like protein	CTHT_0027640	1	0.00572711	YGASN(1)ALLR	2	-0.33161	1	0.905	1.997	1.808
G0S7E8	81	N	Putative tropomyosin protein	CTHT_0027890	1	0.000103823	AQASEGQQAGTQN(1)EALTR	2	-0.040802	1	0.87	1.214	1.057
G0S7F4	295	N	Virulence protein SSD1 OS=Candida albicans (strain SC5314 / ATCC MYA-2876) GN=SSD1 PE=2 SV=2	CTHT_0027950	0.942391	1.66881e-05	TQN(0.942)QN(0.058)QAQDQTAAQSQGFQPGHR	4	-1.6929	1	1.202	1.206	1.45
G0S7I2	298	N	Putative cleft lip and palate protein	CTHT_0028230	1	3.96112e-41	SHMTLLN(1)ETVQTLPIR	3	0.14142	1
G0S7I2	135	N	Putative cleft lip and palate protein	CTHT_0028230	1	7.1773e-08	IGN(1)WSDTR	2	0.10603	2	1.43	0.785	1.123
G0S7J0	471	N	Calcium channel-like protein	CTHT_0028310	0.979209	3.6805e-08	FYDSYAAAIYAN(0.021)FN(0.979)K	3	3.5428	1
G0S7N9	117	N	Peptide hydrolase	CTHT_0037000	1	6.60597e-13	LDGYYN(1)VSR	2	-0.18018	10	1.097	0.392	0.43
G0S7N9	406	N	Peptide hydrolase	CTHT_0037000	0.999723	3.52019e-23	WYEANGFN(1)YTFIPFDGR	3	-0.049791	8	1.079	0.675	0.729
G0S7P0	42	N	WSC domain-containing protein ARB_07867 OS=Arthroderma benhamiae (strain ATCC MYA-4681 / CBS 112371) GN=ARB_07867 PE=1 SV=1	CTHT_0037010	1	2.53119e-08	VQVQN(1)ATR	2	-0.48578	7	0.526	0.976	0.513
G0S7P0	296	N	WSC domain-containing protein ARB_07867 OS=Arthroderma benhamiae (strain ATCC MYA-4681 / CBS 112371) GN=ARB_07867 PE=1 SV=1	CTHT_0037010	0.587348	0.001134	ECWCGN(0.587)SYAPTREPN(0.331)TTLASVAN(0.077)CN(0.004)FR	4	4.3734	1	0.738	1.338	0.988
G0S7P0	305	N	WSC domain-containing protein ARB_07867 OS=Arthroderma benhamiae (strain ATCC MYA-4681 / CBS 112371) GN=ARB_07867 PE=1 SV=1	CTHT_0037010	1	3.34241e-140	EPN(1)TTLASVANCNFR	2	-0.33724	51	0.638	1.444	0.922
G0S7Q1	126	N	Alpha-1,2-mannosyltransferase-like protein	CTHT_0037130	1	3.16106e-21	MN(1)ATFVTLAR	2	0.65416	9	1.199	0.469	0.563
G0S7U3	241	N	Putative metallocarboxypeptidase ecm14 OS=Sclerotinia sclerotiorum (strain ATCC 18683 / 1980 / Ss-1) GN=ecm14 PE=3 SV=1	CTHT_0028830	1	0.0107908	VGAGN(1)ETK	2	0.25597	1
G0S7W8	254	N	Palmitoyl-(Protein) hydrolase-like protein	CTHT_0037260	1	6.81094e-53	ESSWFHDVN(1)GTEVTPLR	3	1.0426	3	0.675	0.976	0.659
G0S7W8	91	N	Palmitoyl-(Protein) hydrolase-like protein	CTHT_0037260	1	1.09437e-39	YASFIGN(1)LTNHIGK	3	-0.30993	1	0.53	0.815	0.431
G0S7Z7	403	N	Class V chitinase-like protein	CTHT_0037570	0.999988	2.11707e-07	SHVN(1)LTETNWALSIITK	3	0.45595	1
G0S820	173	N	Mitochondrial respiratory chain complexes assembly protein rca1-like protein	CTHT_0029080	1	0.000468759	AKPN(1)DSETTTSSQPQQQQSQDQQQGQLSAQQR	5	-0.20831	1
G0S824	163	N	3-hydroxybutyryl-CoA dehydrogenase-like protein	CTHT_0029120	0.979593	2.72385e-23	IAAATTGGNPN(0.98)DTSN(0.02)SSR	2	-0.72767	1	0.861	1.375	1.184
G0S824	167	N	3-hydroxybutyryl-CoA dehydrogenase-like protein	CTHT_0029120	0.863158	1.77805e-11	IAAATTGGNPN(0.137)DTSN(0.863)SSR	3	0.22184	1	0.866	1.268	1.099
G0S835	358	N	Dipeptidase	CTHT_0029230	1	3.17182e-06	N(1)ATLAQVVK	3	-0.71679	8	1.733	1.343	2.327
G0S845	608	N	Phosphatase-like protein	CTHT_0029330	1	2.44375e-12	IANCLGLGHPTN(1)K	3	-0.18576	1
G0S845	313	N	Phosphatase-like protein	CTHT_0029330	1	0.000699397	KGYSISWN(1)K	3	-0.31515	1
G0S864	184	N		CTHT_0037710	1	5.77054e-10	AELGQVKPEASTTSQQPYPQQSYN(1)SQ	4	-0.043736	1
G0S874	268	N	Complex subunit 6-like protein	CTHT_0037820	0.998253	2.07439e-10	EASSSATN(0.002)TPTN(0.998)EQQQQSNPDVNLNR	3	0.63455	1
G0S878	177	N	Kelch repeat-containing protein ARB_01230 OS=Arthroderma benhamiae (strain ATCC MYA-4681 / CBS 112371) GN=ARB_01230 PE=1 SV=1	CTHT_0037860	1	2.23009e-65	DNFAPFIDTMLRPN(1)TTR	3	-0.63257	3	0.194	1.16	0.225
G0S878	442	N	Kelch repeat-containing protein ARB_01230 OS=Arthroderma benhamiae (strain ATCC MYA-4681 / CBS 112371) GN=ARB_01230 PE=1 SV=1	CTHT_0037860	1	4.6351e-41	YDPAVWSN(1)YTVPTAVR	2	-1.0132	3	0.255	1.049	0.268
G0S878	425	N	Kelch repeat-containing protein ARB_01230 OS=Arthroderma benhamiae (strain ATCC MYA-4681 / CBS 112371) GN=ARB_01230 PE=1 SV=1	CTHT_0037860	1	1.79039e-25	VFN(1)LSSGEWMTR	3	0.12097	3	0.274	1.285	0.353
G0S879	440	N		CTHT_0037870	1	1.82504e-41	AFGLTYDIFQPPKN(1)HSK	4	-0.39537	4	0.24	2.923	0.702
G0S8A0	162	N	Mannan endo-1,6-alpha-mannosidase DFG5 OS=Candida albicans (strain SC5314 / ATCC MYA-2876) GN=DFG5 PE=1 SV=1	CTHT_0038080	1	4.71166e-10	IFADMQN(1)GTDTVCGGGIWWSK	3	-0.495	2	0.536	0.565	0.303
G0S8B8	279	N		CTHT_0021180	1	1.7865e-05	GN(1)STEVYFK	3	0.39028	2
G0S8F2	332	N	Rab GDP dissociation inhibitor	CTHT_0029670	1	1.85235e-20	HPIAQTN(1)DSDSCQIIIPQSQVGR	3	-0.71717	4	1.117	1.274	1.424
G0S8L4	775	N	Acid phosphatase-like protein	CTHT_0038500	0.585485	1.55582e-16	EEN(0.415)N(0.585)TLHHGLCTAFEEGPYSTIGASAQK	4	0.21306	1	1.239	1.139	1.411
G0S8L4	774	N	Acid phosphatase-like protein	CTHT_0038500	0.804126	1.55582e-16	EEN(0.804)N(0.196)TLHHGLCTAFEEGPYSTIGASAQK	4	-0.4594	2
G0S8L4	907	N	Acid phosphatase-like protein	CTHT_0038500	1	7.75629e-33	TCVN(1)HTLDSNPR	3	-0.1713	6	1.073	1.265	1.357
G0S8L4	739	N	Acid phosphatase-like protein	CTHT_0038500	1	7.20999e-29	VVMSAVN(1)WTR	2	0.11956	3	0.766	1.375	1.054
G0S8L9	25	N	Mannan endo-1,6-alpha-mannosidase	CTHT_0038550	1	7.93442e-16	DLN(1)ISDPVSIK	2	0.28447	5	1.128	0.464	0.524
G0S8L9	202	N	Mannan endo-1,6-alpha-mannosidase	CTHT_0038550	1	8.27677e-34	ATGN(1)TTYLEWAER	3	-0.50833	4	0.959	0.544	0.522
G0S8M1	234	N	Acetylesterase OS=Hypocrea jecorina GN=aes1 PE=1 SV=1	CTHT_0038570	1	8.81541e-16	YN(1)MTEYGQK	3	-1.0211	15	1.65	2.34	3.86
G0S8M1	297	N	Acetylesterase OS=Hypocrea jecorina GN=aes1 PE=1 SV=1	CTHT_0038570	1	4.11478e-35	DIIANPTSYLDAPYN(1)VTGYWHHCPPSGSPCEDLTSLGPR	4	0.2413	5	0.943	1.36	1.282
G0S8N9	277	N	SWR1 complex bromodomain subunit bdf1 OS=Schizosaccharomyces pombe (strain 972 / ATCC 24843) GN=bdf1 PE=1 SV=1	CTHT_0038800	0.980499	0.00487892	ASSDGGGVN(0.02)GSSSAN(0.98)AAAAGR	3	1.4382	1
G0S8P3	774	N	Serine-type endopeptidase-like protein	CTHT_0039850	1	4.98609e-26	GSDEDNTPILSN(1)DVTFLLPPQGFAN(1)DTR	4	0.068647	20	0.658	1.448	0.952
G0S8P3	780	N	Serine-type endopeptidase-like protein	CTHT_0039850	1	6.5804e-08	YRN(1)GTELPK	3	-0.27637	15	0.507	1.444	0.732
G0S8P3	807	N	Serine-type endopeptidase-like protein	CTHT_0039850	1	1.91991e-16	VDVVPLSN(1)CTSVK	2	0.25044	12	0.837	0.953	0.797
G0S8P3	129	N	Serine-type endopeptidase-like protein	CTHT_0039850	1	1.84071e-92	DN(1)GTDTFSTHLMTQVNK	3	2.2246	20	0.576	1.279	0.737
G0S8P3	761	N	Serine-type endopeptidase-like protein	CTHT_0039850	1	4.71777e-23	GSDEDNTPILSN(1)DVTFLLPPQGFAN(1)DTR	3	0.33767	2	0.874	1.095	0.956
G0S8P5	354	N	Beta-xylanase	CTHT_0039870	1	2.39397e-06	HPAYDGVVEALTN(1)K	2	-0.47544	5	0.402	0.854	0.343
G0S8P5	96	N	Beta-xylanase	CTHT_0039870	1	1.32267e-30	GVFN(1)FTEGEIVATK	2	0.62405	3	0.413	0.963	0.397
G0S8Q3	92	N		CTHT_0039950	1	2.24738e-90	ATTDEDASKAN(1)WTQLFPVVQQSGFGK	3	-0.18669	20	0.46	0.363	0.167
G0S8T5	179	N	Amine oxidase	CTHT_0040270	1	4.02814e-06	YN(1)CSAAIPR	2	0.79439	3	0.325	0.428	0.139
G0S8T5	96	N	Amine oxidase	CTHT_0040270	1	6.03875e-06	MN(1)VTIVPQAR	2	0.54313	1	0.641	0.611	0.392
G0S8U8	926	N	Heavy metal tolerance protein OS=Schizosaccharomyces pombe (strain 972 / ATCC 24843) GN=hmt1 PE=2 SV=3	CTHT_0043490	1	1.13236e-81	N(1)ITAVPSLDAFNQAVVDYR	3	0.84724	10	1.178	0.949	1.118
G0S8U8	156	N	Heavy metal tolerance protein OS=Schizosaccharomyces pombe (strain 972 / ATCC 24843) GN=hmt1 PE=2 SV=3	CTHT_0043490	1	5.10959e-41	GAPGEDGQGMWN(1)YTIR	3	-0.6855	6	1.092	0.871	0.951
G0S8U8	946	N	Heavy metal tolerance protein OS=Schizosaccharomyces pombe (strain 972 / ATCC 24843) GN=hmt1 PE=2 SV=3	CTHT_0043490	1	2.23489e-18	N(1)ITPAAVWLGDGSSPPLLAYR	3	0.80256	6	1.095	0.863	0.944
G0S8V0	612	N		CTHT_0043510	1	2.54661e-07	EEKPASAPAN(1)GASTGSTAPAESSSAPSPVPR	3	-0.38539	1
G0S939	1412	N	Brefeldin A resistance protein OS=Schizosaccharomyces pombe (strain 972 / ATCC 24843) GN=bfr1 PE=1 SV=1	CTHT_0044430	1	0.000807484	N(1)DTTACEYCAYK	2	1.2958	1
G0S940	251	N	RNA recognition motif-containing protein	CTHT_0044440	0.642893	3.92109e-06	VLN(0.009)ALTHN(0.174)N(0.174)N(0.643)AQPAAQEAQPAAATA	3	-0.81148	1
G0S953	83	N		CTHT_0044590	1	0.00655962	TPESACDCGSRPAN(1)ACTCEK	3	2.685	1
G0S990	258	N		CTHT_0044980	1	1.17265e-66	TQTQSQPTN(1)SASPEQESK	3	-0.11126	1	0.585	1.76	1.029
G0S9A3	472	N	Acetyltransferase-like protein	CTHT_0045110	0.999654	0.00599401	FN(1)N(0.999)STN(0.001)PN(0.001)LGVSPTERARLFR	3	2.5645	1	1.542	1.864	2.873
G0S9A3	473	N	Acetyltransferase-like protein	CTHT_0045110	0.998825	0.00599401	FN(1)N(0.999)STN(0.001)PN(0.001)LGVSPTERARLFR	3	2.5645	1	1.542	1.864	2.873
G0S9E9	461	N	Serine-type peptidase-like protein	CTHT_0045610	1	8.94303e-43	WTGGWSATN(1)TTR	2	-0.66847	5	0.599	0.919	0.55
G0S9E9	171	N	Serine-type peptidase-like protein	CTHT_0045610	1	2.43738e-16	NFVPPFDPSGN(1)SSADK	2	0.20658	4	0.794	1.214	0.964
G0S9E9	115	N	Serine-type peptidase-like protein	CTHT_0045610	1	2.38997e-12	LSGLMAN(1)R	2	-0.70119	8	0.575	0.669	0.384
G0S9E9	100	N	Serine-type peptidase-like protein	CTHT_0045610	1	4.55845e-43	GPGSPIYLTTPGEQSATGFN(1)K	2	-2.3012	15	0.686	0.764	0.524
G0S9G3	261	N	Glucanase	CTHT_0045780	1	9.22887e-19	VN(1)VTN(1)YYGR	2	0.12038	14	1.681	5.213	8.764
G0S9G3	264	N	Glucanase	CTHT_0045780	1	3.6625e-06	VN(1)VTN(1)YYGR	2	0.12038	2	1.719	4.781	8.218
G0S9K2	242	N	Isocitrate dehydrogenase [NADP]	CTHT_0046180	1	9.09754e-31	N(1)GGGVAQTQYNTDESIR	2	0.29273	2	0.814	1.256	1.022
G0S9N5	756	N	Putative ATP-binding cassette (ABC) transporter protein	CTHT_0046530	1	1.24023e-16	N(1)FTCTSFVPSPMIAGYENVGPLNR	3	1.0156	3	1.43	1.121	1.604
G0S9P9	362	N	Probable beta-glucosidase M OS=Aspergillus niger (strain CBS 513.88 / FGSC A1513) GN=bglM PE=3 SV=1	CTHT_0046670	1	0.000210046	N(1)GSVAHDR	3	0.37241	4	0.617	0.69	0.426
G0S9P9	117	N	Probable beta-glucosidase M OS=Aspergillus niger (strain CBS 513.88 / FGSC A1513) GN=bglM PE=3 SV=1	CTHT_0046670	1	6.91271e-31	ALVSEMTVDELVN(1)ITR	3	0.12208	4	0.683	0.95	0.649
G0S9P9	299	N	Probable beta-glucosidase M OS=Aspergillus niger (strain CBS 513.88 / FGSC A1513) GN=bglM PE=3 SV=1	CTHT_0046670	1	7.61202e-16	AN(1)HSYACQNSK	3	-0.82623	7	0.562	0.901	0.506
G0S9P9	430	N	Probable beta-glucosidase M OS=Aspergillus niger (strain CBS 513.88 / FGSC A1513) GN=bglM PE=3 SV=1	CTHT_0046670	0.999991	1.34133e-13	NLN(1)HTLPLR	3	0.21501	6	0.385	0.927	0.356
G0S9Q6	149	N	Putative FAD binding protein	CTHT_0046740	1	8.92883e-71	LSGVTIHAAN(1)ETATILGGTNSK	2	-1.5759	19	0.617	1.736	1.071
G0S9Q6	398	N	Putative FAD binding protein	CTHT_0046740	1	3.65517e-07	AGTN(1)SSGPFYN(1)SLFMFEGYSMQGVQAK	4	3.3633	1
G0S9Q6	391	N	Putative FAD binding protein	CTHT_0046740	1	7.52055e-41	AGTN(1)SSGPFYNSLFMFEGYSMQGVQAK	4	-1.0649	79	0.787	1.419	1.116
G0S9Q6	418	N	Putative FAD binding protein	CTHT_0046740	1	8.18161e-11	N(1)ASN(1)AAFAWR	3	-0.99656	2	0.648	1.553	1.007
G0S9Q6	97	N	Putative FAD binding protein	CTHT_0046740	1	1.9692e-31	VN(1)ITILPATEN(1)DVVEIVR	2	0.27746	2	0.869	1.467	1.275
G0S9Q6	211	N	Putative FAD binding protein	CTHT_0046740	1	0.00104064	SLN(1)VVLAN(1)GTK	2	2.2801	1
G0S9Q6	375	N	Putative FAD binding protein	CTHT_0046740	1	1.12911e-12	FPLYLESFN(1)ATAMEEVYEAFK	4	-0.65735	1	0.685	1.381	0.946
G0S9Q6	88	N	Putative FAD binding protein	CTHT_0046740	1	1.19275e-41	VN(1)ITILPATEN(1)DVVEIVR	2	0.27746	24	0.688	1.459	1.003
G0S9Q6	216	N	Putative FAD binding protein	CTHT_0046740	1	6.78413e-16	SLN(1)VVLAN(1)GTK	2	2.2801	27	0.585	1.271	0.743
G0S9Q6	415	N	Putative FAD binding protein	CTHT_0046740	1	9.71377e-23	N(1)ASN(1)AAFAWR	3	-0.99656	27	0.611	1.465	0.895
G0S9R2	88	N	Aspergillopepsin-2 OS=Aspergillus niger PE=1 SV=1	CTHT_0046820	0.999815	2.14922e-33	ANPIAN(1)SSNWCGSVNTAPSGK	2	0.38018	19	1.428	2.871	4.1
G0S9S6	104	N	Tyrosinase-like protein orsC OS=Emericella nidulans (strain FGSC A4 / ATCC 38163 / CBS 112.46 / NRRL 194 / M139) GN=orsC PE=2 SV=1	CTHT_0047000	1	4.76598e-05	KPAVTN(1)R	3	0.28005	4	0.263	0.071	0.019
G0S9S6	271	N	Tyrosinase-like protein orsC OS=Emericella nidulans (strain FGSC A4 / ATCC 38163 / CBS 112.46 / NRRL 194 / M139) GN=orsC PE=2 SV=1	CTHT_0047000	1	1.52483e-31	DLSPIWSQDTRPTN(1)ASK	3	-0.13187	8	0.522	0.115	0.06
G0S9S6	339	N	Tyrosinase-like protein orsC OS=Emericella nidulans (strain FGSC A4 / ATCC 38163 / CBS 112.46 / NRRL 194 / M139) GN=orsC PE=2 SV=1	CTHT_0047000	1	3.10433e-43	LWSIWQGLDIQN(1)R	3	-0.1707	2		0.072
G0S9S6	196	N	Tyrosinase-like protein orsC OS=Emericella nidulans (strain FGSC A4 / ATCC 38163 / CBS 112.46 / NRRL 194 / M139) GN=orsC PE=2 SV=1	CTHT_0047000	1	1.56518e-11	YIPDRN(1)DTLIDIVPGFPPFLVAPATGGGCIER	4	0.34812	4	0.665	0.437	0.291
G0S9U4	54	N	Meiotically up-regulated gene 157 protein OS=Schizosaccharomyces pombe (strain 972 / ATCC 24843) GN=mug157 PE=1 SV=1	CTHT_0047200	1	5.06213e-32	TFN(1)SSAVESHIVQLK	3	-0.38137	4	0.33	0.455	0.15
G0S9V0	512	N	Transcriptional activator somA OS=Neosartorya fumigata (strain ATCC MYA-4609 / Af293 / CBS 101355 / FGSC A1100) GN=somA PE=1 SV=1	CTHT_0047260	0.817514	0.0057705	RPGQQLN(0.365)N(0.818)PAN(0.818)MGSPLPDGAGQQR	4	3.425	1	0.824	0.826	0.681
G0S9V0	509	N	Transcriptional activator somA OS=Neosartorya fumigata (strain ATCC MYA-4609 / Af293 / CBS 101355 / FGSC A1100) GN=somA PE=1 SV=1	CTHT_0047260	0.817514	0.0057705	RPGQQLN(0.365)N(0.818)PAN(0.818)MGSPLPDGAGQQR	4	3.425	1	0.824	0.826	0.681
G0S9W1	142	N	Flavin carrier protein 2 OS=Saccharomyces cerevisiae (strain ATCC 204508 / S288c) GN=FLC2 PE=1 SV=2	CTHT_0047380	1	9.09953e-08	VYIN(1)MTTGDQAGQSIACLR	2	1.2643	1
G0SA22	586	N	Xyloglucanase OS=Hypocrea jecorina (strain QM6a) GN=cel74a PE=1 SV=1	CTHT_0040730	0.829734	2.48914e-15	RN(0.17)N(0.83)SVFYAGSGSK	3	-0.47758	2	0.354	18.59	6.573
G0SA22	585	N	Xyloglucanase OS=Hypocrea jecorina (strain QM6a) GN=cel74a PE=1 SV=1	CTHT_0040730	0.672363	2.48914e-15	RN(0.672)N(0.328)SVFYAGSGSK	3	0.030998	2	0.395	10.933	4.314
G0SA22	297	N	Xyloglucanase OS=Hypocrea jecorina (strain QM6a) GN=cel74a PE=1 SV=1	CTHT_0040730	1	3.61232e-06	YDITN(1)GTWK	3	0.12881	2	0.369	20.687	7.629
G0SA61	163	N		CTHT_0041120	1	2.36039e-21	N(1)MTSAGHVTR	3	-0.23642	7	0.559	1.7	0.951
G0SA61	409	N		CTHT_0041120	1	1.20884e-06	LSYVN(1)FSAK	2	-0.0048447	1	1.121	2.005	2.248
G0SA91	544	N	Sporulation-specific glucan 1,3-beta-glucosidase-like protein	CTHT_0041420	1	2.02248e-23	LGAIGWLN(1)GTNGELNAQR	3	0.5388	1	0.829	1.139	0.944
G0SAA2	126	N	Probable aspartic-type endopeptidase opsB OS=Neosartorya fumigata (strain ATCC MYA-4609 / Af293 / CBS 101355 / FGSC A1100)GN=opsB PE=3 SV=1	CTHT_0041530	1	1.70913e-08	KQPFFN(1)STK	3	-0.33039	5	0.678	0.594	0.403
G0SAC6	252	N	Methyltransferase-like protein	CTHT_0041800	0.990219	0.000279142	N(0.99)DLCCGQN(0.007)LQN(0.003)CALIPAASEESGGCCGANK	4	1.8052	1
G0SAE6	334	N	Glucanase	CTHT_0042000	0.544918	0.000856444	TN(0.455)N(0.545)THVDAIVWVKPGGESDGQCGMAGAPR	5	-0.79889	1	0.905	1.447	1.309
G0SAE6	333	N	Glucanase	CTHT_0042000	0.777102	1.14221e-07	TN(0.777)N(0.223)THVDAIVWVKPGGESDGQCGMAGAPR	4	4.4714	2	1.026	2.604	2.672
G0SAE6	267	N	Glucanase	CTHT_0042000	0.999998	2.87918e-47	EN(1)YTEWSNSWDESHYVSSLAPFLEEEGLPSR	4	-0.50665	5	0.817	2.196	1.795
G0SAG1	1237	N	alpha-1,2-Mannosidase	CTHT_0042150	1	0.0175685	AIN(1)ATCR	2	-1.2354	1	0.622	0.533	0.332
G0SAI1	310	N		CTHT_0042370	1	1.09239e-05	TSN(1)LTSAPIIVK	3	0.55154	1	0.841	1.536	1.292
G0SAI1	546	N		CTHT_0042370	1	5.90956e-15	SVN(1)SSTLTLEEQIK	3	-0.35697	2	0.789	1.025	0.809
G0SAQ0	510	N		CTHT_0043070	1	4.4019e-15	N(1)ATEFAETGR	2	-1.6986	1	1.172	0.619	0.726
G0SAQ0	414	N		CTHT_0043070	1	2.5477e-24	YFQLPPN(1)HTAVIEDAVSYTSR	3	0.77794	2	0.857	0.931	0.798
G0SAQ0	580	N		CTHT_0043070	1	5.86686e-13	RN(1)ETEAIAK	2	-0.1405	3	1.19	0.569	0.677
G0SAS1	473	N	Glutamyl-tRNA(Gln) amidotransferase subunit A, mitochondrial OS=Emericella nidulans (strain FGSC A4 / ATCC 38163 / CBS 112.46/ NRRL 194 / M139) GN=AN9400 PE=3 SV=2	CTHT_0043280	0.999691	0.0314071	N(1)LTPANR	2	-0.48936	1	0.442	0.774	0.342
G0SAS3	194	N	Hedgehog receptor-like protein	CTHT_0043300	1	4.31131e-12	N(1)YTQLLR	2	0.28429	5	0.821	2.158	1.771
G0SAS3	903	N	Hedgehog receptor-like protein	CTHT_0043300	1	7.80919e-05	EFN(1)ATTR	2	-0.64986	3	0.637	1.248	0.795
G0SAT2	482	N	Arylsulfatase	CTHT_0047660	0.998269	1.3031e-05	LQLN(0.998)N(0.002)TYK	2	0.81092	4	2.718	1.665	4.524
G0SAU7	261	N	Subtilisin-like protease 2 OS=Pseudogymnoascus destructans (strain ATCC MYA-4855 / 20631-21) GN=SP2 PE=1 SV=1	CTHT_0047840	1	3.97491e-09	N(1)VTALGIGGK	2	1.0547	5	1.171	0.235	0.275
G0SAV2	245	N		CTHT_0047890	1	6.21727e-11	GVN(1)VSLPAVECFPYDASR	3	-0.22669	1	0.571	1.25	0.714
G0SAV2	573	N		CTHT_0047890	1	2.695e-06	GDLN(1)HTLR	3	-0.20931	3	0.171	0.952	0.163
G0SAV2	377	N		CTHT_0047890	1	2.24872e-22	GGFGWTALDN(1)ATDAWR	2	1.6657	2	0.336	1.022	0.343
G0SAV6	146	N	Fumarate reductase-like protein	CTHT_0047930	1	6.53133e-60	LISTLTN(1)R	2	-0.097779	6	0.9	1.551	1.396
G0SAW4	68	N	Chitinase 1 OS=Aphanocladium album GN=CHI1 PE=1 SV=2	CTHT_0048020	1	0.00262431	SKFPN(1)GTK	3	0.37528	1	0.408	0.65	0.265
G0SAW6	191	N	Dehydrogenase citC OS=Monascus ruber GN=citC PE=1 SV=1	CTHT_0048040	1	1.5665e-27	SETFTPPSPELAAAGN(1)ITWDGSIR	2	-1.1582	13	0.66	1.146	0.756
G0SAW6	304	N	Dehydrogenase citC OS=Monascus ruber GN=citC PE=1 SV=1	CTHT_0048040	0.999999	9.9513e-36	QAIGVSYIPTSGGN(1)TTTNVYASK	3	0.59108	7	0.685	0.485	0.333
G0SAW6	552	N	Dehydrogenase citC OS=Monascus ruber GN=citC PE=1 SV=1	CTHT_0048040	1	1.69045e-71	VLGPSEAAPFGAN(1)LTTDEEIYAVMR	4	-0.14649	11	0.76	0.969	0.736
G0SB38	268	N	Metallo-beta-lactamase domain-containing protein	CTHT_0048770	0.92169	5.43008e-10	SSPGGPDGSGAGSN(0.922)N(0.078)K	3	0.35164	1	1.078	0.569	0.613
G0SB44	181	N	Nucleoporin POM152	POM152	1	8.04391e-59	LSSILQN(1)SSLIMGR	3	-0.40325	9	1.22	0.818	0.998
G0SB44	224	N	Nucleoporin POM152	POM152	0.99999	3.78361e-13	TANIPIFFN(1)STIPVEVELIR	3	0.27421	1	1.118	0.995	1.113
G0SB58	329	N	UDP-glucose-glycoprotein glucosyltransferase-like protein	CTHT_0048990	1	3.95418e-68	YSNSLGSQN(1)VSAEFEAEHR	3	-0.050345	8	0.994	1.177	1.169
G0SB67	40	N	Arginase-like protein	CTHT_0049080	0.999647	0.000653551	TANGNGTSAPAPATYTVDSN(1)TPLN(1)TSMTPSK	4	-1.9833	1
G0SB67	44	N	Arginase-like protein	CTHT_0049080	0.999647	0.000653551	TANGNGTSAPAPATYTVDSN(1)TPLN(1)TSMTPSK	4	-1.9833	1
G0SB68	190	N	Beta-1,2-xylosyltransferase 1 OS=Cryptococcus neoformans var. neoformans serotype D (strain JEC21 / ATCC MYA-565) GN=CXT1 PE=1 SV=1	CTHT_0049090	1	9.63292e-10	IVVPWEN(1)MTEYMIK	3	-1.2693	2	0.6	0.528	0.317
G0SB68	394	N	Beta-1,2-xylosyltransferase 1 OS=Cryptococcus neoformans var. neoformans serotype D (strain JEC21 / ATCC MYA-565) GN=CXT1 PE=1 SV=1	CTHT_0049090	0.97846	5.58774e-12	FVAMN(0.022)N(0.978)ATALK	2	-0.20194	1	0.666	0.583	0.388
G0SB68	377	N	Beta-1,2-xylosyltransferase 1 OS=Cryptococcus neoformans var. neoformans serotype D (strain JEC21 / ATCC MYA-565) GN=CXT1 PE=1 SV=1	CTHT_0049090	0.810871	0.00820589	N(0.188)N(0.811)ETN(0.001)WR	2	-0.53726	1	0.566	0.533	0.302
G0SB73	242	N		CTHT_0049140	1	1.60924e-11	N(1)STFPNAITK	2	-0.1992	14	0.953	0.62	0.591
G0SB94	92	N	Hydrolase-like protein	CTHT_0049390	1	5.17647e-08	VYN(1)ETELFFSDN(1)LR	3	1.4894	1
G0SB94	748	N	Hydrolase-like protein	CTHT_0049390	1	3.90988e-08	VN(1)DTVFLR	1	-0.15574	9	0.394	8.266	3.253
G0SB94	83	N	Hydrolase-like protein	CTHT_0049390	1	7.87672e-100	VYN(1)ETELFFSDNLR	2	0.92542	18	0.339	3.195	1.083
G0SB94	336	N	Hydrolase-like protein	CTHT_0049390	0.999969	6.42992e-31	QLNAHN(1)DTIFFVNNR	3	-0.58062	5	0.615	1.725	1.061
G0SB94	143	N	Hydrolase-like protein	CTHT_0049390	1	7.72503e-72	VAN(1)SSEQAGSYVGRR	3	0.97853	30	0.409	5.282	2.159
G0SBE2	93	N	Putative integral membrane protein	CTHT_0049950	1	1.72157e-08	N(1)ITSYMCGVTPK	3	0.54544	1
G0SBF1	80	N	Beta-xylanase	CTHT_0050050	0.999972	1.25285e-65	GNFN(1)YNSGDISANAAR	2	0.257	6	1.092	3.54	3.864
G0SBF2	88	N	Peptide hydrolase	CTHT_0050060	1	1.30896e-66	FDTFVQPFN(1)HTYDK	3	-0.58195	10	0.197	0.366	0.072
G0SBG0	432	N	Probable aspartic-type endopeptidase opsB OS=Aspergillus oryzae (strain ATCC 42149 / RIB 40) GN=opsB PE=2 SV=1	CTHT_0050140	0.999275	2.20121e-41	VGLAQANTN(0.001)AN(0.999)GSNIVEITGPIQSVK	3	-0.4994	2	0.802	0.875	0.702
G0SBG0	396	N	Probable aspartic-type endopeptidase opsB OS=Aspergillus oryzae (strain ATCC 42149 / RIB 40) GN=opsB PE=2 SV=1	CTHT_0050140	1	6.08739e-07	TQN(1)QSPPYIVGDSFLR	3	-0.53193	2	0.784	1.183	0.927
G0SBH2	109	N	Probable aspartic-type endopeptidase OPSB OS=Arthroderma otae (strain ATCC MYA-4605 / CBS 113480) GN=OPSB PE=3 SV=1	CTHT_0050260	1	2.92543e-08	WGSFN(1)SSLSK	2	0.4869	1	0.349	0.462	0.161
G0SBH2	382	N	Probable aspartic-type endopeptidase OPSB OS=Arthroderma otae (strain ATCC MYA-4605 / CBS 113480) GN=OPSB PE=3 SV=1	CTHT_0050260	0.995537	4.96804e-09	GN(0.996)N(0.004)TCFFGVQK	2	-0.1039	7	0.293	0.4	0.117
G0SBH2	314	N	Probable aspartic-type endopeptidase OPSB OS=Arthroderma otae (strain ATCC MYA-4605 / CBS 113480) GN=OPSB PE=3 SV=1	CTHT_0050260	1	1.03539e-07	YN(1)ETLQR	2	-0.20137	4	0.265	0.385	0.102
G0SBH4	174	N	Calnexin homolog OS=Neosartorya fumigata (strain ATCC MYA-4609 / Af293 / CBS 101355 / FGSC A1100) GN=AFUA_4G12850 PE=2 SV=2	CTHT_0053590	1	4.91412e-08	KLHQEEFSN(1)TTPYVIMFGPDK	4	-0.15181	1	1.765	1.463	2.582
G0SBH4	234	N	Calnexin homolog OS=Neosartorya fumigata (strain ATCC MYA-4609 / Af293 / CBS 101355 / FGSC A1100) GN=AFUA_4G12850 PE=2 SV=2	CTHT_0053590	0.982044	2.03727e-117	TTELYTLVVHPN(0.982)N(0.018)TFLIQQNGETVK	3	-0.27715	20	1.567	1.041	1.631
G0SBJ0	514	N	UTP-glucose-1-phosphate uridylyltransferase-like protein	CTHT_0053750	1	0.0111599	HGQLHMN(1)AQR	3	0.25937	1	1.161	0.42	0.488
G0SBL0	644	N	Glyoxal oxidase-like protein	CTHT_0053960	1	4.45898e-46	FGTGPGN(1)ETGVYEWDPVTNTFR	2	-1.0452	13	0.37	1.237	0.458
G0SBL0	943	N	Glyoxal oxidase-like protein	CTHT_0053960	1	1.4287e-22	ITVAAN(1)TTIAR	3	-0.38529	7	0.366	1.125	0.412
G0SBN0	237	N	14-3-3 protein homolog OS=Candida albicans (strain SC5314 / ATCC MYA-2876) GN=BMH1 PE=3 SV=2	CTHT_0054160	0.999972	9.84662e-17	DNLTLWTSSDN(1)GEPEPVAEPSKEEKPAEEK	5	1.0206	1	0.696	2.083	1.451
G0SBR8	149	N		CTHT_0054550	0.919245	2.10321e-06	DSN(0.003)N(0.007)PN(0.064)N(0.919)VDYPPPPGPPPSHAN(0.004)SN(0.003)N(0.001)NKP	4	-0.427	1	0.797	0.912	0.727
G0SBS5	73	N	ER-derived vesicles protein ERV46 OS=Saccharomyces cerevisiae (strain ATCC 204508 / S288c) GN=ERV46 PE=1 SV=2	CTHT_0054620	1	8.32571e-09	MEIHLN(1)ITFPR	3	-0.21656	1
G0SBV9	102	N		CTHT_0054970	1	4.90904e-18	LIGFYTSEFPN(1)ITSADEAEHK	3	0.18547	3	0.861	0.814	0.701
G0SBX3	213	N	ABC transporter G family member ARB_01379 OS=Arthroderma benhamiae (strain ATCC MYA-4681 / CBS 112371) GN=ARB_01379 PE=1 SV=1	CTHT_0055120	0.998201	4.31431e-10	ESFMCHLNECQSSAN(0.002)FDPAGKN(0.998)STSYK	4	0.089899	1
G0SBZ2	227	N	Putative cellulose binding protein	CTHT_0055310	0.947747	1.9552e-08	MMIYHGSADTTIYPQN(0.052)FN(0.948)ETMK	4	1.4781	1
G0SC20	161	N	Protein disulfide-isomerase MPD1 OS=Saccharomyces cerevisiae (strain ATCC 204508 / S288c) GN=MPD1 PE=1 SV=1	CTHT_0055600	1	1.79616e-05	FLSDKN(1)ETAK	3	-0.15438	5	2.336	1.475	3.446
G0SC20	47	N	Protein disulfide-isomerase MPD1 OS=Saccharomyces cerevisiae (strain ATCC 204508 / S288c) GN=MPD1 PE=1 SV=1	CTHT_0055600	1	1.10711e-09	SN(1)YTSIVEFYAPWCGHCQNLKPAYEK	4	-0.20416	1	1.096	1.396	1.53
G0SC45	161	N	Endoglucanase-like protein	CTHT_0055880	0.999998	4.7073e-37	N(1)LTETVNYITNNGAWAVLDPHNFGR	3	-0.4422	15	1.266	1.175	1.488
G0SCA5	79	N		CTHT_0056530	1	5.48515e-23	QPN(1)MSEYTLTLPYHVCMR	3	-0.24119	8	0.91	1.187	1.08
G0SCB0	244	N	Trehalase	CTHT_0056580	1	8.87248e-22	TYVDYTN(1)DTSLLDR	2	-0.62038	2	0.719	1.554	1.118
G0SCB0	162	N	Trehalase	CTHT_0056580	1	2.12294e-68	YAGPGAGN(1)CSTCAN(1)SFIPVN(1)R	2	-1.3478	25	0.777	1.531	1.189
G0SCB0	156	N	Trehalase	CTHT_0056580	1	3.70607e-05	YAGPGAGN(1)CSTCAN(1)SFIPVN(1)R	2	-1.3478	1
G0SCB0	266	N	Trehalase	CTHT_0056580	1	3.05384e-36	EYTFWTTN(1)R	2	0.40899	10	0.386	2.142	0.827
G0SCB0	305	N	Trehalase	CTHT_0056580	0.922891	9.21801e-71	EDWITAN(0.039)N(0.923)ESYYAN(0.039)SGIIYPVHKPLTDVEK	6	-0.17076	12	0.458	2.083	0.955
G0SCB0	150	N	Trehalase	CTHT_0056580	1	2.12294e-68	YAGPGAGN(1)CSTCAN(1)SFIPVN(1)R	2	-1.3478	24	0.777	1.531	1.189
G0SCD9	66	N	Protein transport protein Sec61 subunit beta OS=Yarrowia lipolytica (strain CLIB 122 / E 150) GN=SBH1 PE=3 SV=1	CTHT_0056870	0.999987	7.74885e-05	LANQRPN(1)STR	3	-0.45255	1
G0SCG3	1010	N	Serine/threonine-protein kinase nak1 OS=Schizosaccharomyces pombe (strain 972 / ATCC 24843) GN=nak1 PE=1 SV=1	CTHT_0057120	1	2.37968e-11	EGPAPSMGN(1)GGSQGGGSQGGQGGAGGR	3	-0.29403	1
G0SCG8	261	N	Dolichyl-diphosphooligosaccharide--protein glycosyltransferase subunit 1	CTHT_0057180	1	9.3098e-29	GAN(1)LSALFNR	3	-0.0080754	4	1.561	0.604	0.943
G0SCG8	307	N	Dolichyl-diphosphooligosaccharide--protein glycosyltransferase subunit 1	CTHT_0057180	1	4.40717e-54	AGSVDAYYTDVIGN(1)VSTSR	3	0.25376	3	1.345	0.689	0.927
G0SCI4	55	N		CTHT_0057340	0.968726	8.91167e-10	TN(0.969)STN(0.024)N(0.007)ADAPSLSPSSGPSTPLRPSSIER	3	-0.46994	1	0.845	1.196	1.01
G0SCJ9	25	N	Maintenance of ploidy protein mob2 OS=Schizosaccharomyces pombe (strain 972 / ATCC 24843) GN=mob2 PE=1 SV=1	CTHT_0057500	0.997185	8.11744e-11	GTN(0.997)SGAN(0.003)SPSIEQQQQK	3	0.21214	2	1.038	0.888	0.922
G0SCL8	33	N	Beta-hexosaminidase	CTHT_0057690	1	9.32037e-16	TGN(1)TTLFLHQNLEIK	3	-0.11265	2	0.646	2.391	1.545
G0SCL8	319	N	Beta-hexosaminidase	CTHT_0057690	1	2.90333e-08	LN(1)STKVDEFVK	3	-0.080881	2	0.572	3.724	2.129
G0SCL8	536	N	Beta-hexosaminidase	CTHT_0057690	1	1.07135e-42	LESGQN(1)R	2	-0.23451	5	0.62	3.868	2.396
G0SCL8	49	N	Beta-hexosaminidase	CTHT_0057690	0.805098	7.74701e-14	YN(0.195)DN(0.805)LTQYTFGYEAATFDSHDIVR	3	-0.73842	1	0.632	1.965	1.242
G0SCL8	424	N	Beta-hexosaminidase	CTHT_0057690	1	0.00139511	VQN(1)VTSK	2	0.54131	1	0.654	3.608	2.358
G0SCL8	484	N	Beta-hexosaminidase	CTHT_0057690	1	3.61369e-05	AN(1)LTAEQAK	2	-0.67443	4	0.57	4.513	2.571
G0SCP0	81	N	Alpha-1,6-mannosyltransferase-like protein	CTHT_0057910	0.9921	1.17148e-15	KPPPIAHYNLN(0.008)N(0.992)VTTTPHPAENR	5	-0.66119	3	0.912	0.703	0.641
G0SCP0	234	N	Alpha-1,6-mannosyltransferase-like protein	CTHT_0057910	1	1.52541e-10	TN(1)ESIIVPNCFQR	3	-0.06059	2	1.057	0.603	0.637
G0SCW7	268	N	Ubiquitin-like protein	CTHT_0058630	0.680817	1.22884e-12	VLQESAGAN(0.003)FPAPGAVDN(0.023)ASSGQPAGSPTSGGN(0.023)AN(0.101)SAN(0.681)N(0.116)AN(0.054)DPLR	6	-0.5762	1	0.801	1.554	1.244
G0SD43	370	N	Glucanase	CTHT_0050750	1	0.000856547	N(1)QGFDAK	2	0.27432	1	0.503	8.338	4.194
G0SD43	167	N	Glucanase	CTHT_0050750	1	8.85187e-53	VAEVPSFQWLDRN(1)VTVDTLFSGTLAEIR	4	-0.16641	29	0.532	6.521	3.469
G0SD45	797	N	Alpha-glucosidase-like protein	CTHT_0050770	1	3.88215e-85	VDN(1)QTLTDIPLFLR	2	-0.028553	31	0.827	1.188	0.982
G0SD45	556	N	Alpha-glucosidase-like protein	CTHT_0050770	1	1.70525e-92	AAYMDSWNAEHGGISN(1)K	4	0.42274	52	0.804	1.418	1.14
G0SDC6	553	N		CTHT_0051300	1	1.16366e-11	DVEAVN(1)GTVVR	3	-1.0997	3	0.585	3.211	1.878
G0SDE4	110	N		CTHT_0051490	0.999984	5.73604e-07	ILQQNHAAQQQGQSTSEN(1)GSQSSGAK	3	0.56969	1
G0SDM7	157	N		CTHT_0052330	1	3.75668e-05	AKYN(1)VSAEDDGSVEK	3	0.52373	1	0.702	0.8	0.562
G0SDN0	189	N	Cell division control protein 50 OS=Saccharomyces cerevisiae (strain ATCC 204508 / S288c) GN=CDC50 PE=1 SV=1	CTHT_0052360	1	7.13538e-22	TIN(1)DSTCDPITHDPK	3	-0.54331	7	0.412	0.71	0.292
G0SDN0	131	N	Cell division control protein 50 OS=Saccharomyces cerevisiae (strain ATCC 204508 / S288c) GN=CDC50 PE=1 SV=1	CTHT_0052360	1	9.63668e-39	EVQVAN(1)YTDNR	3	0.17242	6	0.577	0.617	0.356
G0SDN0	241	N	Cell division control protein 50 OS=Saccharomyces cerevisiae (strain ATCC 204508 / S288c) GN=CDC50 PE=1 SV=1	CTHT_0052360	1	4.98531e-06	N(1)SSDSSRPYN(1)MTTK	3	0.24034	5	0.417	0.579	0.242
G0SDN0	232	N	Cell division control protein 50 OS=Saccharomyces cerevisiae (strain ATCC 204508 / S288c) GN=CDC50 PE=1 SV=1	CTHT_0052360	1	4.98531e-06	N(1)SSDSSRPYN(1)MTTK	3	0.24034	5	0.417	0.579	0.242
G0SDP9	510	N	Nucleoporin NUP152	NUP152	1	2.39789e-09	TTVN(1)GASSSAPSEGGESTQSR	3	-1.4121	2	1.201	1.057	1.27
G0SDV4	131	N	Putative fungistatic metabolite OS=Chaetomium globosum (strain ATCC 6205 / CBS 148.51 / DSM 1962 / NBRC 6347 / NRRL 1970)GN=CHGG_05463 PE=1 SV=2	CTHT_0053120	1	4.56916e-47	SLSGLSEKFPDDACNLPCDGN(1)ATQICGGNLK	4	-0.34988	7	0.773	0.622	0.481
G0SDV4	45	N	Putative fungistatic metabolite OS=Chaetomium globosum (strain ATCC 6205 / CBS 148.51 / DSM 1962 / NBRC 6347 / NRRL 1970)GN=CHGG_05463 PE=1 SV=2	CTHT_0053120	1	1.49796e-20	SGYTYLGCYN(1)ETTDLPDTAGLR	2	0.16901	5	0.859	0.76	0.653
G0SDX5	23	N		CTHT_0053340	1	1.21171e-09	GN(1)FTIDPASVEPR	3	0.39262	8	0.562	2.187	1.229
G0SDZ7	66	N		CTHT_0053570	1	1.04166e-43	CITVPSPNESQAN(1)ATTDCVAK	3	-0.025183	8	1.201	1.904	2.287
G0SE26	564	N	Glutaminase-like protein	CTHT_0062180	0.999794	1.05651e-32	ESLIPHNQLCTDDFAGWLAN(1)QTNLALK	4	-0.67918	4	0.981	2.679	2.629
G0SE26	105	N	Glutaminase-like protein	CTHT_0062180	1	5.1502e-43	ITYPEYLGANFDASTTN(1)LTYR	2	0.2182	10	0.87	2.245	1.953
G0SE32	75	N	C-8 sterol isomerase OS=Neurospora crassa (strain ATCC 24698 / 74-OR23-1A / CBS 708.71 / DSM 1257 / FGSC 987) GN=erg-1 PE=3 SV=2	CTHT_0062240	1	1.23621e-28	SIAAHGN(1)DTR	2	0.25284	14	0.619	0.693	0.429
G0SE99	212	N	Mannan endo-1,6-alpha-mannosidase	CTHT_0063000	1	1.04291e-09	YTGN(1)QSYADWAEK	3	2.0479	1	0.842	0.326	0.275
G0SEC5	500	N	Carboxypeptidase	CTHT_0063260	1	2.71317e-31	GPETTVGGAAGN(1)STTAK	3	1.8249	5	0.991	0.547	0.542
G0SEF6	149	N	Putative cell wall protein	CTHT_0063570	1	4.13565e-21	VDMIN(1)VTTIR	2	0.33111	11	0.198	1.279	0.253
G0SEF6	219	N	Putative cell wall protein	CTHT_0063570	1	6.74668e-12	VVN(1)GSAR	2	-0.11262	4	0.133	1.737	0.232
G0SEF6	72	N	Putative cell wall protein	CTHT_0063570	1	8.46478e-79	VFN(1)ISNLDYITSSTLR	2	-0.39598	16	0.159	1.064	0.169
G0SEF6	236	N	Putative cell wall protein	CTHT_0063570	1	2.01455e-42	FDSNFFESFIAPN(1)LTHTEK	4	1.1113	7	0.061	1.461	0.089
G0SEH1	314	N	DnaJ-related protein SCJ1 OS=Saccharomyces cerevisiae (strain ATCC 204508 / S288c) GN=SCJ1 PE=1 SV=2	CTHT_0063730	1	3.2755e-30	N(1)ITHLDGHVVR	3	-0.097879	11	1.668	0.618	1.031
G0SEH8	907	N	Vacuolar segregation protein 7 OS=Saccharomyces cerevisiae (strain ATCC 204508 / S288c) GN=VAC7 PE=1 SV=1	CTHT_0063800	0.999976	4.2213e-47	LKNPGN(1)GTYGGPER	3	-0.2038	3	1.986	0.814	1.617
G0SEK2	55	N		CTHT_0064040	0.999612	8.05084e-59	GN(1)FTNTPGVTPAPHNPQDHFNR	4	0.023845	26	0.215	2.832	0.61
G0SEK4	64	N	Metalloprotease MEP1-like protein	CTHT_0064060	1	7.27937e-18	ISQAFATQELQALASGN(1)YSIK	4	0.81351	3	1	0.296	0.296
G0SEK6	136	N		CTHT_0064080	0.999997	0.000251483	KN(1)ITNGER	3	-0.29265	2	6.446	0.189	1.216
G0SEK6	242	N		CTHT_0064080	0.996558	4.82909e-15	LPN(0.997)N(0.003)TITGGR	2	0.43716	2	3.149	0.333	1.05
G0SEM1	60	N	Isoamyl alcohol oxidase-like protein	CTHT_0064240	1	4.93883e-33	DISPFDAFLFGFN(1)TSSKPSLK	4	0.14562	2	0.236	0.071	0.017
G0SEM1	154	N	Isoamyl alcohol oxidase-like protein	CTHT_0064240	1	5.0142e-17	SCLPDGGN(1)CTLGGYASYSVAAANVK	3	-0.77507	6	0.762	0.265	0.202
G0SEM1	475	N	Isoamyl alcohol oxidase-like protein	CTHT_0064240	1	2.07779e-16	LN(1)DTLAAVR	2	0.41554	6	0.333	0.121	0.04
G0SEN2	501	N		CTHT_0064350	1	7.34733e-54	ITQAN(1)VTGTFISK	3	0.1386	8	0.131	1.423	0.187
G0SEN2	276	N		CTHT_0064350	1	1.29872e-33	VN(1)ASVAASPTSLR	2	0.030728	5	0.267	1.667	0.445
G0SEN2	165	N		CTHT_0064350	0.591571	1.59506e-12	GDIYSVPNAVAN(0.408)ISEVN(0.592)PVLQPSK	5	0.33075	2	0.112	1.489	0.167
G0SEN2	160	N		CTHT_0064350	0.99975	6.94884e-21	GDIYSVPNAVAN(1)ISEVNPVLQPSK	3	-0.19614	9	0.31	1.294	0.401
G0SEN5	67	N	GPI transamidase component GPI16 OS=Saccharomyces cerevisiae (strain ATCC 204508 / S288c) GN=GPI16 PE=1 SV=2	CTHT_0064380	1	5.41215e-16	SN(1)TTFSEFTSR	3	-0.48911	2	1.28	0.602	0.77
G0SEN5	453	N	GPI transamidase component GPI16 OS=Saccharomyces cerevisiae (strain ATCC 204508 / S288c) GN=GPI16 PE=1 SV=2	CTHT_0064380	0.972961	1.07107e-14	LIPN(0.027)N(0.973)STTSPPK	2	0.46677	2	1.281	0.873	1.118
G0SEP0	265	N		CTHT_0064430	1	3.30448e-52	NGVAVHEYNPGDELNFLGYLN(1)GTGTGK	4	-0.93504	13	0.492	0.278	0.137
G0SEP0	145	N		CTHT_0064430	1	0.000356636	IIIAN(1)MSN(1)SDLVTR	3	0.8096	1
G0SEP0	88	N		CTHT_0064430	1	3.31747e-36	HQFTDLGGTCLMPN(1)HSHMLVELPR	4	0.4977	16	0.792	0.639	0.506
G0SEP0	142	N		CTHT_0064430	1	1.20983e-71	IIIAN(1)MSN(1)SDLVTR	3	0.8096	16	0.471	0.295	0.139
G0SEP0	245	N		CTHT_0064430	0.908722	0.00176422	N(0.909)GVAVHEYN(0.066)PGDELN(0.029)FLGYLN(0.997)GTGTGK	3	0.4835	1
G0SEU2	363	N	Chitin synthase-like protein	CTHT_0059710	0.9177	1.74492e-05	DGNLAWYFPCTTFN(0.082)QDGSSKPN(0.918)K	4	-0.53743	1
G0SF01	1197	N	Kinetochore protein spc7 OS=Schizosaccharomyces pombe (strain 972 / ATCC 24843) GN=spc7 PE=1 SV=1	CTHT_0060300	1	0.00711818	ITN(1)N(1)ALLTLR	3	-4.383	1
G0SF01	1198	N	Kinetochore protein spc7 OS=Schizosaccharomyces pombe (strain 972 / ATCC 24843) GN=spc7 PE=1 SV=1	CTHT_0060300	1	0.00711818	ITN(1)N(1)ALLTLR	3	-4.383	1
G0SF10	251	N	Exopeptidase-like protein	CTHT_0060400	1	0.000246827	AN(1)ISLEGK	2	-0.41284	2	0.683	1.65	1.127
G0SF20	201	N	Casein kinase II subunit alpha CK II-like protein	CTHT_0060510	0.965971	8.48605e-22	TPSLIFEYIN(0.966)N(0.034)TDFR	3	-0.93123	1	0.353	0.869	0.307
G0SF37	337	N	Lysophospholipase	CTHT_0060680	1	9.42756e-41	YLASN(1)FSGGVVPSSGR	3	0.017811	4	0.555	0.93	0.515
G0SF37	486	N	Lysophospholipase	CTHT_0060680	1	1.37121e-20	SLTPIAN(1)GTLFPPVPDDVTFLAR	3	-0.5362	4	0.277	1.452	0.402
G0SF37	517	N	Lysophospholipase	CTHT_0060680	0.999989	1.69459e-15	GLNNRPTFFGCSSSN(1)FTVPAGGR	3	0.20017	1
G0SF72	42	N	Deoxyuridine 5'-triphosphate nucleotidohydrolase OS=Neurospora crassa (strain ATCC 24698 / 74-OR23-1A / CBS 708.71 / DSM 1257 / FGSC 987) GN=dut-1 PE=3 SV=1	CTHT_0061030	1	1.49837e-05	TDSAATMESTASSSSN(1)GAAQK	3	0.066789	1
G0SF74	50	N	Putative pab1-binding protein	CTHT_0061050	0.780013	9.04207e-19	VIKDQEVEIREPIN(0.78)SSSN(0.22)GQAASTAPATTSEANGTTK	4	-0.45879	2	1.396	0.632	0.882
G0SF74	54	N	Putative pab1-binding protein	CTHT_0061050	0.934927	1.23464e-06	EPIN(0.002)SSSN(0.935)GQAASTAPATTSEAN(0.063)GTTK	3	-1.0761	2	1.484	1.107	1.643
G0SF85	215	N		CTHT_0061160	1	1.86429e-31	WTTN(1)ETDYTAVIPIPLPR	2	1.2405	3	1.12	1.014	1.136
G0SF85	241	N		CTHT_0061160	0.615216	6.59869e-07	TSN(0.615)N(0.385)HSGTFTTPSPVGK	4	-0.13714	2	0.831	0.829	0.689
G0SF85	242	N		CTHT_0061160	0.809674	3.27951e-07	TSN(0.19)N(0.81)HSGTFTTPSPVGK	3	2.1133	2	1.09	0.73	0.796
G0SFD1	503	N	Probable mannosyl-oligosaccharide glucosidase OS=Schizosaccharomyces pombe (strain 972 / ATCC 24843) GN=SPAC6G10.09 PE=3 SV=1	CTHT_0061620	0.974017	1.40287e-08	KN(0.026)N(0.974)ASQPVVK	3	-0.18111	4	0.461	2.046	0.943
G0SFE3	528	N	Carboxypeptidase	CTHT_0061740	1	2.65448e-13	VPCMN(1)CTLPFTTDPETPQSTQPLGK	4	-0.42469	17	0.429	0.492	0.211
G0SFF9	581	N	cytokinesis protein 3 OS=Schizosaccharomyces pombe (strain 972 / ATCC 24843) GN=cyk3 PE=1 SV=1	CTHT_0061900	0.999506	0.0247312	QALNLN(1)R	2	0.17339	1	0.722	0.129	0.093
G0SFH1	108	N	Membrane protein (Ptm1)-like protein	CTHT_0070800	1	8.22946e-16	IGICEQQFVDQGYCN(1)K	3	-0.53438	7	0.837	0.658	0.551
G0SFP4	128	N	Uncharacterized RNA-binding protein C126.11c OS=Schizosaccharomyces pombe (strain 972 / ATCC 24843) GN=SPCC126.11c PE=4 SV=1	CTHT_0071590	0.914602	4.69355e-06	SELQQPPN(0.085)N(0.915)STQQK	3	0.99994	1	1.036	0.624	0.646
G0SFR3	57	N	Candidapepsin-8 OS=Candida albicans GN=SAP8 PE=3 SV=1	CTHT_0071820	1	0.00420223	GVQLQLAN(1)R	2	-0.95757	1	1.579	0.404	0.637
G0SFR4	189	N	Probable glucan endo-1,3-beta-glucosidase eglC OS=Aspergillus oryzae (strain ATCC 42149 / RIB 40) GN=eglC PE=3 SV=1	CTHT_0071830	1	7.10537e-10	AIADTPLASVPIGHVDTWDAWTN(1)SSN(1)K	4	1.696	1	0.683	0.57	0.389
G0SFR4	186	N	Probable glucan endo-1,3-beta-glucosidase eglC OS=Aspergillus oryzae (strain ATCC 42149 / RIB 40) GN=eglC PE=3 SV=1	CTHT_0071830	1	1.29644e-89	AIADTPLASVPIGHVDTWDAWTN(1)SSN(1)K	4	1.696	9	0.601	0.521	0.313
G0SFR4	301	N	Probable glucan endo-1,3-beta-glucosidase eglC OS=Aspergillus oryzae (strain ATCC 42149 / RIB 40) GN=eglC PE=3 SV=1	CTHT_0071830	1	4.07181e-30	N(1)LSTKPLFDLTCPTK	4	-0.73502	2	0.788	0.697	0.549
G0SFS4	18	N		CTHT_0071940	1	1.35453e-28	ITPN(1)TTFTIR	2	0.34037	6	0.329	4.649	1.529
G0SFT0	231	N	Probable 3-mercaptopyruvate sulfurtransferase OS=Schizosaccharomyces pombe (strain 972 / ATCC 24843) GN=tum1 PE=1 SV=2	CTHT_0072010	1	1.52311e-15	DEAVYN(1)GTILEEWADK	3	0.22614	1	1.594	1.243	1.982
G0SFT0	204	N	Probable 3-mercaptopyruvate sulfurtransferase OS=Schizosaccharomyces pombe (strain 972 / ATCC 24843) GN=tum1 PE=1 SV=2	CTHT_0072010	1	2.41712e-25	SFLVN(1)ISYVAER	2	0.34794	3	1.268	1.261	1.599
G0SFT1	590	N	Acid phosphatase-like protein	CTHT_0072020	1	1.00864e-32	SLVYADLAAN(1)LTNAVISSGK	3	-0.20258	2	0.502	0.079	0.04
G0SFT2	319	N		CTHT_0072030	1	6.18699e-41	ILAYHGAPIHLTN(1)TTK	4	-0.66973	1	0.352	0.284	0.1
G0SFT2	379	N		CTHT_0072030	1	7.98002e-55	LN(1)SSTAENSPDFALINAGGIR	2	-1.0751	6	0.516	0.446	0.23
G0SFT2	223	N		CTHT_0072030	1	6.5572e-08	ATTN(1)ITR	2	-0.16878	4	0.465	0.214	0.099
G0SFX3	168	N	Alpha-1,2-mannosyltransferase-like protein	CTHT_0072470	1	1.49134e-16	N(1)YTSSSVEFGK	2	0.14562	9	1.731	0.93	1.609
G0SFX7	237	N	Putative cell wall protein	CTHT_0072510	1	0.00611771	SETWN(1)ATAN(1)QWDFPQTPAR	2	3.0144	1
G0SFX7	233	N	Putative cell wall protein	CTHT_0072510	1	1.56876e-55	SETWN(1)ATAN(1)QWDFPQTPAR	2	3.0144	16	0.831	1.219	1.013
G0SFX7	320	N	Putative cell wall protein	CTHT_0072510	1	8.76233e-16	ATN(1)DTVVDGNK	3	0.37898	6	0.93	1.044	0.971
G0SFZ6	336	N		CTHT_0072710	1	1.3493e-08	AAYLATGN(1)R	2	-0.058078	2	1.846	0.861	1.588
G0SG17	36	N	Alkali-sensitive linkage protein 1 OS=Schizosaccharomyces pombe (strain 972 / ATCC 24843) GN=asl1 PE=1 SV=1	CTHT_0064700	1	1.79701e-29	RGLAFTPN(1)DTTR	3	0.082669	5	0.387	0.633	0.245
G0SG40	235	N	Beta-glucosidase-like protein	CTHT_0064940	1	1.80967e-29	LN(1)GTWLCENDR	2	-0.17983	10	1.132	1.826	2.066
G0SG40	242	N	Beta-glucosidase-like protein	CTHT_0064940	1	3.16484e-13	LN(1)GTWLCEN(1)DR	2	0.0035303	2	1.082	1.556	1.684
G0SG42	595	N	Alpha glucosidase-like protein	CTHT_0064960	1	5.15339e-69	DVHNLNGMTFQN(1)ATYHALLSR	4	0.86494	7	1.117	0.84	0.937
G0SG45	75	N	UPF0676 protein C1494.01 OS=Schizosaccharomyces pombe (strain 972 / ATCC 24843) GN=SPCC1494.01 PE=3 SV=2	CTHT_0064990	0.999756	2.62312e-06	QACSIQQN(1)NR	2	-0.4628	1	0.798	1.052	0.839
G0SG66	139	N		CTHT_0065220	1	2.9651e-22	RN(1)YSVGGMGPYEADPEK	4	-0.60187	7	0.61	0.384	0.234
G0SG85	261	N	WSC domain-containing protein ARB_07870 OS=Arthroderma benhamiae (strain ATCC MYA-4681 / CBS 112371) GN=ARB_07870 PE=1 SV=1	CTHT_0065420	0.999864	8.54701e-55	VFNSDGN(1)ATISAMADPNAYR	2	-0.51453	2	0.589	3.061	1.803
G0SG87	697	N	Beta-glucosidase	CTHT_0065450	1	1.7897e-38	SDADEAYAIGVAN(1)K	3	1.5752	4	0.653	0.419	0.274
G0SG87	295	N	Beta-glucosidase	CTHT_0065450	1	9.42625e-09	SVLN(1)GSVPVDR	2	-0.67253	1	0.627	0.475	0.298
G0SGA4	74	N	Probable mannosyltransferase KTR4 OS=Saccharomyces cerevisiae (strain ATCC 204508 / S288c) GN=KTR4 PE=1 SV=1	CTHT_0065620	1	0.0169714	IN(1)ATLLALVR	2	-0.9857	1
G0SGB2	360	N		CTHT_0065700	1	0.000239138	N(1)STLYTFEAA	2	-0.74243	2	1.068	0.945	1.009
G0SGD1	70	N		CTHT_0065890	0.999511	3.90881e-16	AEPN(1)NTCGFMR	3	-1.0129	3	0.846	0.967	0.818
G0SGE3	398	N	Probable guanosine-diphosphatase OS=Neosartorya fumigata (strain ATCC MYA-4609 / Af293 / CBS 101355 / FGSC A1100) GN=gda1 PE=3 SV=2	CTHT_0066010	1	1.34943e-15	LEVN(1)MTGPEVGAPAQCR	3	-0.20639	2	1.114	0.871	0.97
G0SGF3	298	N	Altered inheritance of mitochondria protein 6 homolog ARB_06966 OS=Arthroderma benhamiae (strain ATCC MYA-4681 / CBS 112371)GN=ARB_06966 PE=1 SV=1	CTHT_0066120	1	1.86683e-40	FVEGPVTVVGTGNTPFSQIVQN(1)ATYR	3	-0.014592	2	1.22	0.76	0.927
G0SGJ6	88	N		CTHT_0066560	1	5.78208e-24	AGAFPEDNPPNLLAN(1)ETSFK	3	-0.36665	4	1.068	0.504	0.538
G0SGJ6	291	N		CTHT_0066560	1	3.24027e-10	N(1)GTSAWFGFDHVNK	3	0.62067	4	0.783	1.007	0.789
G0SGK5	267	N		CTHT_0066660	1	5.78196e-43	LVGFQPN(1)FTASTR	3	-0.75596	4	1.28	0.773	0.99
G0SGK5	609	N		CTHT_0066660	1	6.24865e-39	NVGTHN(1)VTWVR	3	-0.35521	4	1.557	0.736	1.146
G0SGN4	240	N	Aspergillopepsin-1 OS=Neosartorya fumigata (strain CEA10 / CBS 144.89 / FGSC A1163) GN=pepA PE=3 SV=1	CTHT_0066970	1	2.95031e-57	DN(1)ASSGILGLAFDHLNQVRPNK	4	0.073268	3	0.25	0.507	0.127
G0SGN4	183	N	Aspergillopepsin-1 OS=Neosartorya fumigata (strain CEA10 / CBS 144.89 / FGSC A1163) GN=pepA PE=3 SV=1	CTHT_0066970	1	4.27614e-42	LYQIEN(1)STTATR	3	-0.3608	6	0.619	0.354	0.219
G0SGN4	192	N	Aspergillopepsin-1 OS=Neosartorya fumigata (strain CEA10 / CBS 144.89 / FGSC A1163) GN=pepA PE=3 SV=1	CTHT_0066970	1	2.65464e-22	LAN(1)HTWAIQYGDGSR	3	-0.25325	3	0.74	0.458	0.339
G0SGS2	450	N	Protein disulfide-isomerase	CTHT_0067360	1	6.68565e-08	DKPVTYSGN(1)R	3	0.16491	2	1.159	3.262	3.782
G0SGS6	173	N	Cu/Zn superoxide dismutase-like protein	CTHT_0067400	1	7.76065e-29	EGIGAFFGN(1)R	2	-0.51289	1	0.221	0.203	0.045
G0SGX4	94	N		CTHT_0067900	1	1.08177e-09	GTQN(1)YTCDPGAEKPR	3	-0.94341	2	0.935	0.365	0.342
G0SH07	898	N	Peptide hydrolase	CTHT_0068250	0.999923	3.92269e-19	DLVNIN(1)ATR	2	-1.7431	3	0.864	0.528	0.456
G0SH07	884	N	Peptide hydrolase	CTHT_0068250	1	1.0068e-10	LTQSHASYN(1)K	3	0.52435	2	1.074	0.986	1.06
G0SH31	825	N	Glucose-repressible alcohol dehydrogenase transcriptional effector OS=Neurospora crassa (strain ATCC 24698 / 74-OR23-1A /CBS 708.71 / DSM 1257 / FGSC 987) GN=ccr4 PE=3 SV=2	CTHT_0068500	0.999838	2.45448e-15	EHSGGSAGTSGGGGGN(1)GSGMSSGNGEK	3	2.0337	1	0.813	1.096	0.891
G0SH48	233	N	1,3-beta-glucanosyltransferase	CTHT_0068680	1	4.03386e-27	N(1)YSVPVFFAEYGCNLPNGADGR	3	-0.34979	15	0.621	0.915	0.568
G0SH48	16	N	1,3-beta-glucanosyltransferase	CTHT_0068680	1	2.58361e-33	FFYEN(1)GTQFFIK	3	0.36069	9	0.279	0.546	0.152
G0SH69	112	N	Putative cellulose binding protein	CTHT_0068920	0.877293	1.1853e-31	VN(0.123)N(0.877)ATTDSGVGDGWFK	3	0.42829	5	0.212	4.16	0.881
G0SH72	220	N	alpha-1,2-Mannosidase	CTHT_0068950	1	1.25961e-23	ASQN(1)TTLLPGLWPVVVNPR	3	-0.64948	4	0.745	0.555	0.413
G0SH72	343	N	alpha-1,2-Mannosidase	CTHT_0068950	1	7.49381e-15	LIGN(1)DTHVDKGTK	4	-0.32032	5	0.663	0.294	0.195
G0SH80	18	N	FAD-linked oxidoreductase hmp9 OS=Hypomyces subiculosus GN=hpm9 PE=1 SV=1	CTHT_0069040	1	4.93226e-26	DQWELFN(1)R	2	0.027982	1	0.259	0.177	0.046
G0SH80	291	N	FAD-linked oxidoreductase hmp9 OS=Hypomyces subiculosus GN=hpm9 PE=1 SV=1	CTHT_0069040	1	1.05354e-33	LAFFPLN(1)ETAENK	3	0.092622	1	0.183	0.157	0.029
G0SH96	453	N	FAD-linked oxidoreductase ZEB1 OS=Gibberella zeae (strain PH-1 / ATCC MYA-4620 / FGSC 9075 / NRRL 31084) GN=ZEB1 PE=2 SV=2	CTHT_0069200	1	2.47797e-53	EDVVAN(1)HTAVIEAFKK	4	0.23974	23	1.207	1.302	1.571
G0SHI7	145	N	Translocation protein sec63 OS=Schizosaccharomyces pombe (strain 972 / ATCC 24843) GN=sec63 PE=1 SV=1	CTHT_0070160	1	2.22386e-11	KN(1)ETMEDLNR	3	-0.92312	3	0.992	1.274	1.263
G0SHK1	195	N	GPI ethanolamine phosphate transferase 2 OS=Neosartorya fumigata (strain ATCC MYA-4609 / Af293 / CBS 101355 / FGSC A1100)GN=las21 PE=2 SV=1	CTHT_0070300	0.814596	7.58606e-33	ADGTSSFFVSDFTEVDN(0.185)N(0.815)VTR	2	-0.31959	3	0.641	0.704	0.451
G0SHR4	826	N	Dipeptidyl aminopeptidase-like protein	CTHT_0073090	0.999663	4.83135e-21	YMLTPQENGHGYDVSAITN(1)VTALAQNVR	3	0.11895	2	0.739	0.885	0.654
G0SHR4	363	N	Dipeptidyl aminopeptidase-like protein	CTHT_0073090	1	2.69211e-22	TN(1)ETGVPEYPVQYFLSR	3	-0.24534	11	0.717	0.65	0.466
G0SHT7	386	N		CTHT_0073320	1	3.53586e-21	AEN(1)LTFFLVR	2	-0.35359	1	0.585	1.011	0.591
G0SHT7	297	N		CTHT_0073320	0.987145	2.97117e-13	SSN(0.987)MTN(0.013)DQGLYADGFHVSGLGK	3	-1.1584	2
G0SHU0	11	N	GPI-anchored wall transfer protein	CTHT_0073350	0.980786	9.42075e-24	TVTDGNGAN(0.019)N(0.981)TTATPSYK	3	0.13	3	0.986	0.638	0.629
G0SHU0	10	N	GPI-anchored wall transfer protein	CTHT_0073350	0.803712	1.07401e-32	TVTDGNGAN(0.804)N(0.196)TTATPSYK	2	0.64297	2	1.024	0.277	0.283
G0SHU5	182	N	Protease KEX1 OS=Kluyveromyces lactis (strain ATCC 8585 / CBS 2359 / DSM 70799 / NBRC 1267 / NRRL Y-1140 / WM37) GN=KEX1 PE=3 SV=2	CTHT_0073410	1	6.89209e-17	N(1)ATVAIVDDGLDMYSNDLK	3	0.51207	1	0.75	0.927	0.696
G0SI03	54	N		CTHT_0074010	1	2.95249e-47	ADTLSASHDHGTHYSQWIQPCAGVPGN(1)LTDAPR	4	-0.93217	12	0.733	1.083	0.794

## Sheet: Diff distribution
	Type	Up-regulated	Down-regulated
T50/T30	Sites	126	137
	Proteins	68	92
T55/T30	Sites	103	191
	Proteins	58	118
T55/T50	Sites	54	159
	Proteins	35	93

## Sheet: T50vsT30
Protein accession	Position	T50/T30 Ratio	Regulated Type	T50/T30 P value	Amino acid	Protein description	Gene name	Localization probability	PEP	Score	Modified sequence	Charge	Mass error [ppm]	Subcellular localization	Biological Process	Cellular Component	Molecular Function	KEGG KO No.	KEGG Gene	KEGG pathway	IPR ID	Domain description
G0SA22	297	20.687	Up	6.28e-05	N	Xyloglucanase OS=Hypocrea jecorina (strain QM6a) GN=cel74a PE=1 SV=1	CTHT_0040730	1	3.61e-06	118.67	YDITN(1)GTWK	3	0.12881	extracellular	GO:0008152 metabolic process; GO:0005975 carbohydrate metabolic process; GO:0044238 primary metabolic process; GO:0071704 organic substance metabolic process;	GO:0005576 extracellular region;	GO:0004553 hydrolase activity, hydrolyzing O-glycosyl compounds; GO:0030248 cellulose binding; GO:0030246 carbohydrate binding; GO:0016787 hydrolase activity; GO:0030247 polysaccharide binding; GO:0001871 pattern binding; GO:0003824 catalytic activity; GO:0005488 binding; GO:0016798 hydrolase activity, acting on glycosyl bonds;				IPR000254;	Cellulose-binding domain, fungal;
G0SA22	586	18.59	Up	0.000143834	N	Xyloglucanase OS=Hypocrea jecorina (strain QM6a) GN=cel74a PE=1 SV=1	CTHT_0040730	0.829734	2.49e-15	143.55	RN(0.17)N(0.83)SVFYAGSGSK	3	-0.47758	extracellular	GO:0008152 metabolic process; GO:0005975 carbohydrate metabolic process; GO:0044238 primary metabolic process; GO:0071704 organic substance metabolic process;	GO:0005576 extracellular region;	GO:0004553 hydrolase activity, hydrolyzing O-glycosyl compounds; GO:0030248 cellulose binding; GO:0030246 carbohydrate binding; GO:0016787 hydrolase activity; GO:0030247 polysaccharide binding; GO:0001871 pattern binding; GO:0003824 catalytic activity; GO:0005488 binding; GO:0016798 hydrolase activity, acting on glycosyl bonds;				IPR000254;	Cellulose-binding domain, fungal;
G0S0S2	245	15.561	Up	0.0045997	N	Rhamnogalacturonan acetylesterase-like protein	CTHT_0011040	1	1.12e-05	108.7	DFN(1)GTTPLK	3	0.34427	extracellular							IPR013830;	SGNH hydrolase-type esterase domain;
G0SA22	585	10.933	Up	6.39e-05	N	Xyloglucanase OS=Hypocrea jecorina (strain QM6a) GN=cel74a PE=1 SV=1	CTHT_0040730	0.672363	2.49e-15	143.55	RN(0.672)N(0.328)SVFYAGSGSK	3	0.030998	extracellular	GO:0008152 metabolic process; GO:0005975 carbohydrate metabolic process; GO:0044238 primary metabolic process; GO:0071704 organic substance metabolic process;	GO:0005576 extracellular region;	GO:0004553 hydrolase activity, hydrolyzing O-glycosyl compounds; GO:0030248 cellulose binding; GO:0030246 carbohydrate binding; GO:0016787 hydrolase activity; GO:0030247 polysaccharide binding; GO:0001871 pattern binding; GO:0003824 catalytic activity; GO:0005488 binding; GO:0016798 hydrolase activity, acting on glycosyl bonds;				IPR000254;	Cellulose-binding domain, fungal;
G0S2U2	55	9.182	Up	0.002044	N		CTHT_0018490	1	4.22e-41	191.89	CTTPNTGIEICN(1)VTNK	3	-0.70791	extracellular			GO:0046872 metal ion binding; GO:0043169 cation binding; GO:0005488 binding; GO:0043167 ion binding;	K14376	PAP; poly(A) polymerase [EC:2.7.7.19]	sce03015 mRNA surveillance pathway - Saccharomyces cerevisiae (budding yeast);	IPR000571;	Zinc finger, CCCH-type;
G0SD43	370	8.338	Up	4.29e-05	N	Glucanase	CTHT_0050750	1	0.000856547	101.54	N(1)QGFDAK	2	0.27432	extracellular	GO:0009251 glucan catabolic process; GO:0006073 cellular glucan metabolic process; GO:0044275 cellular carbohydrate catabolic process; GO:0044042 glucan metabolic process; GO:0030243 cellulose metabolic process; GO:0044247 cellular polysaccharide catabolic process; GO:0005975 carbohydrate metabolic process; GO:0000272 polysaccharide catabolic process; GO:0044238 primary metabolic process; GO:0044…	GO:0005576 extracellular region;	GO:0004553 hydrolase activity, hydrolyzing O-glycosyl compounds; GO:0030248 cellulose binding; GO:0030246 carbohydrate binding; GO:0016787 hydrolase activity; GO:0030247 polysaccharide binding; GO:0001871 pattern binding; GO:0003824 catalytic activity; GO:0005488 binding; GO:0016798 hydrolase activity, acting on glycosyl bonds;				IPR000254;	Cellulose-binding domain, fungal;
G0SB94	748	8.266	Up	2.12e-05	N	Hydrolase-like protein	CTHT_0049390	1	3.91e-08	132.38	VN(1)DTVFLR	1	-0.15574	extracellular	GO:0008152 metabolic process; GO:0005975 carbohydrate metabolic process; GO:0044238 primary metabolic process; GO:0071704 organic substance metabolic process;		GO:0004553 hydrolase activity, hydrolyzing O-glycosyl compounds; GO:0016787 hydrolase activity; GO:0003824 catalytic activity; GO:0016798 hydrolase activity, acting on glycosyl bonds;	K18423	CSE1, CAS, XPO2; exportin-2 (importin alpha re-exporter)		IPR006102; IPR017853; IPR013812; IPR013781; IPR008979;	Glycoside hydrolase, family 2, immunoglobulin-like beta-sandwich; Glycoside hydrolase superfamily; Glycoside hydrolase, family 2/20, immunoglobulin-like beta-sandwich domain; Glycoside hydrolase, catalytic domain; Galactose-binding domain-like;
G0SD43	167	6.521	Up	0.00043983	N	Glucanase	CTHT_0050750	1	8.85e-53	203.99	VAEVPSFQWLDRN(1)VTVDTLFSGTLAEIR	4	-0.16641	extracellular	GO:0009251 glucan catabolic process; GO:0006073 cellular glucan metabolic process; GO:0044275 cellular carbohydrate catabolic process; GO:0044042 glucan metabolic process; GO:0030243 cellulose metabolic process; GO:0044247 cellular polysaccharide catabolic process; GO:0005975 carbohydrate metabolic process; GO:0000272 polysaccharide catabolic process; GO:0044238 primary metabolic process; GO:0044…	GO:0005576 extracellular region;	GO:0004553 hydrolase activity, hydrolyzing O-glycosyl compounds; GO:0030248 cellulose binding; GO:0030246 carbohydrate binding; GO:0016787 hydrolase activity; GO:0030247 polysaccharide binding; GO:0001871 pattern binding; GO:0003824 catalytic activity; GO:0005488 binding; GO:0016798 hydrolase activity, acting on glycosyl bonds;				IPR000254;	Cellulose-binding domain, fungal;
G0S477	132	5.452	Up	3.77e-06	N	Glucanase	CTHT_0031000	1	9.01e-19	163.32	VYLMEN(1)DTK	2	-0.58084	extracellular	GO:0008152 metabolic process; GO:0005975 carbohydrate metabolic process; GO:0044238 primary metabolic process; GO:0071704 organic substance metabolic process;	GO:0005576 extracellular region;	GO:0004553 hydrolase activity, hydrolyzing O-glycosyl compounds; GO:0030248 cellulose binding; GO:0030246 carbohydrate binding; GO:0016787 hydrolase activity; GO:0030247 polysaccharide binding; GO:0001871 pattern binding; GO:0003824 catalytic activity; GO:0005488 binding; GO:0016798 hydrolase activity, acting on glycosyl bonds;				IPR000254; IPR013320;	Cellulose-binding domain, fungal; Concanavalin A-like lectin/glucanase domain;
G0SB94	143	5.282	Up	4.99e-06	N	Hydrolase-like protein	CTHT_0049390	1	7.73e-72	238.12	VAN(1)SSEQAGSYVGRR	3	0.97853	extracellular	GO:0008152 metabolic process; GO:0005975 carbohydrate metabolic process; GO:0044238 primary metabolic process; GO:0071704 organic substance metabolic process;		GO:0004553 hydrolase activity, hydrolyzing O-glycosyl compounds; GO:0016787 hydrolase activity; GO:0003824 catalytic activity; GO:0016798 hydrolase activity, acting on glycosyl bonds;	K18423	CSE1, CAS, XPO2; exportin-2 (importin alpha re-exporter)		IPR006102; IPR017853; IPR013812; IPR013781; IPR008979;	Glycoside hydrolase, family 2, immunoglobulin-like beta-sandwich; Glycoside hydrolase superfamily; Glycoside hydrolase, family 2/20, immunoglobulin-like beta-sandwich domain; Glycoside hydrolase, catalytic domain; Galactose-binding domain-like;
G0S9G3	261	5.213	Up	2.4e-05	N	Glucanase	CTHT_0045780	1	9.23e-19	163.64	VN(1)VTN(1)YYGR	2	0.12038	extracellular	GO:0008152 metabolic process; GO:0005975 carbohydrate metabolic process; GO:0044238 primary metabolic process; GO:0071704 organic substance metabolic process;		GO:0004553 hydrolase activity, hydrolyzing O-glycosyl compounds; GO:0016787 hydrolase activity; GO:0003824 catalytic activity; GO:0016798 hydrolase activity, acting on glycosyl bonds;				IPR013320;	Concanavalin A-like lectin/glucanase domain;
G0S4Y8	540	5.017	Up	4.33e-05	N	Tripeptidyl-peptidase-like protein	CTHT_0032140	1	1.15e-08	135.86	LSAAGMFN(1)R	2	0.020519	extracellular	GO:0006508 proteolysis; GO:0008152 metabolic process; GO:0043170 macromolecule metabolic process; GO:0019538 protein metabolic process; GO:0044238 primary metabolic process; GO:0071704 organic substance metabolic process;		GO:0004252 serine-type endopeptidase activity; GO:0004175 endopeptidase activity; GO:0008233 peptidase activity; GO:0003824 catalytic activity; GO:0017171 serine hydrolase activity; GO:0008236 serine-type peptidase activity; GO:0070011 peptidase activity, acting on L-amino acid peptides; GO:0016787 hydrolase activity;	K11672	ACTR5, ARP5, INO80M; actin-related protein 5		IPR009020; IPR030400; IPR000209; IPR015366;	Proteinase propeptide inhibitor; Sedolisin domain; Peptidase S8/S53 domain; Peptidase S53, activation domain;
G0S9G3	264	4.781	Up	0.0063616	N	Glucanase	CTHT_0045780	1	3.66e-06	118.04	VN(1)VTN(1)YYGR	2	0.12038	extracellular	GO:0008152 metabolic process; GO:0005975 carbohydrate metabolic process; GO:0044238 primary metabolic process; GO:0071704 organic substance metabolic process;		GO:0004553 hydrolase activity, hydrolyzing O-glycosyl compounds; GO:0016787 hydrolase activity; GO:0003824 catalytic activity; GO:0016798 hydrolase activity, acting on glycosyl bonds;				IPR013320;	Concanavalin A-like lectin/glucanase domain;
G0SFS4	18	4.649	Up	3.91e-06	N		CTHT_0071940	1	1.35e-28	181.4	ITPN(1)TTFTIR	2	0.34037	cytoplasm,nucleus				K02543	MEC1; cell cycle checkpoint protein MEC1	sce04111 Cell cycle - yeast - Saccharomyces cerevisiae (budding yeast); sce04113 Meiosis - yeast - Saccharomyces cerevisiae (budding yeast);
G0SCL8	484	4.513	Up	1.09e-06	N	Beta-hexosaminidase	CTHT_0057690	1	3.61e-05	102.52	AN(1)LTAEQAK	2	-0.67443	extracellular	GO:0008152 metabolic process; GO:0005975 carbohydrate metabolic process; GO:0044238 primary metabolic process; GO:0071704 organic substance metabolic process;		GO:0004563 beta-N-acetylhexosaminidase activity; GO:0004553 hydrolase activity, hydrolyzing O-glycosyl compounds; GO:0016787 hydrolase activity; GO:0003824 catalytic activity; GO:0015929 hexosaminidase activity; GO:0016798 hydrolase activity, acting on glycosyl bonds;	K03854	KTR; mannosyltransferase [EC:2.4.1.-]		IPR029018; IPR029019; IPR015883; IPR017853; IPR013781;	Chitobiase/beta-hexosaminidase domain 2-like; Beta-hexosaminidase, eukaryotic type, N-terminal; Glycoside hydrolase family 20, catalytic domain; Glycoside hydrolase superfamily; Glycoside hydrolase, catalytic domain;
G0SH69	112	4.16	Up	2.28e-05	N	Putative cellulose binding protein	CTHT_0068920	0.877293	1.19e-31	179.81	VN(0.123)N(0.877)ATTDSGVGDGWFK	3	0.42829	extracellular				K03085	SIC1; substrate and inhibitor of the cyclin-dependent protein kinase CDC28	sce04011 MAPK signaling pathway - yeast - Saccharomyces cerevisiae (budding yeast); sce04111 Cell cycle - yeast - Saccharomyces cerevisiae (budding yeast); sce04113 Meiosis - yeast - Saccharomyces cerevisiae (budding yeast);
G0S404	495	4.123	Up	0.000136958	N	Beta-glucosidase-like protein	CTHT_0022080	0.99989	7.2e-39	194.48	N(1)N(1)LTLWNGGDELIK	3	0.82996	cytoplasm	GO:0008152 metabolic process; GO:0005975 carbohydrate metabolic process; GO:0044238 primary metabolic process; GO:0071704 organic substance metabolic process;		GO:0004553 hydrolase activity, hydrolyzing O-glycosyl compounds; GO:0016787 hydrolase activity; GO:0003824 catalytic activity; GO:0016798 hydrolase activity, acting on glycosyl bonds;				IPR001764; IPR002772; IPR026891; IPR017853; IPR016181;	Glycoside hydrolase, family 3, N-terminal; Glycoside hydrolase family 3 C-terminal domain; Fibronectin type III-like domain; Glycoside hydrolase superfamily; Acyl-CoA N-acyltransferase;
G0S404	494	4.123	Up	0.000136958	N	Beta-glucosidase-like protein	CTHT_0022080	0.99989	7.2e-39	194.48	N(1)N(1)LTLWNGGDELIK	3	0.82996	cytoplasm	GO:0008152 metabolic process; GO:0005975 carbohydrate metabolic process; GO:0044238 primary metabolic process; GO:0071704 organic substance metabolic process;		GO:0004553 hydrolase activity, hydrolyzing O-glycosyl compounds; GO:0016787 hydrolase activity; GO:0003824 catalytic activity; GO:0016798 hydrolase activity, acting on glycosyl bonds;				IPR001764; IPR002772; IPR026891; IPR017853; IPR016181;	Glycoside hydrolase, family 3, N-terminal; Glycoside hydrolase family 3 C-terminal domain; Fibronectin type III-like domain; Glycoside hydrolase superfamily; Acyl-CoA N-acyltransferase;
G0S1G8	281	4.08	Up	0.002899	N	Protein FDD123 OS=Trametes versicolor GN=FDD123 PE=2 SV=1	CTHT_0013550	0.974257	1.89e-32	156.23	VAVQEGNFPEKDTAN(0.026)N(0.974)GTQQAAAPAV	2	0.32137	plasma	GO:0006810 transport; GO:0051179 localization; GO:0006811 ion transport; GO:0051234 establishment of localization;	GO:0016020 membrane;	GO:0015075 ion transmembrane transporter activity; GO:0022838 substrate-specific channel activity; GO:0022803 passive transmembrane transporter activity; GO:0022892 substrate-specific transporter activity; GO:0005216 ion channel activity; GO:0015267 channel activity; GO:0022891 substrate-specific transmembrane transporter activity; GO:0022857 transmembrane transporter activity; GO:0005215 transpo…	K12795	SUGT1, SGT1; suppressor of G2 allele of SKP1
G0RZA2	596	3.947	Up	4.37e-05	N	Glucoamylase	CTHT_0002240	0.999499	1.52e-48	210.38	LVGSIPELGSWN(0.001)TN(0.999)K	3	0.177	extracellular	GO:1901575 organic substance catabolic process; GO:0008152 metabolic process; GO:0005976 polysaccharide metabolic process; GO:0009057 macromolecule catabolic process; GO:0043170 macromolecule metabolic process; GO:0000272 polysaccharide catabolic process; GO:0044238 primary metabolic process; GO:0005975 carbohydrate metabolic process; GO:0009056 catabolic process; GO:0071704 organic substance met…		GO:2001070 starch binding; GO:0030247 polysaccharide binding; GO:0003824 catalytic activity; GO:0005488 binding; GO:0004339 glucan 1,4-alpha-glucosidase activity; GO:0016798 hydrolase activity, acting on glycosyl bonds; GO:0015926 glucosidase activity; GO:0004553 hydrolase activity, hydrolyzing O-glycosyl compounds; GO:0030246 carbohydrate binding; GO:0016787 hydrolase activity; GO:0001871 patter…	K01178	SGA1; glucoamylase [EC:3.2.1.3]	sce00500 Starch and sucrose metabolism - Saccharomyces cerevisiae (budding yeast); sce01100 Metabolic pathways - Saccharomyces cerevisiae (budding yeast);	IPR012341; IPR013783; IPR013784; IPR008928; IPR002044;	Six-hairpin glycosidase; Immunoglobulin-like fold; Carbohydrate-binding-like fold; Six-hairpin glycosidase-like; Carbohydrate binding module family 20;
G0S477	260	3.94	Up	0.00056407	N	Glucanase	CTHT_0031000	1	8.98e-60	233.4	CEGN(1)SCGGTYSSER	2	-0.52689	extracellular	GO:0008152 metabolic process; GO:0005975 carbohydrate metabolic process; GO:0044238 primary metabolic process; GO:0071704 organic substance metabolic process;	GO:0005576 extracellular region;	GO:0004553 hydrolase activity, hydrolyzing O-glycosyl compounds; GO:0030248 cellulose binding; GO:0030246 carbohydrate binding; GO:0016787 hydrolase activity; GO:0030247 polysaccharide binding; GO:0001871 pattern binding; GO:0003824 catalytic activity; GO:0005488 binding; GO:0016798 hydrolase activity, acting on glycosyl bonds;				IPR000254; IPR013320;	Cellulose-binding domain, fungal; Concanavalin A-like lectin/glucanase domain;
G0SCL8	536	3.868	Up	8.35e-05	N	Beta-hexosaminidase	CTHT_0057690	1	1.07e-42	196.4	LESGQN(1)R	2	-0.23451	extracellular	GO:0008152 metabolic process; GO:0005975 carbohydrate metabolic process; GO:0044238 primary metabolic process; GO:0071704 organic substance metabolic process;		GO:0004563 beta-N-acetylhexosaminidase activity; GO:0004553 hydrolase activity, hydrolyzing O-glycosyl compounds; GO:0016787 hydrolase activity; GO:0003824 catalytic activity; GO:0015929 hexosaminidase activity; GO:0016798 hydrolase activity, acting on glycosyl bonds;	K03854	KTR; mannosyltransferase [EC:2.4.1.-]		IPR029018; IPR029019; IPR015883; IPR017853; IPR013781;	Chitobiase/beta-hexosaminidase domain 2-like; Beta-hexosaminidase, eukaryotic type, N-terminal; Glycoside hydrolase family 20, catalytic domain; Glycoside hydrolase superfamily; Glycoside hydrolase, catalytic domain;
G0S002	158	3.731	Up	7.91e-05	N		CTHT_0008240	1	0.000294322	83.499	N(1)VTIIVPPQK	3	0.14919	extracellular				K00868	pdxK, pdxY; pyridoxine kinase [EC:2.7.1.35]	sce00750 Vitamin B6 metabolism - Saccharomyces cerevisiae (budding yeast); sce01100 Metabolic pathways - Saccharomyces cerevisiae (budding yeast);	IPR008427;	Extracellular membrane protein, CFEM domain;
G0SCL8	319	3.724	Up	0.00058317	N	Beta-hexosaminidase	CTHT_0057690	1	2.9e-08	113.76	LN(1)STKVDEFVK	3	-0.080881	extracellular	GO:0008152 metabolic process; GO:0005975 carbohydrate metabolic process; GO:0044238 primary metabolic process; GO:0071704 organic substance metabolic process;		GO:0004563 beta-N-acetylhexosaminidase activity; GO:0004553 hydrolase activity, hydrolyzing O-glycosyl compounds; GO:0016787 hydrolase activity; GO:0003824 catalytic activity; GO:0015929 hexosaminidase activity; GO:0016798 hydrolase activity, acting on glycosyl bonds;	K03854	KTR; mannosyltransferase [EC:2.4.1.-]		IPR029018; IPR029019; IPR015883; IPR017853; IPR013781;	Chitobiase/beta-hexosaminidase domain 2-like; Beta-hexosaminidase, eukaryotic type, N-terminal; Glycoside hydrolase family 20, catalytic domain; Glycoside hydrolase superfamily; Glycoside hydrolase, catalytic domain;
G0SCL8	424	3.608	Up	4.07e-05	N	Beta-hexosaminidase	CTHT_0057690	1	0.00139511	77.732	VQN(1)VTSK	2	0.54131	extracellular	GO:0008152 metabolic process; GO:0005975 carbohydrate metabolic process; GO:0044238 primary metabolic process; GO:0071704 organic substance metabolic process;		GO:0004563 beta-N-acetylhexosaminidase activity; GO:0004553 hydrolase activity, hydrolyzing O-glycosyl compounds; GO:0016787 hydrolase activity; GO:0003824 catalytic activity; GO:0015929 hexosaminidase activity; GO:0016798 hydrolase activity, acting on glycosyl bonds;	K03854	KTR; mannosyltransferase [EC:2.4.1.-]		IPR029018; IPR029019; IPR015883; IPR017853; IPR013781;	Chitobiase/beta-hexosaminidase domain 2-like; Beta-hexosaminidase, eukaryotic type, N-terminal; Glycoside hydrolase family 20, catalytic domain; Glycoside hydrolase superfamily; Glycoside hydrolase, catalytic domain;
G0S3E7	399	3.578	Up	0.000122687	N	Carboxylic ester hydrolase	CTHT_0020750	1	4.35e-13	154.24	DIFFHN(1)ASKK	4	0.0016593	extracellular				K17815	EXO5; exonuclease V [EC:3.1.-.-]		IPR029058; IPR002018;	Alpha/Beta hydrolase fold; Carboxylesterase, type B;
G0SBF1	80	3.54	Up	0.00172499	N	Beta-xylanase	CTHT_0050050	0.999972	1.25e-65	219.97	GNFN(1)YNSGDISANAAR	2	0.257	extracellular	GO:0008152 metabolic process; GO:0005975 carbohydrate metabolic process; GO:0044238 primary metabolic process; GO:0071704 organic substance metabolic process;	GO:0005576 extracellular region;	GO:0004553 hydrolase activity, hydrolyzing O-glycosyl compounds; GO:0030248 cellulose binding; GO:0030246 carbohydrate binding; GO:0016787 hydrolase activity; GO:0030247 polysaccharide binding; GO:0001871 pattern binding; GO:0003824 catalytic activity; GO:0005488 binding; GO:0016798 hydrolase activity, acting on glycosyl bonds;	K16302	CNNM; metal transporter CNNM		IPR001000; IPR000254; IPR017853; IPR013781; IPR012312;	Glycoside hydrolase family 10 domain; Cellulose-binding domain, fungal; Glycoside hydrolase superfamily; Glycoside hydrolase, catalytic domain; Haemerythrin-like;
G0S434	491	3.409	Up	0.000118128	N	Cellobiose dehydrogenase-like protein	CTHT_0022390	1	1.35e-32	157.59	EGGHITGVEVEPFLPGGYQGIVN(1)VTK	3	0.12191	extracellular	GO:0008152 metabolic process; GO:0055114 oxidation-reduction process; GO:0044710 single-organism metabolic process; GO:0044699 single-organism process; GO:0044238 primary metabolic process; GO:0005975 carbohydrate metabolic process; GO:0071704 organic substance metabolic process;	GO:0005576 extracellular region;	GO:1901265 nucleoside phosphate binding; GO:0050660 flavin adenine dinucleotide binding; GO:0043167 ion binding; GO:0030248 cellulose binding; GO:0004553 hydrolase activity, hydrolyzing O-glycosyl compounds; GO:0016787 hydrolase activity; GO:0000166 nucleotide binding; GO:0048037 cofactor binding; GO:0016491 oxidoreductase activity; GO:0016614 oxidoreductase activity, acting on CH-OH group of don…	K00383	GSR, gor; glutathione reductase (NADPH) [EC:1.8.1.7]	sce00480 Glutathione metabolism - Saccharomyces cerevisiae (budding yeast);	IPR000172; IPR000254; IPR015920; IPR007867; IPR023753;	Glucose-methanol-choline oxidoreductase, N-terminal; Cellulose-binding domain, fungal; Cellobiose dehydrogenase, cytochrome domain; Glucose-methanol-choline oxidoreductase, C-terminal; FAD/NAD(P)-binding domain;
G0S3E7	290	3.393	Up	0.00121648	N	Carboxylic ester hydrolase	CTHT_0020750	1	1.01e-11	135.8	GQQVYN(1)TVVAK	3	-0.39665	extracellular				K17815	EXO5; exonuclease V [EC:3.1.-.-]		IPR029058; IPR002018;	Alpha/Beta hydrolase fold; Carboxylesterase, type B;
G0S330	45	3.377	Up	5.54e-05	N		CTHT_0019460	0.99968	3.9e-16	142.39	SGGNGNIYQGN(1)CSNNAK	3	-0.25228	extracellular
G0S4V5	462	3.337	Up	0.00030059	N	Carboxypeptidase S OS=Saccharomyces cerevisiae (strain ATCC 204508 / S288c) GN=CPS1 PE=1 SV=2	CTHT_0031810	1	3.75e-07	107.99	YN(1)LTLHAFDGK	3	-0.3858	extracellular	GO:0006508 proteolysis; GO:0008152 metabolic process; GO:0043170 macromolecule metabolic process; GO:0019538 protein metabolic process; GO:0044238 primary metabolic process; GO:0071704 organic substance metabolic process;		GO:0004180 carboxypeptidase activity; GO:0008238 exopeptidase activity; GO:0008233 peptidase activity; GO:0004181 metallocarboxypeptidase activity; GO:0003824 catalytic activity; GO:0008235 metalloexopeptidase activity; GO:0070011 peptidase activity, acting on L-amino acid peptides; GO:0016787 hydrolase activity; GO:0008237 metallopeptidase activity;	K01293	E3.4.17.4; Gly-Xaa carboxypeptidase [EC:3.4.17.4]		IPR011650;	Peptidase M20, dimerisation domain;
G0SGS2	450	3.262	Up	0.000161053	N	Protein disulfide-isomerase	CTHT_0067360	1	6.69e-08	120.57	DKPVTYSGN(1)R	3	0.16491	cytoplasm	GO:0050794 regulation of cellular process; GO:0042592 homeostatic process; GO:0065008 regulation of biological quality; GO:0050789 regulation of biological process; GO:0045454 cell redox homeostasis; GO:0044763 single-organism cellular process; GO:0019725 cellular homeostasis; GO:0044699 single-organism process; GO:0009987 cellular process; GO:0065007 biological regulation;	GO:0043226 organelle; GO:0043231 intracellular membrane-bounded organelle; GO:0043229 intracellular organelle; GO:0005783 endoplasmic reticulum; GO:0044464 cell part; GO:0005622 intracellular; GO:0005737 cytoplasm; GO:0012505 endomembrane system; GO:0044424 intracellular part; GO:0043227 membrane-bounded organelle; GO:0005623 cell; GO:0044444 cytoplasmic part;	GO:0016853 isomerase activity; GO:0003824 catalytic activity;	K09580	PDIA1, P4HB; protein disulfide-isomerase A1 [EC:5.3.4.1]	sce04141 Protein processing in endoplasmic reticulum - Saccharomyces cerevisiae (budding yeast);	IPR005788; IPR013766; IPR012336;	Disulphide isomerase; Thioredoxin domain; Thioredoxin-like fold;
G0RZA2	594	3.22	Up	0.0027612	N	Glucoamylase	CTHT_0002240	0.999605	1.39e-48	210.91	LVGSIPELGSWN(1)TNK	3	0.45677	extracellular	GO:1901575 organic substance catabolic process; GO:0008152 metabolic process; GO:0005976 polysaccharide metabolic process; GO:0009057 macromolecule catabolic process; GO:0043170 macromolecule metabolic process; GO:0000272 polysaccharide catabolic process; GO:0044238 primary metabolic process; GO:0005975 carbohydrate metabolic process; GO:0009056 catabolic process; GO:0071704 organic substance met…		GO:2001070 starch binding; GO:0030247 polysaccharide binding; GO:0003824 catalytic activity; GO:0005488 binding; GO:0004339 glucan 1,4-alpha-glucosidase activity; GO:0016798 hydrolase activity, acting on glycosyl bonds; GO:0015926 glucosidase activity; GO:0004553 hydrolase activity, hydrolyzing O-glycosyl compounds; GO:0030246 carbohydrate binding; GO:0016787 hydrolase activity; GO:0001871 patter…	K01178	SGA1; glucoamylase [EC:3.2.1.3]	sce00500 Starch and sucrose metabolism - Saccharomyces cerevisiae (budding yeast); sce01100 Metabolic pathways - Saccharomyces cerevisiae (budding yeast);	IPR012341; IPR013783; IPR013784; IPR008928; IPR002044;	Six-hairpin glycosidase; Immunoglobulin-like fold; Carbohydrate-binding-like fold; Six-hairpin glycosidase-like; Carbohydrate binding module family 20;
G0SDC6	553	3.211	Up	0.000104282	N		CTHT_0051300	1	1.16e-11	134.3	DVEAVN(1)GTVVR	3	-1.0997	cytoplasm
G0SB94	83	3.195	Up	3.97e-05	N	Hydrolase-like protein	CTHT_0049390	1	7.88e-100	275.83	VYN(1)ETELFFSDNLR	2	0.92542	extracellular	GO:0008152 metabolic process; GO:0005975 carbohydrate metabolic process; GO:0044238 primary metabolic process; GO:0071704 organic substance metabolic process;		GO:0004553 hydrolase activity, hydrolyzing O-glycosyl compounds; GO:0016787 hydrolase activity; GO:0003824 catalytic activity; GO:0016798 hydrolase activity, acting on glycosyl bonds;	K18423	CSE1, CAS, XPO2; exportin-2 (importin alpha re-exporter)		IPR006102; IPR017853; IPR013812; IPR013781; IPR008979;	Glycoside hydrolase, family 2, immunoglobulin-like beta-sandwich; Glycoside hydrolase superfamily; Glycoside hydrolase, family 2/20, immunoglobulin-like beta-sandwich domain; Glycoside hydrolase, catalytic domain; Galactose-binding domain-like;
G0SG85	261	3.061	Up	0.00108034	N	WSC domain-containing protein ARB_07870 OS=Arthroderma benhamiae (strain ATCC MYA-4681 / CBS 112371) GN=ARB_07870 PE=1 SV=1	CTHT_0065420	0.999864	8.55e-55	211.33	VFNSDGN(1)ATISAMADPNAYR	2	-0.51453	extracellular	GO:0008152 metabolic process; GO:0006950 response to stress; GO:0055114 oxidation-reduction process; GO:0044710 single-organism metabolic process; GO:0006979 response to oxidative stress; GO:0044699 single-organism process; GO:0050896 response to stimulus;		GO:0097159 organic cyclic compound binding; GO:1901363 heterocyclic compound binding; GO:0020037 heme binding; GO:0003824 catalytic activity; GO:0005488 binding; GO:0016209 antioxidant activity; GO:0004601 peroxidase activity; GO:0046906 tetrapyrrole binding; GO:0016491 oxidoreductase activity; GO:0016684 oxidoreductase activity, acting on peroxide as acceptor;	K11244	WSC; cell wall integrity and stress response component	sce04011 MAPK signaling pathway - yeast - Saccharomyces cerevisiae (budding yeast); sce04139 Mitophagy - yeast - Saccharomyces cerevisiae (budding yeast);	IPR002889; IPR002016;	Carbohydrate-binding WSC; Haem peroxidase, plant/fungal/bacterial;
G0S404	596	3.029	Up	0.00143707	N	Beta-glucosidase-like protein	CTHT_0022080	1	1.08e-30	174.59	VPQQN(1)FTEGVFIDYR	2	0.089253	cytoplasm	GO:0008152 metabolic process; GO:0005975 carbohydrate metabolic process; GO:0044238 primary metabolic process; GO:0071704 organic substance metabolic process;		GO:0004553 hydrolase activity, hydrolyzing O-glycosyl compounds; GO:0016787 hydrolase activity; GO:0003824 catalytic activity; GO:0016798 hydrolase activity, acting on glycosyl bonds;				IPR001764; IPR002772; IPR026891; IPR017853; IPR016181;	Glycoside hydrolase, family 3, N-terminal; Glycoside hydrolase family 3 C-terminal domain; Fibronectin type III-like domain; Glycoside hydrolase superfamily; Acyl-CoA N-acyltransferase;
G0S434	701	3.022	Up	0.0020187	N	Cellobiose dehydrogenase-like protein	CTHT_0022390	1	3.05e-79	248.1	N(0.005)VAN(0.995)LTWTYPN(1)ASISAR	3	-0.47701	extracellular	GO:0008152 metabolic process; GO:0055114 oxidation-reduction process; GO:0044710 single-organism metabolic process; GO:0044699 single-organism process; GO:0044238 primary metabolic process; GO:0005975 carbohydrate metabolic process; GO:0071704 organic substance metabolic process;	GO:0005576 extracellular region;	GO:1901265 nucleoside phosphate binding; GO:0050660 flavin adenine dinucleotide binding; GO:0043167 ion binding; GO:0030248 cellulose binding; GO:0004553 hydrolase activity, hydrolyzing O-glycosyl compounds; GO:0016787 hydrolase activity; GO:0000166 nucleotide binding; GO:0048037 cofactor binding; GO:0016491 oxidoreductase activity; GO:0016614 oxidoreductase activity, acting on CH-OH group of don…	K00383	GSR, gor; glutathione reductase (NADPH) [EC:1.8.1.7]	sce00480 Glutathione metabolism - Saccharomyces cerevisiae (budding yeast);	IPR000172; IPR000254; IPR015920; IPR007867; IPR023753;	Glucose-methanol-choline oxidoreductase, N-terminal; Cellulose-binding domain, fungal; Cellobiose dehydrogenase, cytochrome domain; Glucose-methanol-choline oxidoreductase, C-terminal; FAD/NAD(P)-binding domain;
G0S434	694	3.022	Up	0.0020187	N	Cellobiose dehydrogenase-like protein	CTHT_0022390	0.999999	3.05e-79	248.1	NVAN(1)LTWTYPN(1)ASISAR	2	1.2309	extracellular	GO:0008152 metabolic process; GO:0055114 oxidation-reduction process; GO:0044710 single-organism metabolic process; GO:0044699 single-organism process; GO:0044238 primary metabolic process; GO:0005975 carbohydrate metabolic process; GO:0071704 organic substance metabolic process;	GO:0005576 extracellular region;	GO:1901265 nucleoside phosphate binding; GO:0050660 flavin adenine dinucleotide binding; GO:0043167 ion binding; GO:0030248 cellulose binding; GO:0004553 hydrolase activity, hydrolyzing O-glycosyl compounds; GO:0016787 hydrolase activity; GO:0000166 nucleotide binding; GO:0048037 cofactor binding; GO:0016491 oxidoreductase activity; GO:0016614 oxidoreductase activity, acting on CH-OH group of don…	K00383	GSR, gor; glutathione reductase (NADPH) [EC:1.8.1.7]	sce00480 Glutathione metabolism - Saccharomyces cerevisiae (budding yeast);	IPR000172; IPR000254; IPR015920; IPR007867; IPR023753;	Glucose-methanol-choline oxidoreductase, N-terminal; Cellulose-binding domain, fungal; Cellobiose dehydrogenase, cytochrome domain; Glucose-methanol-choline oxidoreductase, C-terminal; FAD/NAD(P)-binding domain;
G0RZP6	160	3.016	Up	0.0156376	N		CTHT_0003710	1	2.12e-42	210.38	FNTWLLHN(1)ETVR	3	-0.20337	mitochondria				K09184	GATAF; GATA-binding protein, other eukaryote
G0S879	440	2.923	Up	0.00080184	N		CTHT_0037870	1	1.83e-41	193.47	AFGLTYDIFQPPKN(1)HSK	4	-0.39537	cytoplasm				K01869	LARS, leuS; leucyl-tRNA synthetase [EC:6.1.1.4]	sce00970 Aminoacyl-tRNA biosynthesis - Saccharomyces cerevisiae (budding yeast);
G0RZP6	204	2.88	Up	0.00032393	N		CTHT_0003710	0.999997	2.51e-57	198.98	VN(1)ETSINLNPTDNFWGTAWIPNR	3	0.056986	mitochondria				K09184	GATAF; GATA-binding protein, other eukaryote
G0S1X2	693	2.872	Up	6.07e-05	N	Alpha-glucuronidase	aguA	1	4.39e-15	147.91	DSINNFYFN(1)K	3	0.62789	extracellular	GO:0044036 cell wall macromolecule metabolic process; GO:0044238 primary metabolic process; GO:0005975 carbohydrate metabolic process; GO:0000272 polysaccharide catabolic process; GO:0044237 cellular metabolic process; GO:0045491 xylan metabolic process; GO:0010410 hemicellulose metabolic process; GO:0016052 carbohydrate catabolic process; GO:0071704 organic substance metabolic process; GO:007155…	GO:0005576 extracellular region;	GO:0004553 hydrolase activity, hydrolyzing O-glycosyl compounds; GO:0016787 hydrolase activity; GO:0003824 catalytic activity; GO:0046559 alpha-glucuronidase activity; GO:0016798 hydrolase activity, acting on glycosyl bonds;				IPR011099; IPR029018; IPR011100; IPR017853; IPR005154; IPR013781;	Glycosyl hydrolase family 67, C-terminal; Chitobiase/beta-hexosaminidase domain 2-like; Glycosyl hydrolase family 67, catalytic domain; Glycoside hydrolase superfamily; Alpha glucuronidase, N-terminal; Glycoside hydrolase, catalytic domain;
G0S9R2	88	2.871	Up	6.08e-05	N	Aspergillopepsin-2 OS=Aspergillus niger PE=1 SV=1	CTHT_0046820	0.999815	2.15e-33	177.08	ANPIAN(1)SSNWCGSVNTAPSGK	2	0.38018	extracellular	GO:0006508 proteolysis; GO:0008152 metabolic process; GO:0043170 macromolecule metabolic process; GO:0019538 protein metabolic process; GO:0044238 primary metabolic process; GO:0071704 organic substance metabolic process;		GO:0004175 endopeptidase activity; GO:0008233 peptidase activity; GO:0003824 catalytic activity; GO:0004190 aspartic-type endopeptidase activity; GO:0070011 peptidase activity, acting on L-amino acid peptides; GO:0016787 hydrolase activity; GO:0070001 aspartic-type peptidase activity;	K01880	GARS, glyS1; glycyl-tRNA synthetase [EC:6.1.1.14]	sce00970 Aminoacyl-tRNA biosynthesis - Saccharomyces cerevisiae (budding yeast);	IPR013320;	Concanavalin A-like lectin/glucanase domain;
G0S4Y8	253	2.847	Up	0.000118446	N	Tripeptidyl-peptidase-like protein	CTHT_0032140	1	7.65e-23	160.8	QLYN(1)ITYTPSGPSPVR	3	0.19589	extracellular	GO:0006508 proteolysis; GO:0008152 metabolic process; GO:0043170 macromolecule metabolic process; GO:0019538 protein metabolic process; GO:0044238 primary metabolic process; GO:0071704 organic substance metabolic process;		GO:0004252 serine-type endopeptidase activity; GO:0004175 endopeptidase activity; GO:0008233 peptidase activity; GO:0003824 catalytic activity; GO:0017171 serine hydrolase activity; GO:0008236 serine-type peptidase activity; GO:0070011 peptidase activity, acting on L-amino acid peptides; GO:0016787 hydrolase activity;	K11672	ACTR5, ARP5, INO80M; actin-related protein 5		IPR009020; IPR030400; IPR000209; IPR015366;	Proteinase propeptide inhibitor; Sedolisin domain; Peptidase S8/S53 domain; Peptidase S53, activation domain;
G0SEK2	55	2.832	Up	2.41e-05	N		CTHT_0064040	0.999612	8.05e-59	216.38	GN(1)FTNTPGVTPAPHNPQDHFNR	4	0.023845	extracellular				K12599	SKI2, SKIV2L; antiviral helicase SKI2 [EC:3.6.4.-]	sce03018 RNA degradation - Saccharomyces cerevisiae (budding yeast);
G0SE26	564	2.679	Up	0.0002608	N	Glutaminase-like protein	CTHT_0062180	0.999794	1.06e-32	157.55	ESLIPHNQLCTDDFAGWLAN(1)QTNLALK	4	-0.67918	extracellular				K01581	E4.1.1.17, ODC1, speC, speF; ornithine decarboxylase [EC:4.1.1.17]	sce00330 Arginine and proline metabolism - Saccharomyces cerevisiae (budding yeast); sce00480 Glutathione metabolism - Saccharomyces cerevisiae (budding yeast); sce01100 Metabolic pathways - Saccharomyces cerevisiae (budding yeast); sce01110 Biosynthesis of secondary metabolites - Saccharomyces cerevisiae (budding yeast); sce01130 Biosynthesis of antibiotics - Saccharomyces cerevisiae (budding ye…	IPR033433; IPR032514; IPR014870;	Domain of unknown function DUF5127; Domain of unknown function DUF4965; Domain of unknown function DUF1793;
G0S763	27	2.623	Up	0.03896	N	Antigenic thaumatin-like protein ARB_01932 OS=Arthroderma benhamiae (strain ATCC MYA-4681 / CBS 112371) GN=ARB_01932 PE=1 SV=2	CTHT_0027570	1	5.56e-43	185.09	N(1)N(1)CTETVWLWSVGTN(1)ISAPYR	3	2.8994	extracellular
G0S763	41	2.612	Up	0.039018	N	Antigenic thaumatin-like protein ARB_01932 OS=Arthroderma benhamiae (strain ATCC MYA-4681 / CBS 112371) GN=ARB_01932 PE=1 SV=2	CTHT_0027570	1	1.08e-35	168.68	VRN(0.16)N(0.84)CTETVWLWSVGTN(1)ISAPYR	3	-0.22573	extracellular
G0SAE6	333	2.604	Up	0.00115717	N	Glucanase	CTHT_0042000	0.777102	1.14e-07	72.791	TN(0.777)N(0.223)THVDAIVWVKPGGESDGQCGMAGAPR	4	4.4714	extracellular	GO:0009251 glucan catabolic process; GO:0006073 cellular glucan metabolic process; GO:0044275 cellular carbohydrate catabolic process; GO:0044042 glucan metabolic process; GO:0030243 cellulose metabolic process; GO:0044247 cellular polysaccharide catabolic process; GO:0000272 polysaccharide catabolic process; GO:0044238 primary metabolic process; GO:0005975 carbohydrate metabolic process; GO:0044…		GO:0004553 hydrolase activity, hydrolyzing O-glycosyl compounds; GO:0016787 hydrolase activity; GO:0003824 catalytic activity; GO:0016798 hydrolase activity, acting on glycosyl bonds;	K00128	ALDH; aldehyde dehydrogenase (NAD+) [EC:1.2.1.3]	sce00010 Glycolysis / Gluconeogenesis - Saccharomyces cerevisiae (budding yeast); sce00071 Fatty acid degradation - Saccharomyces cerevisiae (budding yeast); sce00280 Valine, leucine and isoleucine degradation - Saccharomyces cerevisiae (budding yeast); sce00310 Lysine degradation - Saccharomyces cerevisiae (budding yeast); sce00330 Arginine and proline metabolism - Saccharomyces cerevisiae (budd…
G0S2R7	335	2.559	Up	0.0061014	N		CTHT_0018210	0.9471	5.42e-26	169.89	FYEGPWAYN(0.001)LN(0.052)N(0.947)K	2	-0.20543	extracellular				K08293	SMK1; sporulation-specific mitogen-activated protein kinase SMK1&#160; [EC:2.7.11.24]		IPR029018;	Chitobiase/beta-hexosaminidase domain 2-like;
G0S763	28	2.53	Up	0.036957	N	Antigenic thaumatin-like protein ARB_01932 OS=Arthroderma benhamiae (strain ATCC MYA-4681 / CBS 112371) GN=ARB_01932 PE=1 SV=2	CTHT_0027570	1	5.56e-43	185.09	N(1)N(1)CTETVWLWSVGTN(1)ISAPYR	3	2.8994	extracellular
G0S2R7	879	2.421	Up	0.000118221	N		CTHT_0018210	0.999989	7.29e-66	218.43	TAENVN(1)VTYHIFEHYGR	4	-0.13676	extracellular				K08293	SMK1; sporulation-specific mitogen-activated protein kinase SMK1&#160; [EC:2.7.11.24]		IPR029018;	Chitobiase/beta-hexosaminidase domain 2-like;
G0SCL8	33	2.391	Up	0.0098793	N	Beta-hexosaminidase	CTHT_0057690	1	9.32e-16	142.91	TGN(1)TTLFLHQNLEIK	3	-0.11265	extracellular	GO:0008152 metabolic process; GO:0005975 carbohydrate metabolic process; GO:0044238 primary metabolic process; GO:0071704 organic substance metabolic process;		GO:0004563 beta-N-acetylhexosaminidase activity; GO:0004553 hydrolase activity, hydrolyzing O-glycosyl compounds; GO:0016787 hydrolase activity; GO:0003824 catalytic activity; GO:0015929 hexosaminidase activity; GO:0016798 hydrolase activity, acting on glycosyl bonds;	K03854	KTR; mannosyltransferase [EC:2.4.1.-]		IPR029018; IPR029019; IPR015883; IPR017853; IPR013781;	Chitobiase/beta-hexosaminidase domain 2-like; Beta-hexosaminidase, eukaryotic type, N-terminal; Glycoside hydrolase family 20, catalytic domain; Glycoside hydrolase superfamily; Glycoside hydrolase, catalytic domain;
G0RZP6	334	2.358	Up	0.0020362	N		CTHT_0003710	1	7.05e-22	153.23	N(1)SLN(1)ITLPCKDDSE	2	-0.58254	mitochondria				K09184	GATAF; GATA-binding protein, other eukaryote
G0S2R7	75	2.356	Up	0.000103233	N		CTHT_0018210	1	7.59e-54	217.2	VTGVN(1)YTLSNGQR	2	-0.38094	extracellular				K08293	SMK1; sporulation-specific mitogen-activated protein kinase SMK1&#160; [EC:2.7.11.24]		IPR029018;	Chitobiase/beta-hexosaminidase domain 2-like;
G0S8M1	234	2.34	Up	0.000159486	N	Acetylesterase OS=Hypocrea jecorina GN=aes1 PE=1 SV=1	CTHT_0038570	1	8.82e-16	158.42	YN(1)MTEYGQK	3	-1.0211	extracellular			GO:0016787 hydrolase activity; GO:0003824 catalytic activity; GO:0016788 hydrolase activity, acting on ester bonds;				IPR001087; IPR013830;	GDSL lipase/esterase; SGNH hydrolase-type esterase domain;
G0S0F5	14	2.332	Up	7.58e-05	N		CTHT_0009840	1	2.59e-38	183.06	LFTFAHN(1)LSEITNK	3	-0.37524	mitochondria				K12816	CDC40, PRP17; pre-mRNA-processing factor 17	sce03040 Spliceosome - Saccharomyces cerevisiae (budding yeast);
G0RZP6	137	2.3	Up	0.00057838	N		CTHT_0003710	1	1.23e-55	215.98	HQVVN(1)VTQEIEIDDVEALTR	3	0.76314	mitochondria				K09184	GATAF; GATA-binding protein, other eukaryote
G0S2R7	662	2.252	Up	3.75e-06	N		CTHT_0018210	1	6.76e-31	168.69	QIQEVLTLSAADAN(1)LTKR	3	-0.017003	extracellular				K08293	SMK1; sporulation-specific mitogen-activated protein kinase SMK1&#160; [EC:2.7.11.24]		IPR029018;	Chitobiase/beta-hexosaminidase domain 2-like;
G0S1X2	585	2.25	Up	9.58e-05	N	Alpha-glucuronidase	aguA	1	2.05e-17	140.28	TVWN(1)GTGFAGQYPPEVAAK	3	0.49912	extracellular	GO:0044036 cell wall macromolecule metabolic process; GO:0044238 primary metabolic process; GO:0005975 carbohydrate metabolic process; GO:0000272 polysaccharide catabolic process; GO:0044237 cellular metabolic process; GO:0045491 xylan metabolic process; GO:0010410 hemicellulose metabolic process; GO:0016052 carbohydrate catabolic process; GO:0071704 organic substance metabolic process; GO:007155…	GO:0005576 extracellular region;	GO:0004553 hydrolase activity, hydrolyzing O-glycosyl compounds; GO:0016787 hydrolase activity; GO:0003824 catalytic activity; GO:0046559 alpha-glucuronidase activity; GO:0016798 hydrolase activity, acting on glycosyl bonds;				IPR011099; IPR029018; IPR011100; IPR017853; IPR005154; IPR013781;	Glycosyl hydrolase family 67, C-terminal; Chitobiase/beta-hexosaminidase domain 2-like; Glycosyl hydrolase family 67, catalytic domain; Glycoside hydrolase superfamily; Alpha glucuronidase, N-terminal; Glycoside hydrolase, catalytic domain;
G0SE26	105	2.245	Up	0.000115828	N	Glutaminase-like protein	CTHT_0062180	1	5.15e-43	186.11	ITYPEYLGANFDASTTN(1)LTYR	2	0.2182	extracellular				K01581	E4.1.1.17, ODC1, speC, speF; ornithine decarboxylase [EC:4.1.1.17]	sce00330 Arginine and proline metabolism - Saccharomyces cerevisiae (budding yeast); sce00480 Glutathione metabolism - Saccharomyces cerevisiae (budding yeast); sce01100 Metabolic pathways - Saccharomyces cerevisiae (budding yeast); sce01110 Biosynthesis of secondary metabolites - Saccharomyces cerevisiae (budding yeast); sce01130 Biosynthesis of antibiotics - Saccharomyces cerevisiae (budding ye…	IPR033433; IPR032514; IPR014870;	Domain of unknown function DUF5127; Domain of unknown function DUF4965; Domain of unknown function DUF1793;
G0SAE6	267	2.196	Up	3.61e-05	N	Glucanase	CTHT_0042000	0.999998	2.88e-47	174.15	EN(1)YTEWSNSWDESHYVSSLAPFLEEEGLPSR	4	-0.50665	extracellular	GO:0009251 glucan catabolic process; GO:0006073 cellular glucan metabolic process; GO:0044275 cellular carbohydrate catabolic process; GO:0044042 glucan metabolic process; GO:0030243 cellulose metabolic process; GO:0044247 cellular polysaccharide catabolic process; GO:0000272 polysaccharide catabolic process; GO:0044238 primary metabolic process; GO:0005975 carbohydrate metabolic process; GO:0044…		GO:0004553 hydrolase activity, hydrolyzing O-glycosyl compounds; GO:0016787 hydrolase activity; GO:0003824 catalytic activity; GO:0016798 hydrolase activity, acting on glycosyl bonds;	K00128	ALDH; aldehyde dehydrogenase (NAD+) [EC:1.2.1.3]	sce00010 Glycolysis / Gluconeogenesis - Saccharomyces cerevisiae (budding yeast); sce00071 Fatty acid degradation - Saccharomyces cerevisiae (budding yeast); sce00280 Valine, leucine and isoleucine degradation - Saccharomyces cerevisiae (budding yeast); sce00310 Lysine degradation - Saccharomyces cerevisiae (budding yeast); sce00330 Arginine and proline metabolism - Saccharomyces cerevisiae (budd…
G0S2R7	1054	2.19	Up	0.0096175	N		CTHT_0018210	1	1.32e-53	206.21	N(1)ATSFLNEVGTVGGWSSK	2	-0.38003	extracellular				K08293	SMK1; sporulation-specific mitogen-activated protein kinase SMK1&#160; [EC:2.7.11.24]		IPR029018;	Chitobiase/beta-hexosaminidase domain 2-like;
G0SDX5	23	2.187	Up	0.00025734	N		CTHT_0053340	1	1.21e-09	119	GN(1)FTIDPASVEPR	3	0.39262	extracellular
G0RZP6	331	2.178	Up	0.020416	N		CTHT_0003710	1	4.05e-06	97.235	N(1)SLN(1)ITLPCKDDSE	2	-0.58254	mitochondria				K09184	GATAF; GATA-binding protein, other eukaryote
G0SAS3	194	2.158	Up	0.000115626	N	Hedgehog receptor-like protein	CTHT_0043300	1	4.31e-12	155.75	N(1)YTQLLR	2	0.28429	plasma		GO:0031224 intrinsic component of membrane; GO:0016020 membrane; GO:0016021 integral component of membrane; GO:0044425 membrane part;		K12385	NPC1; Niemann-Pick C1 protein		IPR032190; IPR000731;	Niemann-Pick C1, N-terminal; Sterol-sensing domain;
G0SCB0	266	2.142	Up	0.0035226	N	Trehalase	CTHT_0056580	1	3.05e-36	208.25	EYTFWTTN(1)R	2	0.40899	extracellular	GO:0044723 single-organism carbohydrate metabolic process; GO:0008152 metabolic process; GO:0044262 cellular carbohydrate metabolic process; GO:0044710 single-organism metabolic process; GO:0044763 single-organism cellular process; GO:0044699 single-organism process; GO:0009311 oligosaccharide metabolic process; GO:0005984 disaccharide metabolic process; GO:0005975 carbohydrate metabolic process;…		GO:0004553 hydrolase activity, hydrolyzing O-glycosyl compounds; GO:0004555 alpha,alpha-trehalase activity; GO:0016787 hydrolase activity; GO:0015927 trehalase activity; GO:0003824 catalytic activity; GO:0016798 hydrolase activity, acting on glycosyl bonds;	K01194	TREH, treA, treF; alpha,alpha-trehalase [EC:3.2.1.28]	sce00500 Starch and sucrose metabolism - Saccharomyces cerevisiae (budding yeast); sce01100 Metabolic pathways - Saccharomyces cerevisiae (budding yeast);	IPR008928;	Six-hairpin glycosidase-like;
G0SCB0	305	2.083	Up	0.0024045	N	Trehalase	CTHT_0056580	0.922891	9.22e-71	216.71	EDWITAN(0.039)N(0.923)ESYYAN(0.039)SGIIYPVHKPLTDVEK	6	-0.17076	extracellular	GO:0044723 single-organism carbohydrate metabolic process; GO:0008152 metabolic process; GO:0044262 cellular carbohydrate metabolic process; GO:0044710 single-organism metabolic process; GO:0044763 single-organism cellular process; GO:0044699 single-organism process; GO:0009311 oligosaccharide metabolic process; GO:0005984 disaccharide metabolic process; GO:0005975 carbohydrate metabolic process;…		GO:0004553 hydrolase activity, hydrolyzing O-glycosyl compounds; GO:0004555 alpha,alpha-trehalase activity; GO:0016787 hydrolase activity; GO:0015927 trehalase activity; GO:0003824 catalytic activity; GO:0016798 hydrolase activity, acting on glycosyl bonds;	K01194	TREH, treA, treF; alpha,alpha-trehalase [EC:3.2.1.28]	sce00500 Starch and sucrose metabolism - Saccharomyces cerevisiae (budding yeast); sce01100 Metabolic pathways - Saccharomyces cerevisiae (budding yeast);	IPR008928;	Six-hairpin glycosidase-like;
G0SBN0	237	2.083	Up	0.0017795	N	14-3-3 protein homolog OS=Candida albicans (strain SC5314 / ATCC MYA-2876) GN=BMH1 PE=3 SV=2	CTHT_0054160	0.999972	9.85e-17	95.459	DNLTLWTSSDN(1)GEPEPVAEPSKEEKPAEEK	5	1.0206	cytoplasm,nucleus			GO:0019904 protein domain specific binding; GO:0005515 protein binding; GO:0005488 binding;	K06630	YWHAE; 14-3-3 protein epsilon	sce04011 MAPK signaling pathway - yeast - Saccharomyces cerevisiae (budding yeast);	IPR023410;	14-3-3 domain;
G0S310	367	2.056	Up	0.000144164	N		CTHT_0019240	1	5.49e-20	148.57	GN(1)ATPAFLEYGQK	2	0.61844	mitochondria							IPR029058; IPR000073;	Alpha/Beta hydrolase fold; Alpha/beta hydrolase fold-1;
G0SFD1	503	2.046	Up	0.00069517	N	Probable mannosyl-oligosaccharide glucosidase OS=Schizosaccharomyces pombe (strain 972 / ATCC 24843) GN=SPAC6G10.09 PE=3 SV=1	CTHT_0061620	0.974017	1.4e-08	133.81	KN(0.026)N(0.974)ASQPVVK	3	-0.18111	extracellular			GO:0003824 catalytic activity;	K01228	GCS1; mannosyl-oligosaccharide glucosidase [EC:3.2.1.106]	sce00510 N-Glycan biosynthesis - Saccharomyces cerevisiae (budding yeast); sce01100 Metabolic pathways - Saccharomyces cerevisiae (budding yeast); sce04141 Protein processing in endoplasmic reticulum - Saccharomyces cerevisiae (budding yeast);	IPR031631; IPR031335; IPR008928;	Glycosyl hydrolase family 63, N-terminal; Glycosyl hydrolase family 63, C-terminal; Six-hairpin glycosidase-like;
G0RZA2	561	2.026	Up	0.00062328	N	Glucoamylase	CTHT_0002240	0.904854	2.11e-14	130.36	N(0.905)AN(0.095)EVYVTFHHR	4	-0.74083	extracellular	GO:1901575 organic substance catabolic process; GO:0008152 metabolic process; GO:0005976 polysaccharide metabolic process; GO:0009057 macromolecule catabolic process; GO:0043170 macromolecule metabolic process; GO:0000272 polysaccharide catabolic process; GO:0044238 primary metabolic process; GO:0005975 carbohydrate metabolic process; GO:0009056 catabolic process; GO:0071704 organic substance met…		GO:2001070 starch binding; GO:0030247 polysaccharide binding; GO:0003824 catalytic activity; GO:0005488 binding; GO:0004339 glucan 1,4-alpha-glucosidase activity; GO:0016798 hydrolase activity, acting on glycosyl bonds; GO:0015926 glucosidase activity; GO:0004553 hydrolase activity, hydrolyzing O-glycosyl compounds; GO:0030246 carbohydrate binding; GO:0016787 hydrolase activity; GO:0001871 patter…	K01178	SGA1; glucoamylase [EC:3.2.1.3]	sce00500 Starch and sucrose metabolism - Saccharomyces cerevisiae (budding yeast); sce01100 Metabolic pathways - Saccharomyces cerevisiae (budding yeast);	IPR012341; IPR013783; IPR013784; IPR008928; IPR002044;	Six-hairpin glycosidase; Immunoglobulin-like fold; Carbohydrate-binding-like fold; Six-hairpin glycosidase-like; Carbohydrate binding module family 20;
G0S1X2	743	2.006	Up	0.002605	N	Alpha-glucuronidase	aguA	1	2.53e-43	192.62	CIVTETN(1)STVGVASTVLSNIK	3	-0.40041	extracellular	GO:0044036 cell wall macromolecule metabolic process; GO:0044238 primary metabolic process; GO:0005975 carbohydrate metabolic process; GO:0000272 polysaccharide catabolic process; GO:0044237 cellular metabolic process; GO:0045491 xylan metabolic process; GO:0010410 hemicellulose metabolic process; GO:0016052 carbohydrate catabolic process; GO:0071704 organic substance metabolic process; GO:007155…	GO:0005576 extracellular region;	GO:0004553 hydrolase activity, hydrolyzing O-glycosyl compounds; GO:0016787 hydrolase activity; GO:0003824 catalytic activity; GO:0046559 alpha-glucuronidase activity; GO:0016798 hydrolase activity, acting on glycosyl bonds;				IPR011099; IPR029018; IPR011100; IPR017853; IPR005154; IPR013781;	Glycosyl hydrolase family 67, C-terminal; Chitobiase/beta-hexosaminidase domain 2-like; Glycosyl hydrolase family 67, catalytic domain; Glycoside hydrolase superfamily; Alpha glucuronidase, N-terminal; Glycoside hydrolase, catalytic domain;
G0SA61	409	2.005	Up	9.84e-05	N		CTHT_0041120	1	1.21e-06	124.67	LSYVN(1)FSAK	2	-0.0048447	extracellular			GO:0003824 catalytic activity;	K15458	SAP185_190; SIT4-associating protein SAP185/190		IPR011041; IPR011042;	Soluble quinoprotein glucose/sorbosone dehydrogenase; Six-bladed beta-propeller, TolB-like;
G0S770	337	1.997	Up	8.1e-07	N	Transcription initiation factor TFIID-like protein	CTHT_0027640	1	0.00572711	61.602	YGASN(1)ALLR	2	-0.33161	cytoplasm	GO:0050794 regulation of cellular process; GO:0006725 cellular aromatic compound metabolic process; GO:0097659 nucleic acid-templated transcription; GO:0060255 regulation of macromolecule metabolic process; GO:0006352 DNA-templated transcription, initiation; GO:0019219 regulation of nucleobase-containing compound metabolic process; GO:0009058 biosynthetic process; GO:0044237 cellular metabolic pr…	GO:0043226 organelle; GO:0043231 intracellular membrane-bounded organelle; GO:0043229 intracellular organelle; GO:0005634 nucleus; GO:0044464 cell part; GO:0005622 intracellular; GO:0044424 intracellular part; GO:0043227 membrane-bounded organelle; GO:0005623 cell;	GO:0005515 protein binding; GO:0046982 protein heterodimerization activity; GO:0005488 binding; GO:0046983 protein dimerization activity;	K03131	TAF6; transcription initiation factor TFIID subunit 6	sce03022 Basal transcription factors - Saccharomyces cerevisiae (budding yeast);	IPR011442; IPR011989; IPR009072; IPR004823;	TAF6, C-terminal HEAT repeat domain; Armadillo-like helical; Histone-fold; TATA box binding protein associated factor (TAF);
G0S0U0	286	1.994	Up	0.0079968	N	Probable mannan endo-1,4-beta-mannosidase E OS=Emericella nidulans (strain FGSC A4 / ATCC 38163 / CBS 112.46 / NRRL 194 /M139) GN=manE PE=3 SV=1	CTHT_0011220	0.953979	6.39e-16	121.25	ATDFDVEQALSSTTN(0.046)AN(0.954)YTLIIR	3	0.91887	extracellular	GO:0008152 metabolic process; GO:0005976 polysaccharide metabolic process; GO:0043170 macromolecule metabolic process; GO:0044238 primary metabolic process; GO:0005975 carbohydrate metabolic process; GO:0071704 organic substance metabolic process; GO:0006080 substituted mannan metabolic process;		GO:0016985 mannan endo-1,4-beta-mannosidase activity; GO:0004567 beta-mannosidase activity; GO:0015923 mannosidase activity; GO:0003824 catalytic activity; GO:0005488 binding; GO:0016798 hydrolase activity, acting on glycosyl bonds; GO:0004553 hydrolase activity, hydrolyzing O-glycosyl compounds; GO:0030246 carbohydrate binding; GO:0016787 hydrolase activity;	K10413	DYNC1H; dynein heavy chain 1, cytosolic	sce04145 Phagosome - Saccharomyces cerevisiae (budding yeast);	IPR022790; IPR005084; IPR017853; IPR008979; IPR013781;	Glycosyl hydrolase family 26 domain; Carbohydrate binding module family 6; Glycoside hydrolase superfamily; Galactose-binding domain-like; Glycoside hydrolase, catalytic domain;
G0S349	199	1.979	Up	0.00139553	N	Putative cellulose binding protein	CTHT_0019650	1	0.0133093	56.916	SAEEWGN(1)R	2	-1.5791	extracellular	GO:0008152 metabolic process; GO:0005975 carbohydrate metabolic process; GO:0044238 primary metabolic process; GO:0071704 organic substance metabolic process;	GO:0005576 extracellular region;	GO:0004553 hydrolase activity, hydrolyzing O-glycosyl compounds; GO:0030248 cellulose binding; GO:0030246 carbohydrate binding; GO:0016787 hydrolase activity; GO:0030247 polysaccharide binding; GO:0001871 pattern binding; GO:0003824 catalytic activity; GO:0005488 binding; GO:0016798 hydrolase activity, acting on glycosyl bonds;	K01515	nudF; ADP-ribose pyrophosphatase [EC:3.6.1.13]	sce00230 Purine metabolism - Saccharomyces cerevisiae (budding yeast);	IPR029058; IPR000254;	Alpha/Beta hydrolase fold; Cellulose-binding domain, fungal;
G0S5P8	72	1.976	Up	0.00169715	N	Polysaccharide monooxygenase Cel61a OS=Myceliophthora thermophila (strain ATCC 42464 / BCRC 31852 / DSM 1799) GN=Cel61a PE=1 SV=1	CTHT_0025030	1	2.83e-57	202.66	FN(1)TADIICHR	3	-0.18108	extracellular	GO:0008152 metabolic process; GO:0005975 carbohydrate metabolic process; GO:0044238 primary metabolic process; GO:0071704 organic substance metabolic process;	GO:0005576 extracellular region;	GO:0004553 hydrolase activity, hydrolyzing O-glycosyl compounds; GO:0030248 cellulose binding; GO:0030246 carbohydrate binding; GO:0016787 hydrolase activity; GO:0030247 polysaccharide binding; GO:0001871 pattern binding; GO:0003824 catalytic activity; GO:0005488 binding; GO:0016798 hydrolase activity, acting on glycosyl bonds;	K06158	ABCF3; ATP-binding cassette, subfamily F, member 3		IPR000254;	Cellulose-binding domain, fungal;
G0S1K5	222	1.975	Up	0.02146	N	Nuclease S1 OS=Aspergillus oryzae (strain ATCC 42149 / RIB 40) GN=nucS PE=1 SV=2	CTHT_0013930	1	3.2e-41	193.8	AAN(1)LSDPVGTALEWAR	2	-0.039423	extracellular	GO:0044265 cellular macromolecule catabolic process; GO:0006308 DNA catabolic process; GO:0006725 cellular aromatic compound metabolic process; GO:0006259 DNA metabolic process; GO:1901360 organic cyclic compound metabolic process; GO:0006807 nitrogen compound metabolic process; GO:0044238 primary metabolic process; GO:0044237 cellular metabolic process; GO:0071704 organic substance metabolic pro…		GO:0097159 organic cyclic compound binding; GO:1901363 heterocyclic compound binding; GO:0003824 catalytic activity; GO:0005488 binding; GO:0003676 nucleic acid binding; GO:0016788 hydrolase activity, acting on ester bonds; GO:0004518 nuclease activity; GO:0016787 hydrolase activity; GO:0004519 endonuclease activity;	K01739	metB; cystathionine gamma-synthase [EC:2.5.1.48]	sce00270 Cysteine and methionine metabolism - Saccharomyces cerevisiae (budding yeast); sce00450 Selenocompound metabolism - Saccharomyces cerevisiae (budding yeast); sce00920 Sulfur metabolism - Saccharomyces cerevisiae (budding yeast); sce01100 Metabolic pathways - Saccharomyces cerevisiae (budding yeast); sce01110 Biosynthesis of secondary metabolites - Saccharomyces cerevisiae (budding yeast)…	IPR008947;	Phospholipase C/P1 nuclease domain;
G0SCL8	49	1.965	Up	0.017403	N	Beta-hexosaminidase	CTHT_0057690	0.805098	7.75e-14	108.94	YN(0.195)DN(0.805)LTQYTFGYEAATFDSHDIVR	3	-0.73842	extracellular	GO:0008152 metabolic process; GO:0005975 carbohydrate metabolic process; GO:0044238 primary metabolic process; GO:0071704 organic substance metabolic process;		GO:0004563 beta-N-acetylhexosaminidase activity; GO:0004553 hydrolase activity, hydrolyzing O-glycosyl compounds; GO:0016787 hydrolase activity; GO:0003824 catalytic activity; GO:0015929 hexosaminidase activity; GO:0016798 hydrolase activity, acting on glycosyl bonds;	K03854	KTR; mannosyltransferase [EC:2.4.1.-]		IPR029018; IPR029019; IPR015883; IPR017853; IPR013781;	Chitobiase/beta-hexosaminidase domain 2-like; Beta-hexosaminidase, eukaryotic type, N-terminal; Glycoside hydrolase family 20, catalytic domain; Glycoside hydrolase superfamily; Glycoside hydrolase, catalytic domain;
G0S1X2	317	1.919	Up	0.00058068	N	Alpha-glucuronidase	aguA	1	8.35e-39	194	ANSEGQPGPMTYN(1)R	2	-0.48059	extracellular	GO:0044036 cell wall macromolecule metabolic process; GO:0044238 primary metabolic process; GO:0005975 carbohydrate metabolic process; GO:0000272 polysaccharide catabolic process; GO:0044237 cellular metabolic process; GO:0045491 xylan metabolic process; GO:0010410 hemicellulose metabolic process; GO:0016052 carbohydrate catabolic process; GO:0071704 organic substance metabolic process; GO:007155…	GO:0005576 extracellular region;	GO:0004553 hydrolase activity, hydrolyzing O-glycosyl compounds; GO:0016787 hydrolase activity; GO:0003824 catalytic activity; GO:0046559 alpha-glucuronidase activity; GO:0016798 hydrolase activity, acting on glycosyl bonds;				IPR011099; IPR029018; IPR011100; IPR017853; IPR005154; IPR013781;	Glycosyl hydrolase family 67, C-terminal; Chitobiase/beta-hexosaminidase domain 2-like; Glycosyl hydrolase family 67, catalytic domain; Glycoside hydrolase superfamily; Alpha glucuronidase, N-terminal; Glycoside hydrolase, catalytic domain;
G0S477	203	1.915	Up	0.00030454	N	Glucanase	CTHT_0031000	0.987038	0.000963566	51.001	FIN(0.987)GEAN(0.012)IENWTPSTNDANAGFGR	3	0.14391	extracellular	GO:0008152 metabolic process; GO:0005975 carbohydrate metabolic process; GO:0044238 primary metabolic process; GO:0071704 organic substance metabolic process;	GO:0005576 extracellular region;	GO:0004553 hydrolase activity, hydrolyzing O-glycosyl compounds; GO:0030248 cellulose binding; GO:0030246 carbohydrate binding; GO:0016787 hydrolase activity; GO:0030247 polysaccharide binding; GO:0001871 pattern binding; GO:0003824 catalytic activity; GO:0005488 binding; GO:0016798 hydrolase activity, acting on glycosyl bonds;				IPR000254; IPR013320;	Cellulose-binding domain, fungal; Concanavalin A-like lectin/glucanase domain;
G0SDZ7	66	1.904	Up	0.0046626	N		CTHT_0053570	1	1.04e-43	196.31	CITVPSPNESQAN(1)ATTDCVAK	3	-0.025183	extracellular				K17793	TIM12; mitochondrial import inner membrane translocase subunit TIM12
G0S9A3	472	1.864	Up	0.024515	N	Acetyltransferase-like protein	CTHT_0045110	0.999654	0.00599401	40.384	FN(1)N(0.999)STN(0.001)PN(0.001)LGVSPTERARLFR	3	2.5645	nucleus	GO:0050794 regulation of cellular process; GO:0010468 regulation of gene expression; GO:0006355 regulation of transcription, DNA-templated; GO:0031326 regulation of cellular biosynthetic process; GO:0080090 regulation of primary metabolic process; GO:0060255 regulation of macromolecule metabolic process; GO:0019219 regulation of nucleobase-containing compound metabolic process; GO:0010556 regulat…	GO:0043226 organelle; GO:0043231 intracellular membrane-bounded organelle; GO:0043229 intracellular organelle; GO:0005634 nucleus; GO:0044464 cell part; GO:0005622 intracellular; GO:0044424 intracellular part; GO:0043227 membrane-bounded organelle; GO:0005623 cell;	GO:0000981 RNA polymerase II transcription factor activity, sequence-specific DNA binding; GO:0016746 transferase activity, transferring acyl groups; GO:0046914 transition metal ion binding; GO:0003824 catalytic activity; GO:0005488 binding; GO:0043167 ion binding; GO:0001071 nucleic acid binding transcription factor activity; GO:0046872 metal ion binding; GO:0043169 cation binding; GO:0008270 zi…				IPR001138; IPR011004; IPR024688;	Zn(2)-C6 fungal-type DNA-binding domain; Trimeric LpxA-like; Maltose/galactoside acetyltransferase;
G0S9A3	473	1.864	Up	0.024515	N	Acetyltransferase-like protein	CTHT_0045110	0.998825	0.00599401	40.384	FN(1)N(0.999)STN(0.001)PN(0.001)LGVSPTERARLFR	3	2.5645	nucleus	GO:0050794 regulation of cellular process; GO:0010468 regulation of gene expression; GO:0006355 regulation of transcription, DNA-templated; GO:0031326 regulation of cellular biosynthetic process; GO:0080090 regulation of primary metabolic process; GO:0060255 regulation of macromolecule metabolic process; GO:0019219 regulation of nucleobase-containing compound metabolic process; GO:0010556 regulat…	GO:0043226 organelle; GO:0043231 intracellular membrane-bounded organelle; GO:0043229 intracellular organelle; GO:0005634 nucleus; GO:0044464 cell part; GO:0005622 intracellular; GO:0044424 intracellular part; GO:0043227 membrane-bounded organelle; GO:0005623 cell;	GO:0000981 RNA polymerase II transcription factor activity, sequence-specific DNA binding; GO:0016746 transferase activity, transferring acyl groups; GO:0046914 transition metal ion binding; GO:0003824 catalytic activity; GO:0005488 binding; GO:0043167 ion binding; GO:0001071 nucleic acid binding transcription factor activity; GO:0046872 metal ion binding; GO:0043169 cation binding; GO:0008270 zi…				IPR001138; IPR011004; IPR024688;	Zn(2)-C6 fungal-type DNA-binding domain; Trimeric LpxA-like; Maltose/galactoside acetyltransferase;
G0S0Y4	51	1.846	Up	0.0062015	N	U6 snRNA-associated Sm-like protein LSm7 OS=Schizosaccharomyces pombe (strain 972 / ATCC 24843) GN=lsm7 PE=1 SV=1	CTHT_0011670	1	9.55e-07	70.718	GGSSAAGSAAGMPGASGN(1)AQN(1)QDKERPK	5	3.3664	nucleus	GO:0006725 cellular aromatic compound metabolic process; GO:0060255 regulation of macromolecule metabolic process; GO:0048519 negative regulation of biological process; GO:0044237 cellular metabolic process; GO:0071704 organic substance metabolic process; GO:0044270 cellular nitrogen compound catabolic process; GO:0000398 mRNA splicing, via spliceosome; GO:0008152 metabolic process; GO:0000377 RN…			K12626	LSM7; U6 snRNA-associated Sm-like protein LSm7	sce03018 RNA degradation - Saccharomyces cerevisiae (budding yeast); sce03040 Spliceosome - Saccharomyces cerevisiae (budding yeast);	IPR001163; IPR010920;	LSM domain, eukaryotic/archaea-type; LSM domain;
G0S1X2	48	1.838	Up	0.0029411	N	Alpha-glucuronidase	aguA	1	7.54e-25	158.44	LPSAIVTLN(1)ATEGSPVYTAGK	4	-0.10289	extracellular	GO:0044036 cell wall macromolecule metabolic process; GO:0044238 primary metabolic process; GO:0005975 carbohydrate metabolic process; GO:0000272 polysaccharide catabolic process; GO:0044237 cellular metabolic process; GO:0045491 xylan metabolic process; GO:0010410 hemicellulose metabolic process; GO:0016052 carbohydrate catabolic process; GO:0071704 organic substance metabolic process; GO:007155…	GO:0005576 extracellular region;	GO:0004553 hydrolase activity, hydrolyzing O-glycosyl compounds; GO:0016787 hydrolase activity; GO:0003824 catalytic activity; GO:0046559 alpha-glucuronidase activity; GO:0016798 hydrolase activity, acting on glycosyl bonds;				IPR011099; IPR029018; IPR011100; IPR017853; IPR005154; IPR013781;	Glycosyl hydrolase family 67, C-terminal; Chitobiase/beta-hexosaminidase domain 2-like; Glycosyl hydrolase family 67, catalytic domain; Glycoside hydrolase superfamily; Alpha glucuronidase, N-terminal; Glycoside hydrolase, catalytic domain;
G0S2R7	994	1.836	Up	0.00081873	N		CTHT_0018210	1	5.42e-16	130.27	HEN(1)YTVSTFAVPEAGAYK	4	-0.13756	extracellular				K08293	SMK1; sporulation-specific mitogen-activated protein kinase SMK1&#160; [EC:2.7.11.24]		IPR029018;	Chitobiase/beta-hexosaminidase domain 2-like;
G0S0Y4	48	1.832	Up	0.00021617	N	U6 snRNA-associated Sm-like protein LSm7 OS=Schizosaccharomyces pombe (strain 972 / ATCC 24843) GN=lsm7 PE=1 SV=1	CTHT_0011670	1	1.08e-10	88.541	GGSSAAGSAAGMPGASGN(1)AQN(1)QDKERPK	5	3.3664	nucleus	GO:0006725 cellular aromatic compound metabolic process; GO:0060255 regulation of macromolecule metabolic process; GO:0048519 negative regulation of biological process; GO:0044237 cellular metabolic process; GO:0071704 organic substance metabolic process; GO:0044270 cellular nitrogen compound catabolic process; GO:0000398 mRNA splicing, via spliceosome; GO:0008152 metabolic process; GO:0000377 RN…			K12626	LSM7; U6 snRNA-associated Sm-like protein LSm7	sce03018 RNA degradation - Saccharomyces cerevisiae (budding yeast); sce03040 Spliceosome - Saccharomyces cerevisiae (budding yeast);	IPR001163; IPR010920;	LSM domain, eukaryotic/archaea-type; LSM domain;
G0S310	70	1.831	Up	0.023335	N		CTHT_0019240	0.999972	9.23e-16	105.55	ISWIPCGTLNNELLECTN(1)LSVPIDHFSER	3	0.78675	mitochondria							IPR029058; IPR000073;	Alpha/Beta hydrolase fold; Alpha/beta hydrolase fold-1;
G0SG40	235	1.826	Up	0.00047637	N	Beta-glucosidase-like protein	CTHT_0064940	1	1.81e-29	184.34	LN(1)GTWLCENDR	2	-0.17983	extracellular	GO:0008152 metabolic process; GO:0005975 carbohydrate metabolic process; GO:0044238 primary metabolic process; GO:0071704 organic substance metabolic process;		GO:0004553 hydrolase activity, hydrolyzing O-glycosyl compounds; GO:0016787 hydrolase activity; GO:0003824 catalytic activity; GO:0016798 hydrolase activity, acting on glycosyl bonds;	K14816	REI1; pre-60S factor REI1		IPR002772; IPR001764; IPR026891; IPR017853;	Glycoside hydrolase family 3 C-terminal domain; Glycoside hydrolase, family 3, N-terminal; Fibronectin type III-like domain; Glycoside hydrolase superfamily;
G0RZF8	29	1.778	Up	0.0015778	N	Export control protein CHS7-like protein	CTHT_0002810	1	1.82e-76	233.45	DTTLPICNLISPFHN(1)QTGPWDGCSLK	3	1.19	plasma				K17686	copA, ATP7; Cu+-exporting ATPase [EC:3.6.3.54]
G0S6W0	977	1.772	Up	0.000157722	N	Alkaline phosphatase	CTHT_0027060	1	5.44e-54	223.06	AN(1)ASAEYLSFLLR	3	-0.33903	plasma	GO:0044267 cellular protein metabolic process; GO:0044238 primary metabolic process; GO:0006470 protein dephosphorylation; GO:0016311 dephosphorylation; GO:0044237 cellular metabolic process; GO:0006796 phosphate-containing compound metabolic process; GO:0071704 organic substance metabolic process; GO:0008152 metabolic process; GO:0006793 phosphorus metabolic process; GO:0044260 cellular macromol…		GO:0004725 protein tyrosine phosphatase activity; GO:0003824 catalytic activity; GO:0042578 phosphoric ester hydrolase activity; GO:0016791 phosphatase activity; GO:0016788 hydrolase activity, acting on ester bonds; GO:0016787 hydrolase activity; GO:0008138 protein tyrosine/serine/threonine phosphatase activity; GO:0004721 phosphoprotein phosphatase activity;	K01077	E3.1.3.1, phoA, phoB; alkaline phosphatase [EC:3.1.3.1]	sce00730 Thiamine metabolism - Saccharomyces cerevisiae (budding yeast); sce00790 Folate biosynthesis - Saccharomyces cerevisiae (budding yeast); sce01100 Metabolic pathways - Saccharomyces cerevisiae (budding yeast);	IPR000387; IPR003595; IPR029058; IPR000073; IPR029021; IPR017849; IPR000340; IPR017850;	Tyrosine specific protein phosphatases domain; Protein-tyrosine phosphatase, catalytic; Alpha/Beta hydrolase fold; Alpha/beta hydrolase fold-1; Protein-tyrosine phosphatase-like; Alkaline phosphatase-like, alpha/beta/alpha; Dual specificity phosphatase, catalytic domain; Alkaline-phosphatase-like, core domain;
G0S477	42	1.762	Up	0.0179781	N	Glucanase	CTHT_0031000	1	6.14e-43	183.09	CTSGGN(1)CSTVNGAVTIDANWR	3	-0.23901	extracellular	GO:0008152 metabolic process; GO:0005975 carbohydrate metabolic process; GO:0044238 primary metabolic process; GO:0071704 organic substance metabolic process;	GO:0005576 extracellular region;	GO:0004553 hydrolase activity, hydrolyzing O-glycosyl compounds; GO:0030248 cellulose binding; GO:0030246 carbohydrate binding; GO:0016787 hydrolase activity; GO:0030247 polysaccharide binding; GO:0001871 pattern binding; GO:0003824 catalytic activity; GO:0005488 binding; GO:0016798 hydrolase activity, acting on glycosyl bonds;				IPR000254; IPR013320;	Cellulose-binding domain, fungal; Concanavalin A-like lectin/glucanase domain;
G0S990	258	1.76	Up	0.035521	N		CTHT_0044980	1	1.17e-66	224.86	TQTQSQPTN(1)SASPEQESK	3	-0.11126	mitochondria				K11563	SPC7, SPC105; kinetochore protein Spc7/SPC105
G0S4V4	423	1.758	Up	0.0060386	N	Carboxylic ester hydrolase	CTHT_0031800	0.850638	1.6e-32	156.88	NLSPTQINTVLAAN(0.017)PN(0.132)N(0.851)ATTDPN(0.001)APR	3	1.8406	extracellular				K15542	PFS2; polyadenylation factor subunit 2	sce03015 mRNA surveillance pathway - Saccharomyces cerevisiae (budding yeast);	IPR029058; IPR002018;	Alpha/Beta hydrolase fold; Carboxylesterase, type B;
G0RZS2	441	1.743	Up	0.0109413	N	Hydrolase-like protein	CTHT_0003990	0.774189	9.39e-08	71.117	KVFPGIDYTPLNTQYPECLTFPPSQN(0.226)N(0.774)ITR	4	-1.0657	nucleus	GO:0008152 metabolic process; GO:0005975 carbohydrate metabolic process; GO:0044238 primary metabolic process; GO:0071704 organic substance metabolic process;		GO:0004553 hydrolase activity, hydrolyzing O-glycosyl compounds; GO:0016787 hydrolase activity; GO:0003824 catalytic activity; GO:0016798 hydrolase activity, acting on glycosyl bonds;				IPR017853; IPR013781;	Glycoside hydrolase superfamily; Glycoside hydrolase, catalytic domain;
G0S9Q6	149	1.736	Up	0.00111549	N	Putative FAD binding protein	CTHT_0046740	1	8.93e-71	225.83	LSGVTIHAAN(1)ETATILGGTNSK	2	-1.5759	extracellular	GO:0044699 single-organism process; GO:0008152 metabolic process; GO:0055114 oxidation-reduction process; GO:0044710 single-organism metabolic process;		GO:0097159 organic cyclic compound binding; GO:1901363 heterocyclic compound binding; GO:0016614 oxidoreductase activity, acting on CH-OH group of donors; GO:1901265 nucleoside phosphate binding; GO:0050660 flavin adenine dinucleotide binding; GO:0003824 catalytic activity; GO:0005488 binding; GO:0043167 ion binding; GO:0043168 anion binding; GO:0000166 nucleotide binding; GO:0048037 cofactor bin…	K00107	ALO; D-arabinono-1,4-lactone oxidase [EC:1.1.3.37]		IPR016166; IPR016169; IPR012951; IPR006094; IPR016167;	FAD-binding, type 2; CO dehydrogenase flavoprotein-like, FAD-binding, subdomain 2; Berberine/berberine-like; FAD linked oxidase, N-terminal; FAD-binding, type 2, subdomain 1;
G0SB94	336	1.725	Up	9.67e-05	N	Hydrolase-like protein	CTHT_0049390	0.999969	6.43e-31	177.21	QLNAHN(1)DTIFFVNNR	3	-0.58062	extracellular	GO:0008152 metabolic process; GO:0005975 carbohydrate metabolic process; GO:0044238 primary metabolic process; GO:0071704 organic substance metabolic process;		GO:0004553 hydrolase activity, hydrolyzing O-glycosyl compounds; GO:0016787 hydrolase activity; GO:0003824 catalytic activity; GO:0016798 hydrolase activity, acting on glycosyl bonds;	K18423	CSE1, CAS, XPO2; exportin-2 (importin alpha re-exporter)		IPR006102; IPR017853; IPR013812; IPR013781; IPR008979;	Glycoside hydrolase, family 2, immunoglobulin-like beta-sandwich; Glycoside hydrolase superfamily; Glycoside hydrolase, family 2/20, immunoglobulin-like beta-sandwich domain; Glycoside hydrolase, catalytic domain; Galactose-binding domain-like;
G0SA61	163	1.7	Up	0.000259	N		CTHT_0041120	1	2.36e-21	172.17	N(1)MTSAGHVTR	3	-0.23642	extracellular			GO:0003824 catalytic activity;	K15458	SAP185_190; SIT4-associating protein SAP185/190		IPR011041; IPR011042;	Soluble quinoprotein glucose/sorbosone dehydrogenase; Six-bladed beta-propeller, TolB-like;
G0RZA2	636	1.67	Up	0.0187789	N	Glucoamylase	CTHT_0002240	1	1.12e-85	257.16	VN(1)SN(1)GSVQWESDPNR	2	0.45065	extracellular	GO:1901575 organic substance catabolic process; GO:0008152 metabolic process; GO:0005976 polysaccharide metabolic process; GO:0009057 macromolecule catabolic process; GO:0043170 macromolecule metabolic process; GO:0000272 polysaccharide catabolic process; GO:0044238 primary metabolic process; GO:0005975 carbohydrate metabolic process; GO:0009056 catabolic process; GO:0071704 organic substance met…		GO:2001070 starch binding; GO:0030247 polysaccharide binding; GO:0003824 catalytic activity; GO:0005488 binding; GO:0004339 glucan 1,4-alpha-glucosidase activity; GO:0016798 hydrolase activity, acting on glycosyl bonds; GO:0015926 glucosidase activity; GO:0004553 hydrolase activity, hydrolyzing O-glycosyl compounds; GO:0030246 carbohydrate binding; GO:0016787 hydrolase activity; GO:0001871 patter…	K01178	SGA1; glucoamylase [EC:3.2.1.3]	sce00500 Starch and sucrose metabolism - Saccharomyces cerevisiae (budding yeast); sce01100 Metabolic pathways - Saccharomyces cerevisiae (budding yeast);	IPR012341; IPR013783; IPR013784; IPR008928; IPR002044;	Six-hairpin glycosidase; Immunoglobulin-like fold; Carbohydrate-binding-like fold; Six-hairpin glycosidase-like; Carbohydrate binding module family 20;
G0RZS2	440	1.669	Up	0.00057692	N	Hydrolase-like protein	CTHT_0003990	0.591377	3.94e-15	92.363	VFPGIDYTPLNTQYPECLTFPPSQN(0.591)N(0.409)ITR	3	-0.60759	nucleus	GO:0008152 metabolic process; GO:0005975 carbohydrate metabolic process; GO:0044238 primary metabolic process; GO:0071704 organic substance metabolic process;		GO:0004553 hydrolase activity, hydrolyzing O-glycosyl compounds; GO:0016787 hydrolase activity; GO:0003824 catalytic activity; GO:0016798 hydrolase activity, acting on glycosyl bonds;				IPR017853; IPR013781;	Glycoside hydrolase superfamily; Glycoside hydrolase, catalytic domain;
G0SEN2	276	1.667	Up	0.00165994	N		CTHT_0064350	1	1.3e-33	188.92	VN(1)ASVAASPTSLR	2	0.030728	extracellular				K16055	TPS; trehalose 6-phosphate synthase/phosphatase [EC:2.4.1.15 3.1.3.12]	sce00500 Starch and sucrose metabolism - Saccharomyces cerevisiae (budding yeast); sce01100 Metabolic pathways - Saccharomyces cerevisiae (budding yeast);	IPR005135;	Endonuclease/exonuclease/phosphatase;
G0SAT2	482	1.665	Up	0.00133675	N	Arylsulfatase	CTHT_0047660	0.998269	1.3e-05	119.75	LQLN(0.998)N(0.002)TYK	2	0.81092	extracellular	GO:0008152 metabolic process; GO:0006725 cellular aromatic compound metabolic process; GO:1901615 organic hydroxy compound metabolic process; GO:0018958 phenol-containing compound metabolic process; GO:1901360 organic cyclic compound metabolic process; GO:0044237 cellular metabolic process; GO:0009987 cellular process; GO:0071704 organic substance metabolic process;		GO:0016787 hydrolase activity; GO:0004065 arylsulfatase activity; GO:0008484 sulfuric ester hydrolase activity; GO:0003824 catalytic activity; GO:0016788 hydrolase activity, acting on ester bonds;				IPR017849; IPR017850; IPR000917;	Alkaline phosphatase-like, alpha/beta/alpha; Alkaline-phosphatase-like, core domain; Sulfatase, N-terminal;
G0S2R7	133	1.65	Up	0.0024987	N		CTHT_0018210	1	7.31e-18	99.357	TTGVAN(1)FTGPAYSDPSPADTVIIAGTIGN(1)STLIDK	5	-0.49099	extracellular				K08293	SMK1; sporulation-specific mitogen-activated protein kinase SMK1&#160; [EC:2.7.11.24]		IPR029018;	Chitobiase/beta-hexosaminidase domain 2-like;
G0S2R7	110	1.65	Up	0.0024987	N		CTHT_0018210	1	7.31e-18	99.357	TTGVAN(1)FTGPAYSDPSPADTVIIAGTIGN(1)STLIDK	5	-0.49099	extracellular				K08293	SMK1; sporulation-specific mitogen-activated protein kinase SMK1&#160; [EC:2.7.11.24]		IPR029018;	Chitobiase/beta-hexosaminidase domain 2-like;
G0SF10	251	1.65	Up	0.0035448	N	Exopeptidase-like protein	CTHT_0060400	1	0.000246827	96.342	AN(1)ISLEGK	2	-0.41284	cytoplasm							IPR003137; IPR007365; IPR007484;	PA domain; Transferrin receptor-like, dimerisation domain; Peptidase M28;
G0S310	148	1.644	Up	0.00073845	N		CTHT_0019240	1	1.92e-05	116.05	GVN(1)GSIPR	2	-0.045212	mitochondria							IPR029058; IPR000073;	Alpha/Beta hydrolase fold; Alpha/beta hydrolase fold-1;
G0S2R7	815	1.625	Up	0.00034403	N		CTHT_0018210	1	7.62e-41	186.75	APFEQTIAIN(1)VSSPCR	2	0.76271	extracellular				K08293	SMK1; sporulation-specific mitogen-activated protein kinase SMK1&#160; [EC:2.7.11.24]		IPR029018;	Chitobiase/beta-hexosaminidase domain 2-like;
G0S6W0	842	1.609	Up	0.00033707	N	Alkaline phosphatase	CTHT_0027060	1	9.74e-46	191.4	N(1)ATLPLIGLFAQTDVPFEIDRR	4	0.084611	plasma	GO:0044267 cellular protein metabolic process; GO:0044238 primary metabolic process; GO:0006470 protein dephosphorylation; GO:0016311 dephosphorylation; GO:0044237 cellular metabolic process; GO:0006796 phosphate-containing compound metabolic process; GO:0071704 organic substance metabolic process; GO:0008152 metabolic process; GO:0006793 phosphorus metabolic process; GO:0044260 cellular macromol…		GO:0004725 protein tyrosine phosphatase activity; GO:0003824 catalytic activity; GO:0042578 phosphoric ester hydrolase activity; GO:0016791 phosphatase activity; GO:0016788 hydrolase activity, acting on ester bonds; GO:0016787 hydrolase activity; GO:0008138 protein tyrosine/serine/threonine phosphatase activity; GO:0004721 phosphoprotein phosphatase activity;	K01077	E3.1.3.1, phoA, phoB; alkaline phosphatase [EC:3.1.3.1]	sce00730 Thiamine metabolism - Saccharomyces cerevisiae (budding yeast); sce00790 Folate biosynthesis - Saccharomyces cerevisiae (budding yeast); sce01100 Metabolic pathways - Saccharomyces cerevisiae (budding yeast);	IPR000387; IPR003595; IPR029058; IPR000073; IPR029021; IPR017849; IPR000340; IPR017850;	Tyrosine specific protein phosphatases domain; Protein-tyrosine phosphatase, catalytic; Alpha/Beta hydrolase fold; Alpha/beta hydrolase fold-1; Protein-tyrosine phosphatase-like; Alkaline phosphatase-like, alpha/beta/alpha; Dual specificity phosphatase, catalytic domain; Alkaline-phosphatase-like, core domain;
G0S305	336	1.587	Up	0.028539	N		CTHT_0019190	1	3.56e-08	107.15	GGEMN(1)ATAVVTVPPLTAKDEL	3	-0.43251	cytoplasm			GO:0016787 hydrolase activity; GO:0003824 catalytic activity;	K08197	ARN; MFS transporter, SIT family, siderophore-iron:H+ symporter		IPR029055;	Nucleophile aminohydrolases, N-terminal;
G0S2I3	569	1.584	Up	0.0039776	N		CTHT_0017330	1	8.59e-42	197.47	FQWPQN(1)ATLTEAEAIR	3	-0.59988	plasma							IPR004043;	LCCL domain;
G0S3Y9	30	1.579	Up	0.0061365	N	Probable dipeptidyl peptidase 4 OS=Neosartorya fumigata (strain CEA10 / CBS 144.89 / FGSC A1163) GN=dpp4 PE=1 SV=1	CTHT_0021920	1	3.36e-16	156.14	QPHQPLGN(1)GTK	2	-0.60938	extracellular	GO:0006508 proteolysis; GO:0008152 metabolic process; GO:0043170 macromolecule metabolic process; GO:0019538 protein metabolic process; GO:0044238 primary metabolic process; GO:0071704 organic substance metabolic process;		GO:0004252 serine-type endopeptidase activity; GO:0004175 endopeptidase activity; GO:0008233 peptidase activity; GO:0003824 catalytic activity; GO:0017171 serine hydrolase activity; GO:0008236 serine-type peptidase activity; GO:0070011 peptidase activity, acting on L-amino acid peptides; GO:0016787 hydrolase activity;	K01282	E3.4.14.-; dipeptidyl aminopeptidase [EC:3.4.14.-]		IPR001375; IPR029058; IPR002469;	Peptidase S9, prolyl oligopeptidase, catalytic domain; Alpha/Beta hydrolase fold; Dipeptidylpeptidase IV, N-terminal domain;
G0SG40	242	1.556	Up	0.0033592	N	Beta-glucosidase-like protein	CTHT_0064940	1	3.16e-13	145	LN(1)GTWLCEN(1)DR	2	0.0035303	extracellular	GO:0008152 metabolic process; GO:0005975 carbohydrate metabolic process; GO:0044238 primary metabolic process; GO:0071704 organic substance metabolic process;		GO:0004553 hydrolase activity, hydrolyzing O-glycosyl compounds; GO:0016787 hydrolase activity; GO:0003824 catalytic activity; GO:0016798 hydrolase activity, acting on glycosyl bonds;	K14816	REI1; pre-60S factor REI1		IPR002772; IPR001764; IPR026891; IPR017853;	Glycoside hydrolase family 3 C-terminal domain; Glycoside hydrolase, family 3, N-terminal; Fibronectin type III-like domain; Glycoside hydrolase superfamily;
G0SCW7	268	1.554	Up	0.00043577	N	Ubiquitin-like protein	CTHT_0058630	0.680817	1.23e-12	73.857	VLQESAGAN(0.003)FPAPGAVDN(0.023)ASSGQPAGSPTSGGN(0.023)AN(0.101)SAN(0.681)N(0.116)AN(0.054)DPLR	6	-0.5762	nucleus			GO:0005515 protein binding; GO:0005488 binding;	K04523	UBQLN, DSK2; ubiquilin	sce04141 Protein processing in endoplasmic reticulum - Saccharomyces cerevisiae (budding yeast);	IPR015940; IPR029071; IPR000626; IPR009060;	Ubiquitin-associated domain; Ubiquitin-related domain; Ubiquitin domain; UBA-like;
G0SCB0	244	1.554	Up	0.009256	N	Trehalase	CTHT_0056580	1	8.87e-22	150.37	TYVDYTN(1)DTSLLDR	2	-0.62038	extracellular	GO:0044723 single-organism carbohydrate metabolic process; GO:0008152 metabolic process; GO:0044262 cellular carbohydrate metabolic process; GO:0044710 single-organism metabolic process; GO:0044763 single-organism cellular process; GO:0044699 single-organism process; GO:0009311 oligosaccharide metabolic process; GO:0005984 disaccharide metabolic process; GO:0005975 carbohydrate metabolic process;…		GO:0004553 hydrolase activity, hydrolyzing O-glycosyl compounds; GO:0004555 alpha,alpha-trehalase activity; GO:0016787 hydrolase activity; GO:0015927 trehalase activity; GO:0003824 catalytic activity; GO:0016798 hydrolase activity, acting on glycosyl bonds;	K01194	TREH, treA, treF; alpha,alpha-trehalase [EC:3.2.1.28]	sce00500 Starch and sucrose metabolism - Saccharomyces cerevisiae (budding yeast); sce01100 Metabolic pathways - Saccharomyces cerevisiae (budding yeast);	IPR008928;	Six-hairpin glycosidase-like;
G0S9Q6	418	1.553	Up	0.0021815	N	Putative FAD binding protein	CTHT_0046740	1	8.18e-11	132.17	N(1)ASN(1)AAFAWR	3	-0.99656	extracellular	GO:0044699 single-organism process; GO:0008152 metabolic process; GO:0055114 oxidation-reduction process; GO:0044710 single-organism metabolic process;		GO:0097159 organic cyclic compound binding; GO:1901363 heterocyclic compound binding; GO:0016614 oxidoreductase activity, acting on CH-OH group of donors; GO:1901265 nucleoside phosphate binding; GO:0050660 flavin adenine dinucleotide binding; GO:0003824 catalytic activity; GO:0005488 binding; GO:0043167 ion binding; GO:0043168 anion binding; GO:0000166 nucleotide binding; GO:0048037 cofactor bin…	K00107	ALO; D-arabinono-1,4-lactone oxidase [EC:1.1.3.37]		IPR016166; IPR016169; IPR012951; IPR006094; IPR016167;	FAD-binding, type 2; CO dehydrogenase flavoprotein-like, FAD-binding, subdomain 2; Berberine/berberine-like; FAD linked oxidase, N-terminal; FAD-binding, type 2, subdomain 1;
G0SAV6	146	1.551	Up	0.00104323	N	Fumarate reductase-like protein	CTHT_0047930	1	6.53e-60	251.33	LISTLTN(1)R	2	-0.097779	extracellular	GO:0044699 single-organism process; GO:0008152 metabolic process; GO:0055114 oxidation-reduction process; GO:0044710 single-organism metabolic process;		GO:0016627 oxidoreductase activity, acting on the CH-CH group of donors; GO:0000104 succinate dehydrogenase activity; GO:0003824 catalytic activity; GO:0016491 oxidoreductase activity;	K18561	FRD; FAD-dependent fumarate reductase [EC:1.3.8.-]		IPR027477; IPR003953; IPR023753;	Succinate dehydrogenase/fumarate reductase flavoprotein, catalytic domain; FAD-dependent oxidoreductase 2, FAD binding domain; FAD/NAD(P)-binding domain;
G0RY67	341	1.547	Up	0.0026965	N	Hydrolase-like protein	CTHT_0005610	1	0.000139644	110.31	TYTFSN(1)K	2	-0.2017	extracellular	GO:0008152 metabolic process; GO:0005975 carbohydrate metabolic process; GO:0044238 primary metabolic process; GO:0071704 organic substance metabolic process;		GO:0004553 hydrolase activity, hydrolyzing O-glycosyl compounds; GO:0016787 hydrolase activity; GO:0003824 catalytic activity; GO:0016798 hydrolase activity, acting on glycosyl bonds;				IPR023296; IPR013320;	Glycosyl hydrolase, five-bladed beta-propellor domain; Concanavalin A-like lectin/glucanase domain;
G0RZM5	937	1.547	Up	0.022244	N	Polarized growth protein rax2 OS=Schizosaccharomyces pombe (strain 972 / ATCC 24843) GN=rax2 PE=1 SV=1	CTHT_0003490	1	1.75e-45	184.35	AFNTQPPALTGGN(1)GTVTSIAVR	3	-0.026608	extracellular			GO:0005515 protein binding; GO:0005488 binding;				IPR011043; IPR015915;	Galactose oxidase/kelch, beta-propeller; Kelch-type beta propeller;
G0SAI1	310	1.536	Up	0.00050272	N		CTHT_0042370	1	1.09e-05	92.856	TSN(1)LTSAPIIVK	3	0.55154	cytoskeleton
G0RY67	219	1.531	Up	0.0166561	N	Hydrolase-like protein	CTHT_0005610	1	3.41e-17	141.78	IN(1)GTYYILNDRPGSTAYVWK	3	0.43881	extracellular	GO:0008152 metabolic process; GO:0005975 carbohydrate metabolic process; GO:0044238 primary metabolic process; GO:0071704 organic substance metabolic process;		GO:0004553 hydrolase activity, hydrolyzing O-glycosyl compounds; GO:0016787 hydrolase activity; GO:0003824 catalytic activity; GO:0016798 hydrolase activity, acting on glycosyl bonds;				IPR023296; IPR013320;	Glycosyl hydrolase, five-bladed beta-propellor domain; Concanavalin A-like lectin/glucanase domain;
G0SCB0	162	1.531	Up	0.002602	N	Trehalase	CTHT_0056580	1	2.12e-68	224.89	YAGPGAGN(1)CSTCAN(1)SFIPVN(1)R	2	-1.3478	extracellular	GO:0044723 single-organism carbohydrate metabolic process; GO:0008152 metabolic process; GO:0044262 cellular carbohydrate metabolic process; GO:0044710 single-organism metabolic process; GO:0044763 single-organism cellular process; GO:0044699 single-organism process; GO:0009311 oligosaccharide metabolic process; GO:0005984 disaccharide metabolic process; GO:0005975 carbohydrate metabolic process;…		GO:0004553 hydrolase activity, hydrolyzing O-glycosyl compounds; GO:0004555 alpha,alpha-trehalase activity; GO:0016787 hydrolase activity; GO:0015927 trehalase activity; GO:0003824 catalytic activity; GO:0016798 hydrolase activity, acting on glycosyl bonds;	K01194	TREH, treA, treF; alpha,alpha-trehalase [EC:3.2.1.28]	sce00500 Starch and sucrose metabolism - Saccharomyces cerevisiae (budding yeast); sce01100 Metabolic pathways - Saccharomyces cerevisiae (budding yeast);	IPR008928;	Six-hairpin glycosidase-like;
G0SCB0	150	1.531	Up	0.002602	N	Trehalase	CTHT_0056580	1	2.12e-68	224.89	YAGPGAGN(1)CSTCAN(1)SFIPVN(1)R	2	-1.3478	extracellular	GO:0044723 single-organism carbohydrate metabolic process; GO:0008152 metabolic process; GO:0044262 cellular carbohydrate metabolic process; GO:0044710 single-organism metabolic process; GO:0044763 single-organism cellular process; GO:0044699 single-organism process; GO:0009311 oligosaccharide metabolic process; GO:0005984 disaccharide metabolic process; GO:0005975 carbohydrate metabolic process;…		GO:0004553 hydrolase activity, hydrolyzing O-glycosyl compounds; GO:0004555 alpha,alpha-trehalase activity; GO:0016787 hydrolase activity; GO:0015927 trehalase activity; GO:0003824 catalytic activity; GO:0016798 hydrolase activity, acting on glycosyl bonds;	K01194	TREH, treA, treF; alpha,alpha-trehalase [EC:3.2.1.28]	sce00500 Starch and sucrose metabolism - Saccharomyces cerevisiae (budding yeast); sce01100 Metabolic pathways - Saccharomyces cerevisiae (budding yeast);	IPR008928;	Six-hairpin glycosidase-like;
G0S047	115	1.51	Up	0.00171771	N		CTHT_0008720	0.638985	1.37e-11	126.77	SSSVASSSSN(0.358)N(0.639)N(0.003)ASDNK	3	0.16161	nucleus			GO:0097159 organic cyclic compound binding; GO:1901363 heterocyclic compound binding; GO:0003723 RNA binding; GO:0005488 binding; GO:0003676 nucleic acid binding;	K17768	TOM70; mitochondrial import receptor subunit TOM70		IPR004087; IPR004088;	K Homology domain; K Homology domain, type 1;
G0S6S8	284	0.665	Down	0.0102971	N	1,3-beta-glucanosyltransferase	CTHT_0035460	1	1.27e-24	160.27	N(1)MTSVYSGGLMYEYSMEENK	3	-0.66466	extracellular	GO:0008152 metabolic process; GO:0005975 carbohydrate metabolic process; GO:0044238 primary metabolic process; GO:0071704 organic substance metabolic process;						IPR017853; IPR013781;	Glycoside hydrolase superfamily; Glycoside hydrolase, catalytic domain;
G0S0L4	402	0.661	Down	0.0053602	N	Beta-glucosidase	CTHT_0010430	1	0.00423522	66.023	AVLN(1)GSVPVER	2	0.30758	plasma	GO:0008152 metabolic process; GO:0055114 oxidation-reduction process; GO:0044710 single-organism metabolic process; GO:0044699 single-organism process; GO:0044238 primary metabolic process; GO:0005975 carbohydrate metabolic process; GO:0071704 organic substance metabolic process;		GO:1901265 nucleoside phosphate binding; GO:0050660 flavin adenine dinucleotide binding; GO:0043167 ion binding; GO:0004553 hydrolase activity, hydrolyzing O-glycosyl compounds; GO:0016787 hydrolase activity; GO:0000166 nucleotide binding; GO:0048037 cofactor binding; GO:0016491 oxidoreductase activity; GO:0071949 FAD binding; GO:1901363 heterocyclic compound binding; GO:0097159 organic cyclic co…	K01817	trpF; phosphoribosylanthranilate isomerase [EC:5.3.1.24]	sce00400 Phenylalanine, tyrosine and tryptophan biosynthesis - Saccharomyces cerevisiae (budding yeast); sce01100 Metabolic pathways - Saccharomyces cerevisiae (budding yeast); sce01110 Biosynthesis of secondary metabolites - Saccharomyces cerevisiae (budding yeast); sce01130 Biosynthesis of antibiotics - Saccharomyces cerevisiae (budding yeast); sce01230 Biosynthesis of amino acids - Saccharomyc…	IPR001764; IPR002772; IPR026891; IPR002938; IPR017853; IPR023753;	Glycoside hydrolase, family 3, N-terminal; Glycoside hydrolase family 3 C-terminal domain; Fibronectin type III-like domain; FAD-binding domain; Glycoside hydrolase superfamily; FAD/NAD(P)-binding domain;
G0SFH1	108	0.658	Down	0.00197528	N	Membrane protein (Ptm1)-like protein	CTHT_0070800	1	8.23e-16	141.85	IGICEQQFVDQGYCN(1)K	3	-0.53438	plasma		GO:0031224 intrinsic component of membrane; GO:0016020 membrane; GO:0016021 integral component of membrane; GO:0044425 membrane part;
G0S2W9	63	0.654	Down	0.0106959	N		CTHT_0018770	1	7.82e-16	122.18	SQGELIYN(1)DTFIFNSIDLCATK	3	-1.4166	extracellular							IPR002889;	Carbohydrate-binding WSC;
G0SHR4	363	0.65	Down	0.00023689	N	Dipeptidyl aminopeptidase-like protein	CTHT_0073090	1	2.69e-22	148.44	TN(1)ETGVPEYPVQYFLSR	3	-0.24534	plasma	GO:0006508 proteolysis; GO:0008152 metabolic process; GO:0043170 macromolecule metabolic process; GO:0019538 protein metabolic process; GO:0044238 primary metabolic process; GO:0071704 organic substance metabolic process;		GO:0070011 peptidase activity, acting on L-amino acid peptides; GO:0016787 hydrolase activity; GO:0008233 peptidase activity; GO:0003824 catalytic activity; GO:0017171 serine hydrolase activity; GO:0008236 serine-type peptidase activity;	K01282	E3.4.14.-; dipeptidyl aminopeptidase [EC:3.4.14.-]		IPR001375; IPR029058; IPR002469;	Peptidase S9, prolyl oligopeptidase, catalytic domain; Alpha/Beta hydrolase fold; Dipeptidylpeptidase IV, N-terminal domain;
G0SAW4	68	0.65	Down	0.004783	N	Chitinase 1 OS=Aphanocladium album GN=CHI1 PE=1 SV=2	CTHT_0048020	1	0.00262431	82.261	SKFPN(1)GTK	3	0.37528	cytoplasm	GO:1901071 glucosamine-containing compound metabolic process; GO:0006030 chitin metabolic process; GO:0006026 aminoglycan catabolic process; GO:1901136 carbohydrate derivative catabolic process; GO:0006807 nitrogen compound metabolic process; GO:0006032 chitin catabolic process; GO:0005975 carbohydrate metabolic process; GO:0044238 primary metabolic process; GO:1901072 glucosamine-containing comp…		GO:0004553 hydrolase activity, hydrolyzing O-glycosyl compounds; GO:0016787 hydrolase activity; GO:0004568 chitinase activity; GO:0003824 catalytic activity; GO:0016798 hydrolase activity, acting on glycosyl bonds;	K01183	E3.2.1.14; chitinase [EC:3.2.1.14]	sce00520 Amino sugar and nucleotide sugar metabolism - Saccharomyces cerevisiae (budding yeast); sce01100 Metabolic pathways - Saccharomyces cerevisiae (budding yeast);	IPR001223; IPR011583; IPR017853; IPR013781;	Glycoside hydrolase family 18, catalytic domain; Chitinase II; Glycoside hydrolase superfamily; Glycoside hydrolase, catalytic domain;
G0RYJ0	37	0.648	Down	0.00181833	N	Putative signal recognition particle protein	CTHT_0006870	0.99941	0.00176144	43.241	N(0.999)QQQSSSSSSRPSQN(0.001)PPKPAPSSQK	5	-0.66795	cytoplasm	GO:0046907 intracellular transport; GO:0072599 establishment of protein localization to endoplasmic reticulum; GO:0072594 establishment of protein localization to organelle; GO:0072657 protein localization to membrane; GO:0045047 protein targeting to ER; GO:0071702 organic substance transport; GO:0006613 cotranslational protein targeting to membrane; GO:0015031 protein transport; GO:0051641 cellu…	GO:0044464 cell part; GO:0005622 intracellular; GO:0048500 signal recognition particle; GO:0005737 cytoplasm; GO:0032991 macromolecular complex; GO:0044424 intracellular part; GO:1990904 ribonucleoprotein complex; GO:0030529 intracellular ribonucleoprotein complex; GO:0005623 cell; GO:0044444 cytoplasmic part;	GO:0097159 organic cyclic compound binding; GO:1901363 heterocyclic compound binding; GO:0003723 RNA binding; GO:0005488 binding; GO:0008312 7S RNA binding; GO:0003676 nucleic acid binding;	K03105	SRP19; signal recognition particle subunit SRP19	sce03060 Protein export - Saccharomyces cerevisiae (budding yeast);
G0RYM5	412	0.639	Down	0.00027763	N		CTHT_0007220	1	2.25e-14	129.34	VTTAIEYVN(1)SSK	3	0.53779	extracellular				K19852	KIN1_2; serine/threonine protein kinase KIN1/2 [EC:2.7.11.1]
G0SEP0	88	0.639	Down	0.0029806	N		CTHT_0064430	1	3.32e-36	174.7	HQFTDLGGTCLMPN(1)HSHMLVELPR	4	0.4977	extracellular			GO:0003824 catalytic activity;				IPR011041; IPR011042;	Soluble quinoprotein glucose/sorbosone dehydrogenase; Six-bladed beta-propeller, TolB-like;
G0SHU0	11	0.638	Down	0.03132	N	GPI-anchored wall transfer protein	CTHT_0073350	0.980786	9.42e-24	161.24	TVTDGNGAN(0.019)N(0.981)TTATPSYK	3	0.13	plasma	GO:0006506 GPI anchor biosynthetic process; GO:0009247 glycolipid biosynthetic process; GO:1903509 liposaccharide metabolic process; GO:0046486 glycerolipid metabolic process; GO:0006661 phosphatidylinositol biosynthetic process; GO:0006643 membrane lipid metabolic process; GO:0008654 phospholipid biosynthetic process; GO:0044267 cellular protein metabolic process; GO:0044699 single-organism proc…	GO:0031224 intrinsic component of membrane; GO:0016020 membrane; GO:0016021 integral component of membrane; GO:0044425 membrane part;	GO:0016746 transferase activity, transferring acyl groups; GO:0003824 catalytic activity; GO:0016740 transferase activity;	K05283	PIGW; phosphatidylinositol glycan, class W [EC:2.3.-.-]	sce00563 Glycosylphosphatidylinositol (GPI)-anchor biosynthesis - Saccharomyces cerevisiae (budding yeast); sce01100 Metabolic pathways - Saccharomyces cerevisiae (budding yeast);
G0S3F6	471	0.633	Down	0.0039762	N	L-amino-acid oxidase-like protein	CTHT_0020840	1	2.29e-23	149.67	N(1)ATFDYAIVGAPFSVVR	2	-0.44431	extracellular	GO:0044699 single-organism process; GO:0008152 metabolic process; GO:0055114 oxidation-reduction process; GO:0044710 single-organism metabolic process;		GO:0003824 catalytic activity; GO:0016491 oxidoreductase activity;	K00486	KMO; kynurenine 3-monooxygenase [EC:1.14.13.9]	sce00380 Tryptophan metabolism - Saccharomyces cerevisiae (budding yeast); sce01100 Metabolic pathways - Saccharomyces cerevisiae (budding yeast);	IPR002937; IPR023753;	Amine oxidase; FAD/NAD(P)-binding domain;
G0SG17	36	0.633	Down	0.0055957	N	Alkali-sensitive linkage protein 1 OS=Schizosaccharomyces pombe (strain 972 / ATCC 24843) GN=asl1 PE=1 SV=1	CTHT_0064700	1	1.8e-29	184.44	RGLAFTPN(1)DTTR	3	0.082669	extracellular	GO:0008152 metabolic process; GO:0005975 carbohydrate metabolic process; GO:0044238 primary metabolic process; GO:0071704 organic substance metabolic process;			K17669	PET309; pentatricopeptide repeat-containing protein PET309		IPR024655; IPR017853; IPR013781;	Uncharacterised protein family, glycosyl hydrolase catalytic domain; Glycoside hydrolase superfamily; Glycoside hydrolase, catalytic domain;
G0S628	268	0.632	Down	0.00127502	N	Mannan polymerase II complex ANP1 subunit-like protein	CTHT_0033960	1	0.000128505	111.01	N(1)FTYPHR	3	-0.44668	cytoplasm				K05533	ANP1; mannan polymerase II complex ANP1 subunit [EC:2.4.1.-]	sce00513 Various types of N-glycan biosynthesis - Saccharomyces cerevisiae (budding yeast); sce01100 Metabolic pathways - Saccharomyces cerevisiae (budding yeast);	IPR029044;	Nucleotide-diphospho-sugar transferases;
G0S6P4	127	0.631	Down	0.0141593	N		CTHT_0035110	0.999999	2.14e-05	86.539	N(1)KSDATTANDAASANASR	3	-0.15176	nucleus			GO:0005515 protein binding; GO:0005488 binding;				IPR003892;	Ubiquitin system component Cue;
G0RZ96	139	0.627	Down	0.0028588	N	Putative thij/pfpi family protein	CTHT_0002180	1	2.26e-30	172.57	STDN(1)STSTFPLPPR	3	0.23247	extracellular				K01880	GARS, glyS1; glycyl-tRNA synthetase [EC:6.1.1.14]	sce00970 Aminoacyl-tRNA biosynthesis - Saccharomyces cerevisiae (budding yeast);	IPR002818; IPR029062;	DJ-1/PfpI; Class I glutamine amidotransferase-like;
G0SFP4	128	0.624	Down	0.0075586	N	Uncharacterized RNA-binding protein C126.11c OS=Schizosaccharomyces pombe (strain 972 / ATCC 24843) GN=SPCC126.11c PE=4 SV=1	CTHT_0071590	0.914602	4.69e-06	96.135	SELQQPPN(0.085)N(0.915)STQQK	3	0.99994	nucleus			GO:0097159 organic cyclic compound binding; GO:1901363 heterocyclic compound binding; GO:1901265 nucleoside phosphate binding; GO:0005488 binding; GO:0003676 nucleic acid binding; GO:0000166 nucleotide binding; GO:0036094 small molecule binding;	K14015	NPLOC4, NPL4; nuclear protein localization protein 4 homolog	sce04141 Protein processing in endoplasmic reticulum - Saccharomyces cerevisiae (budding yeast);	IPR000504; IPR012677;	RNA recognition motif domain; Nucleotide-binding alpha-beta plait domain;
G0SDV4	131	0.622	Down	0.001681	N	Putative fungistatic metabolite OS=Chaetomium globosum (strain ATCC 6205 / CBS 148.51 / DSM 1962 / NBRC 6347 / NRRL 1970)GN=CHGG_05463 PE=1 SV=2	CTHT_0053120	1	4.57e-47	170.1	SLSGLSEKFPDDACNLPCDGN(1)ATQICGGNLK	4	-0.34988	extracellular				K11244	WSC; cell wall integrity and stress response component	sce04011 MAPK signaling pathway - yeast - Saccharomyces cerevisiae (budding yeast); sce04139 Mitophagy - yeast - Saccharomyces cerevisiae (budding yeast);	IPR002889;	Carbohydrate-binding WSC;
G0SB73	242	0.62	Down	0.0026774	N		CTHT_0049140	1	1.61e-11	142.97	N(1)STFPNAITK	2	-0.1992	extracellular				K14848	RRB1, GRWD1; ribosome assembly protein RRB1
G0SAQ0	510	0.619	Down	0.0037644	N		CTHT_0043070	1	4.4e-15	149	N(1)ATEFAETGR	2	-1.6986	plasma							IPR029063;	S-adenosyl-L-methionine-dependent methyltransferase;
G0SEH1	314	0.618	Down	0.000155117	N	DnaJ-related protein SCJ1 OS=Saccharomyces cerevisiae (strain ATCC 204508 / S288c) GN=SCJ1 PE=1 SV=2	CTHT_0063730	1	3.28e-30	196.15	N(1)ITHLDGHVVR	3	-0.097879	extracellular	GO:0006457 protein folding; GO:0009987 cellular process;		GO:0005515 protein binding; GO:0031072 heat shock protein binding; GO:0051082 unfolded protein binding; GO:0005488 binding;	K14002	SCJ1; DnaJ-related protein SCJ1	sce04141 Protein processing in endoplasmic reticulum - Saccharomyces cerevisiae (budding yeast);	IPR008971; IPR002939; IPR001623; IPR001305;	HSP40/DnaJ peptide-binding; Chaperone DnaJ, C-terminal; DnaJ domain; Heat shock protein DnaJ, cysteine-rich domain;
G0S1S9	1213	0.618	Down	0.0046635	N	ER membrane protein complex subunit 1 OS=Saccharomyces cerevisiae (strain ATCC 204508 / S288c) GN=EMC1 PE=1 SV=1	CTHT_0014680	1	3.1e-15	106.35	GIVFVPN(1)GTTSYEATSWTFVPPPGQK	3	0.058682	plasma			GO:0005515 protein binding; GO:0005488 binding;				IPR011678; IPR027295; IPR015943; IPR032675; IPR011047;	Domain of unknown function DUF1620; Quinoprotein alcohol dehydrogenase-like domain; WD40/YVTN repeat-like-containing domain; Leucine-rich repeat domain, L domain-like; Quinoprotein alcohol dehydrogenase-like superfamily;
G0SDN0	131	0.617	Down	0.0191977	N	Cell division control protein 50 OS=Saccharomyces cerevisiae (strain ATCC 204508 / S288c) GN=CDC50 PE=1 SV=1	CTHT_0052360	1	9.64e-39	199.4	EVQVAN(1)YTDNR	3	0.17242	plasma		GO:0016020 membrane;
G0S8T5	96	0.611	Down	0.00142122	N	Amine oxidase	CTHT_0040270	1	6.04e-06	92.866	MN(1)VTIVPQAR	2	0.54313	mitochondria	GO:0044699 single-organism process; GO:0008152 metabolic process; GO:0055114 oxidation-reduction process; GO:0044710 single-organism metabolic process;		GO:0003824 catalytic activity; GO:0016491 oxidoreductase activity;				IPR023753;	FAD/NAD(P)-binding domain;
G0SCG8	261	0.604	Down	0.00148164	N	Dolichyl-diphosphooligosaccharide--protein glycosyltransferase subunit 1	CTHT_0057180	1	9.31e-29	186.87	GAN(1)LSALFNR	3	-0.0080754	extracellular	GO:0006486 protein glycosylation; GO:0043413 macromolecule glycosylation; GO:0009101 glycoprotein biosynthetic process; GO:0044763 single-organism cellular process; GO:0044267 cellular protein metabolic process; GO:0009100 glycoprotein metabolic process; GO:0044699 single-organism process; GO:0009058 biosynthetic process; GO:0044238 primary metabolic process; GO:0044237 cellular metabolic process…	GO:0016020 membrane; GO:0043229 intracellular organelle; GO:0005783 endoplasmic reticulum; GO:0005737 cytoplasm; GO:0031224 intrinsic component of membrane; GO:0012505 endomembrane system; GO:0044424 intracellular part; GO:0005623 cell; GO:0016021 integral component of membrane; GO:0043231 intracellular membrane-bounded organelle; GO:0043226 organelle; GO:0005622 intracellular; GO:0044464 cell pa…	GO:0004579 dolichyl-diphosphooligosaccharide-protein glycotransferase activity; GO:0016757 transferase activity, transferring glycosyl groups; GO:0016758 transferase activity, transferring hexosyl groups; GO:0003824 catalytic activity; GO:0016740 transferase activity; GO:0004576 oligosaccharyl transferase activity;	K12666	OST1, RPN1; oligosaccharyltransferase complex subunit alpha (ribophorin I)	sce00510 N-Glycan biosynthesis - Saccharomyces cerevisiae (budding yeast); sce00513 Various types of N-glycan biosynthesis - Saccharomyces cerevisiae (budding yeast); sce01100 Metabolic pathways - Saccharomyces cerevisiae (budding yeast); sce04141 Protein processing in endoplasmic reticulum - Saccharomyces cerevisiae (budding yeast);
G0S3F6	194	0.603	Down	0.0047404	N	L-amino-acid oxidase-like protein	CTHT_0020840	1	1.05e-11	136.02	N(1)VTILEASQR	2	-1.1913	extracellular	GO:0044699 single-organism process; GO:0008152 metabolic process; GO:0055114 oxidation-reduction process; GO:0044710 single-organism metabolic process;		GO:0003824 catalytic activity; GO:0016491 oxidoreductase activity;	K00486	KMO; kynurenine 3-monooxygenase [EC:1.14.13.9]	sce00380 Tryptophan metabolism - Saccharomyces cerevisiae (budding yeast); sce01100 Metabolic pathways - Saccharomyces cerevisiae (budding yeast);	IPR002937; IPR023753;	Amine oxidase; FAD/NAD(P)-binding domain;
G0SCP0	234	0.603	Down	0.00099803	N	Alpha-1,6-mannosyltransferase-like protein	CTHT_0057910	1	1.53e-10	126.34	TN(1)ESIIVPNCFQR	3	-0.06059	extracellular				K05529	MNN9; mannan polymerase complexes MNN9 subunit [EC:2.4.1.232]	sce00513 Various types of N-glycan biosynthesis - Saccharomyces cerevisiae (budding yeast); sce01100 Metabolic pathways - Saccharomyces cerevisiae (budding yeast);
G0SEN5	67	0.602	Down	0.0058446	N	GPI transamidase component GPI16 OS=Saccharomyces cerevisiae (strain ATCC 204508 / S288c) GN=GPI16 PE=1 SV=2	CTHT_0064380	1	5.41e-16	152.32	SN(1)TTFSEFTSR	3	-0.48911	extracellular	GO:0006506 GPI anchor biosynthetic process; GO:0009247 glycolipid biosynthetic process; GO:1903509 liposaccharide metabolic process; GO:0046486 glycerolipid metabolic process; GO:0006661 phosphatidylinositol biosynthetic process; GO:0006643 membrane lipid metabolic process; GO:0008654 phospholipid biosynthetic process; GO:0044267 cellular protein metabolic process; GO:0044699 single-organism proc…	GO:0016020 membrane; GO:0043229 intracellular organelle; GO:0005783 endoplasmic reticulum; GO:0042175 nuclear outer membrane-endoplasmic reticulum membrane network; GO:0005737 cytoplasm; GO:0044446 intracellular organelle part; GO:0012505 endomembrane system; GO:0031224 intrinsic component of membrane; GO:0032991 macromolecular complex; GO:0044424 intracellular part; GO:0005623 cell; GO:0016021 i…		K05292	PIGT; phosphatidylinositol glycan, class T	sce00563 Glycosylphosphatidylinositol (GPI)-anchor biosynthesis - Saccharomyces cerevisiae (budding yeast); sce01100 Metabolic pathways - Saccharomyces cerevisiae (budding yeast);
G0S0M3	52	0.597	Down	0.000139584	N	Hydrolase-like protein	CTHT_0010520	0.565833	4.36e-11	119.46	TCPPDPALGTEYFFN(0.566)FN(0.434)R	2	-0.69012	extracellular	GO:0008152 metabolic process; GO:0005975 carbohydrate metabolic process; GO:0044238 primary metabolic process; GO:0071704 organic substance metabolic process;		GO:0004553 hydrolase activity, hydrolyzing O-glycosyl compounds; GO:0016787 hydrolase activity; GO:0003824 catalytic activity; GO:0016798 hydrolase activity, acting on glycosyl bonds;				IPR013320; IPR000757;	Concanavalin A-like lectin/glucanase domain; Glycoside hydrolase family 16;
G0SAA2	126	0.594	Down	0.00177724	N	Probable aspartic-type endopeptidase opsB OS=Neosartorya fumigata (strain ATCC MYA-4609 / Af293 / CBS 101355 / FGSC A1100)GN=opsB PE=3 SV=1	CTHT_0041530	1	1.71e-08	131.82	KQPFFN(1)STK	3	-0.33039	plasma	GO:0006508 proteolysis; GO:0008152 metabolic process; GO:0043170 macromolecule metabolic process; GO:0019538 protein metabolic process; GO:0044238 primary metabolic process; GO:0071704 organic substance metabolic process;		GO:0004175 endopeptidase activity; GO:0008233 peptidase activity; GO:0003824 catalytic activity; GO:0004190 aspartic-type endopeptidase activity; GO:0070011 peptidase activity, acting on L-amino acid peptides; GO:0016787 hydrolase activity; GO:0070001 aspartic-type peptidase activity;	K01383	BAR1; barrierpepsin [EC:3.4.23.35]	sce04011 MAPK signaling pathway - yeast - Saccharomyces cerevisiae (budding yeast);	IPR033876; IPR033121; IPR021109;	Secreted aspartic endopeptidase; Peptidase family A1 domain; Aspartic peptidase domain;
G0SB68	394	0.583	Down	0.00173798	N	Beta-1,2-xylosyltransferase 1 OS=Cryptococcus neoformans var. neoformans serotype D (strain JEC21 / ATCC MYA-565) GN=CXT1 PE=1 SV=1	CTHT_0049090	0.97846	5.59e-12	140.24	FVAMN(0.022)N(0.978)ATALK	2	-0.20194	extracellular				K00859	coaE; dephospho-CoA kinase [EC:2.7.1.24]	sce00770 Pantothenate and CoA biosynthesis - Saccharomyces cerevisiae (budding yeast); sce01100 Metabolic pathways - Saccharomyces cerevisiae (budding yeast);
G0SDN0	241	0.579	Down	0.0127372	N	Cell division control protein 50 OS=Saccharomyces cerevisiae (strain ATCC 204508 / S288c) GN=CDC50 PE=1 SV=1	CTHT_0052360	1	4.99e-06	95.57	N(1)SSDSSRPYN(1)MTTK	3	0.24034	plasma		GO:0016020 membrane;
G0SDN0	232	0.579	Down	0.0127372	N	Cell division control protein 50 OS=Saccharomyces cerevisiae (strain ATCC 204508 / S288c) GN=CDC50 PE=1 SV=1	CTHT_0052360	1	4.99e-06	95.57	N(1)SSDSSRPYN(1)MTTK	3	0.24034	plasma		GO:0016020 membrane;
G0RZR1	10	0.578	Down	0.000176927	N	Putative FAD binding protein	CTHT_0003860	1	7.14e-25	161.51	HIQN(1)FSEAAYLEPHWGYADR	4	0.1118	plasma	GO:0044699 single-organism process; GO:0008152 metabolic process; GO:0055114 oxidation-reduction process; GO:0044710 single-organism metabolic process;		GO:0003824 catalytic activity; GO:0016491 oxidoreductase activity;				IPR013121; IPR013112; IPR013130;	Ferric reductase, NAD binding domain; FAD-binding 8; Ferric reductase transmembrane component-like domain;
G0RY83	15	0.572	Down	0.026125	N	Protein arginine N-methyltransferase	CTHT_0005770	0.981734	0.010544	43.592	MSQGN(0.999)LN(0.019)PIADSFEN(0.982)R	4	2.5715	cytoplasm,nucleus	GO:0018216 peptidyl-arginine methylation; GO:0044267 cellular protein metabolic process; GO:0044238 primary metabolic process; GO:0018195 peptidyl-arginine modification; GO:0044237 cellular metabolic process; GO:0032259 methylation; GO:0071704 organic substance metabolic process; GO:0018193 peptidyl-amino acid modification; GO:0008152 metabolic process; GO:0008213 protein alkylation; GO:0035246 p…		GO:0016741 transferase activity, transferring one-carbon groups; GO:0008168 methyltransferase activity; GO:0003824 catalytic activity; GO:0016740 transferase activity;	K02516	PRMT5, HSL7; type II protein arginine methyltransferase [EC:2.1.1.320]	sce03013 RNA transport - Saccharomyces cerevisiae (budding yeast); sce04011 MAPK signaling pathway - yeast - Saccharomyces cerevisiae (budding yeast); sce04111 Cell cycle - yeast - Saccharomyces cerevisiae (budding yeast);	IPR029063;	S-adenosyl-L-methionine-dependent methyltransferase;
G0RY83	5	0.572	Down	0.026125	N	Protein arginine N-methyltransferase	CTHT_0005770	0.999411	0.010544	43.592	MSQGN(0.999)LN(0.019)PIADSFEN(0.982)R	4	2.5715	cytoplasm,nucleus	GO:0018216 peptidyl-arginine methylation; GO:0044267 cellular protein metabolic process; GO:0044238 primary metabolic process; GO:0018195 peptidyl-arginine modification; GO:0044237 cellular metabolic process; GO:0032259 methylation; GO:0071704 organic substance metabolic process; GO:0018193 peptidyl-amino acid modification; GO:0008152 metabolic process; GO:0008213 protein alkylation; GO:0035246 p…		GO:0016741 transferase activity, transferring one-carbon groups; GO:0008168 methyltransferase activity; GO:0003824 catalytic activity; GO:0016740 transferase activity;	K02516	PRMT5, HSL7; type II protein arginine methyltransferase [EC:2.1.1.320]	sce03013 RNA transport - Saccharomyces cerevisiae (budding yeast); sce04011 MAPK signaling pathway - yeast - Saccharomyces cerevisiae (budding yeast); sce04111 Cell cycle - yeast - Saccharomyces cerevisiae (budding yeast);	IPR029063;	S-adenosyl-L-methionine-dependent methyltransferase;
G0SFR4	189	0.57	Down	0.00046122	N	Probable glucan endo-1,3-beta-glucosidase eglC OS=Aspergillus oryzae (strain ATCC 42149 / RIB 40) GN=eglC PE=3 SV=1	CTHT_0071830	1	7.11e-10	77.576	AIADTPLASVPIGHVDTWDAWTN(1)SSN(1)K	4	1.696	extracellular	GO:0008152 metabolic process; GO:0005975 carbohydrate metabolic process; GO:0044238 primary metabolic process; GO:0071704 organic substance metabolic process;						IPR017853; IPR013781;	Glycoside hydrolase superfamily; Glycoside hydrolase, catalytic domain;
G0SAQ0	580	0.569	Down	0.0004368	N		CTHT_0043070	1	5.87e-13	152.04	RN(1)ETEAIAK	2	-0.1405	plasma							IPR029063;	S-adenosyl-L-methionine-dependent methyltransferase;
G0SB38	268	0.569	Down	0.0029614	N	Metallo-beta-lactamase domain-containing protein	CTHT_0048770	0.92169	5.43e-10	112.24	SSPGGPDGSGAGSN(0.922)N(0.078)K	3	0.35164	mitochondria							IPR001279;	Metallo-beta-lactamase;
G0S8A0	162	0.565	Down	0.0043174	N	Mannan endo-1,6-alpha-mannosidase DFG5 OS=Candida albicans (strain SC5314 / ATCC MYA-2876) GN=DFG5 PE=1 SV=1	CTHT_0038080	1	4.71e-10	107.78	IFADMQN(1)GTDTVCGGGIWWSK	3	-0.495	extracellular			GO:0003824 catalytic activity;	K08257	E3.2.1.101; mannan endo-1,6-alpha-mannosidase [EC:3.2.1.101]		IPR012341; IPR008928;	Six-hairpin glycosidase; Six-hairpin glycosidase-like;
G0S3Z0	400	0.561	Down	0.0096398	N	Carboxylic ester hydrolase	CTHT_0021930	1	1.4e-09	88.239	SVPPFYPTPDGEIVFAN(1)YTSLTER	3	0.315	extracellular			GO:0016787 hydrolase activity; GO:0052689 carboxylic ester hydrolase activity; GO:0003824 catalytic activity; GO:0004104 cholinesterase activity; GO:0016788 hydrolase activity, acting on ester bonds;				IPR029058; IPR002018;	Alpha/Beta hydrolase fold; Carboxylesterase, type B;
G0SH72	220	0.555	Down	0.00023568	N	alpha-1,2-Mannosidase	CTHT_0068950	1	1.26e-23	145.91	ASQN(1)TTLLPGLWPVVVNPR	3	-0.64948	cytoplasm		GO:0016020 membrane;	GO:0015923 mannosidase activity; GO:0015924 mannosyl-oligosaccharide mannosidase activity; GO:0003824 catalytic activity; GO:0005488 binding; GO:0016798 hydrolase activity, acting on glycosyl bonds; GO:0004559 alpha-mannosidase activity; GO:0043167 ion binding; GO:0004553 hydrolase activity, hydrolyzing O-glycosyl compounds; GO:0046872 metal ion binding; GO:0043169 cation binding; GO:0016787 hydr…	K01230	MAN1; mannosyl-oligosaccharide alpha-1,2-mannosidase [EC:3.2.1.113]	sce00510 N-Glycan biosynthesis - Saccharomyces cerevisiae (budding yeast); sce00513 Various types of N-glycan biosynthesis - Saccharomyces cerevisiae (budding yeast); sce01100 Metabolic pathways - Saccharomyces cerevisiae (budding yeast); sce04141 Protein processing in endoplasmic reticulum - Saccharomyces cerevisiae (budding yeast);
G0S0A2	937	0.553	Down	0.0078977	N	Sortilin	CTHT_0009300	1	1.43e-12	124.29	DFATMAEFIVVATEDTVN(1)K	3	0.94924	plasma		GO:0031224 intrinsic component of membrane; GO:0016020 membrane; GO:0016021 integral component of membrane; GO:0044425 membrane part;					IPR031778; IPR031777; IPR006581;	Sortilin, N-terminal; Sortilin, C-terminal; VPS10;
G0S4S4	459	0.55	Down	0.0117439	N	Non-specific serine/threonine protein kinase	CTHT_0023350	1	1.31e-05	99.927	PARPDQSN(1)ASASSR	3	-0.97264	mitochondria	GO:0016310 phosphorylation; GO:0044267 cellular protein metabolic process; GO:0044238 primary metabolic process; GO:0044237 cellular metabolic process; GO:0006796 phosphate-containing compound metabolic process; GO:0071704 organic substance metabolic process; GO:0008152 metabolic process; GO:0006468 protein phosphorylation; GO:0006793 phosphorus metabolic process; GO:0044260 cellular macromolecul…		GO:0005524 ATP binding; GO:1901265 nucleoside phosphate binding; GO:0016773 phosphotransferase activity, alcohol group as acceptor; GO:0001882 nucleoside binding; GO:0043167 ion binding; GO:0000166 nucleotide binding; GO:0004672 protein kinase activity; GO:0097159 organic cyclic compound binding; GO:1901363 heterocyclic compound binding; GO:0032549 ribonucleoside binding; GO:0097367 carbohydrate …	K19833	CLA4; serine/threonine-protein kinase CLA4 [EC:2.7.11.1]	sce04011 MAPK signaling pathway - yeast - Saccharomyces cerevisiae (budding yeast);	IPR000719; IPR033923; IPR011993; IPR000095; IPR011009; IPR001849;	Protein kinase domain; p21 activated kinase binding domain; PH domain-like; CRIB domain; Protein kinase-like domain; Pleckstrin homology domain;
G0SEC5	500	0.547	Down	0.0043615	N	Carboxypeptidase	CTHT_0063260	1	2.71e-31	176.08	GPETTVGGAAGN(1)STTAK	3	1.8249	plasma	GO:0006508 proteolysis; GO:0008152 metabolic process; GO:0043170 macromolecule metabolic process; GO:0019538 protein metabolic process; GO:0044238 primary metabolic process; GO:0071704 organic substance metabolic process;		GO:0004180 carboxypeptidase activity; GO:0008233 peptidase activity; GO:0008238 exopeptidase activity; GO:0003824 catalytic activity; GO:0017171 serine hydrolase activity; GO:0008236 serine-type peptidase activity; GO:0070011 peptidase activity, acting on L-amino acid peptides; GO:0016787 hydrolase activity; GO:0004185 serine-type carboxypeptidase activity; GO:0070008 serine-type exopeptidase act…	K01288	KEX1; carboxypeptidase D [EC:3.4.16.6]		IPR029058;	Alpha/Beta hydrolase fold;
G0SH48	16	0.546	Down	0.022318	N	1,3-beta-glucanosyltransferase	CTHT_0068680	1	2.58e-33	195.72	FFYEN(1)GTQFFIK	3	0.36069	cytoplasm	GO:0008152 metabolic process; GO:0005975 carbohydrate metabolic process; GO:0044238 primary metabolic process; GO:0071704 organic substance metabolic process;						IPR012946; IPR017853; IPR013781;	X8 domain; Glycoside hydrolase superfamily; Glycoside hydrolase, catalytic domain;
G0RYV0	6	0.546	Down	0.0032959	N	Fructose-2,6-bisphosphatase-like protein	CTHT_0000660	1	0.0118806	50.354	MN(1)GVGIMPEDTR	2	2.4126	cytoplasm,nucleus	GO:0044281 small molecule metabolic process; GO:0044699 single-organism process; GO:0005975 carbohydrate metabolic process; GO:0044238 primary metabolic process; GO:0044237 cellular metabolic process; GO:0006796 phosphate-containing compound metabolic process; GO:0071704 organic substance metabolic process; GO:0044723 single-organism carbohydrate metabolic process; GO:0008152 metabolic process; G…		GO:0005524 ATP binding; GO:1901265 nucleoside phosphate binding; GO:0016773 phosphotransferase activity, alcohol group as acceptor; GO:0001882 nucleoside binding; GO:0043167 ion binding; GO:0000166 nucleotide binding; GO:0097159 organic cyclic compound binding; GO:1901363 heterocyclic compound binding; GO:0032549 ribonucleoside binding; GO:0019200 carbohydrate kinase activity; GO:0097367 carbohyd…	K19029	PFKFB2; 6-phosphofructo-2-kinase / fructose-2,6-biphosphatase 2 [EC:2.7.1.105 3.1.3.46]	sce00051 Fructose and mannose metabolism - Saccharomyces cerevisiae (budding yeast);	IPR027417; IPR013079;	P-loop containing nucleoside triphosphate hydrolase; 6-phosphofructo-2-kinase;
G0S8L9	202	0.544	Down	0.00092116	N	Mannan endo-1,6-alpha-mannosidase	CTHT_0038550	1	8.28e-34	192.54	ATGN(1)TTYLEWAER	3	-0.50833	extracellular	GO:1901575 organic substance catabolic process; GO:0008152 metabolic process; GO:0005975 carbohydrate metabolic process; GO:0044238 primary metabolic process; GO:0009056 catabolic process; GO:0071704 organic substance metabolic process; GO:0016052 carbohydrate catabolic process;		GO:0008496 mannan endo-1,6-alpha-mannosidase activity; GO:0004553 hydrolase activity, hydrolyzing O-glycosyl compounds; GO:0016787 hydrolase activity; GO:0015923 mannosidase activity; GO:0003824 catalytic activity; GO:0016798 hydrolase activity, acting on glycosyl bonds; GO:0004559 alpha-mannosidase activity;	K08257	E3.2.1.101; mannan endo-1,6-alpha-mannosidase [EC:3.2.1.101]		IPR012341; IPR008928;	Six-hairpin glycosidase; Six-hairpin glycosidase-like;
G0SB68	377	0.533	Down	0.0020633	N	Beta-1,2-xylosyltransferase 1 OS=Cryptococcus neoformans var. neoformans serotype D (strain JEC21 / ATCC MYA-565) GN=CXT1 PE=1 SV=1	CTHT_0049090	0.810871	0.00820589	68.016	N(0.188)N(0.811)ETN(0.001)WR	2	-0.53726	extracellular				K00859	coaE; dephospho-CoA kinase [EC:2.7.1.24]	sce00770 Pantothenate and CoA biosynthesis - Saccharomyces cerevisiae (budding yeast); sce01100 Metabolic pathways - Saccharomyces cerevisiae (budding yeast);
G0SAG1	1237	0.533	Down	0.00054153	N	alpha-1,2-Mannosidase	CTHT_0042150	1	0.0175685	60.074	AIN(1)ATCR	2	-1.2354	nucleus	GO:0033554 cellular response to stress; GO:0051716 cellular response to stimulus; GO:0006725 cellular aromatic compound metabolic process; GO:0006950 response to stress; GO:0006259 DNA metabolic process; GO:1901360 organic cyclic compound metabolic process; GO:0006807 nitrogen compound metabolic process; GO:0044238 primary metabolic process; GO:0050896 response to stimulus; GO:0044237 cellular me…	GO:0043226 organelle; GO:0043231 intracellular membrane-bounded organelle; GO:0043229 intracellular organelle; GO:0016020 membrane; GO:0005634 nucleus; GO:0044464 cell part; GO:0005622 intracellular; GO:0044424 intracellular part; GO:0043227 membrane-bounded organelle; GO:0005623 cell;	GO:0003677 DNA binding; GO:0015923 mannosidase activity; GO:0015924 mannosyl-oligosaccharide mannosidase activity; GO:0004559 alpha-mannosidase activity; GO:0043167 ion binding; GO:0004553 hydrolase activity, hydrolyzing O-glycosyl compounds; GO:0016787 hydrolase activity; GO:1901363 heterocyclic compound binding; GO:0097159 organic cyclic compound binding; GO:0003824 catalytic activity; GO:00054…	K01230	MAN1; mannosyl-oligosaccharide alpha-1,2-mannosidase [EC:3.2.1.113]	sce00510 N-Glycan biosynthesis - Saccharomyces cerevisiae (budding yeast); sce00513 Various types of N-glycan biosynthesis - Saccharomyces cerevisiae (budding yeast); sce01100 Metabolic pathways - Saccharomyces cerevisiae (budding yeast); sce04141 Protein processing in endoplasmic reticulum - Saccharomyces cerevisiae (budding yeast);	IPR011335; IPR010994;	Restriction endonuclease type II-like; RuvA domain 2-like;
G0S6P4	135	0.529	Down	0.00127732	N		CTHT_0035110	1	7.6e-31	168.3	NKSDATTAN(1)DAASANASR	3	-0.33851	nucleus			GO:0005515 protein binding; GO:0005488 binding;				IPR003892;	Ubiquitin system component Cue;
G0SB68	190	0.528	Down	0.0034961	N	Beta-1,2-xylosyltransferase 1 OS=Cryptococcus neoformans var. neoformans serotype D (strain JEC21 / ATCC MYA-565) GN=CXT1 PE=1 SV=1	CTHT_0049090	1	9.63e-10	117.93	IVVPWEN(1)MTEYMIK	3	-1.2693	extracellular				K00859	coaE; dephospho-CoA kinase [EC:2.7.1.24]	sce00770 Pantothenate and CoA biosynthesis - Saccharomyces cerevisiae (budding yeast); sce01100 Metabolic pathways - Saccharomyces cerevisiae (budding yeast);
G0SH07	898	0.528	Down	0.00171643	N	Peptide hydrolase	CTHT_0068250	0.999923	3.92e-19	173.64	DLVNIN(1)ATR	2	-1.7431	plasma							IPR007484;	Peptidase M28;
G0S3E0	89	0.526	Down	0.00113881	N	Alpha-1,3-glucan synthase-like protein	CTHT_0020670	0.999973	5.84e-51	197.54	FVNGDPDNDDKN(1)GTIYETDMFSTQLR	3	0.1595	plasma	GO:0008152 metabolic process; GO:0005975 carbohydrate metabolic process; GO:0044238 primary metabolic process; GO:0071704 organic substance metabolic process;		GO:0003824 catalytic activity;	K19475	WIPF; WAS/WASL-interacting protein	sce04144 Endocytosis - Saccharomyces cerevisiae (budding yeast);	IPR020846; IPR013534; IPR017853; IPR006047; IPR013781;	Major facilitator superfamily domain; Starch synthase, catalytic domain; Glycoside hydrolase superfamily; Glycosyl hydrolase, family 13, catalytic domain; Glycoside hydrolase, catalytic domain;
G0S6S8	170	0.525	Down	0.00155849	N	1,3-beta-glucanosyltransferase	CTHT_0035460	1	6.77e-41	171.02	N(1)TTLTAPYVK	2	-0.34138	extracellular	GO:0008152 metabolic process; GO:0005975 carbohydrate metabolic process; GO:0044238 primary metabolic process; GO:0071704 organic substance metabolic process;						IPR017853; IPR013781;	Glycoside hydrolase superfamily; Glycoside hydrolase, catalytic domain;
G0S1M2	386	0.524	Down	0.00081733	N	Probable aspartic-type endopeptidase OPSB OS=Trichophyton verrucosum (strain HKI 0517) GN=OPSB PE=3 SV=1	CTHT_0014100	1	1.18e-21	146.2	DSSN(1)FTLLGDTFLR	2	1.1977	extracellular	GO:0006508 proteolysis; GO:0008152 metabolic process; GO:0043170 macromolecule metabolic process; GO:0019538 protein metabolic process; GO:0044238 primary metabolic process; GO:0071704 organic substance metabolic process;		GO:0004175 endopeptidase activity; GO:0008233 peptidase activity; GO:0003824 catalytic activity; GO:0004190 aspartic-type endopeptidase activity; GO:0070011 peptidase activity, acting on L-amino acid peptides; GO:0016787 hydrolase activity; GO:0070001 aspartic-type peptidase activity;				IPR033876; IPR033121; IPR021109;	Secreted aspartic endopeptidase; Peptidase family A1 domain; Aspartic peptidase domain;
G0S4P0	240	0.524	Down	0.0191031	N		CTHT_0023010	0.999974	0.0211012	68.915	EFNREN(1)K	3	0.016065	extracellular	GO:0008152 metabolic process; GO:0005975 carbohydrate metabolic process; GO:0044238 primary metabolic process; GO:0071704 organic substance metabolic process;		GO:0004553 hydrolase activity, hydrolyzing O-glycosyl compounds; GO:0016787 hydrolase activity; GO:0003824 catalytic activity; GO:0016798 hydrolase activity, acting on glycosyl bonds;				IPR013320; IPR000757;	Concanavalin A-like lectin/glucanase domain; Glycoside hydrolase family 16;
G0SFR4	186	0.521	Down	0.0040415	N	Probable glucan endo-1,3-beta-glucosidase eglC OS=Aspergillus oryzae (strain ATCC 42149 / RIB 40) GN=eglC PE=3 SV=1	CTHT_0071830	1	1.3e-89	241.29	AIADTPLASVPIGHVDTWDAWTN(1)SSN(1)K	4	1.696	extracellular	GO:0008152 metabolic process; GO:0005975 carbohydrate metabolic process; GO:0044238 primary metabolic process; GO:0071704 organic substance metabolic process;						IPR017853; IPR013781;	Glycoside hydrolase superfamily; Glycoside hydrolase, catalytic domain;
G0S3E0	1044	0.518	Down	0.00164172	N	Alpha-1,3-glucan synthase-like protein	CTHT_0020670	0.997278	8.68e-11	123.02	N(0.003)VIN(0.997)ITAPPPMPALAYK	2	-0.33565	plasma	GO:0008152 metabolic process; GO:0005975 carbohydrate metabolic process; GO:0044238 primary metabolic process; GO:0071704 organic substance metabolic process;		GO:0003824 catalytic activity;	K19475	WIPF; WAS/WASL-interacting protein	sce04144 Endocytosis - Saccharomyces cerevisiae (budding yeast);	IPR020846; IPR013534; IPR017853; IPR006047; IPR013781;	Major facilitator superfamily domain; Starch synthase, catalytic domain; Glycoside hydrolase superfamily; Glycosyl hydrolase, family 13, catalytic domain; Glycoside hydrolase, catalytic domain;
G0S3E0	40	0.507	Down	0.00053504	N	Alpha-1,3-glucan synthase-like protein	CTHT_0020670	0.999611	1.31e-38	191.19	YDASLVEWNLNTN(1)R	2	-0.78862	plasma	GO:0008152 metabolic process; GO:0005975 carbohydrate metabolic process; GO:0044238 primary metabolic process; GO:0071704 organic substance metabolic process;		GO:0003824 catalytic activity;	K19475	WIPF; WAS/WASL-interacting protein	sce04144 Endocytosis - Saccharomyces cerevisiae (budding yeast);	IPR020846; IPR013534; IPR017853; IPR006047; IPR013781;	Major facilitator superfamily domain; Starch synthase, catalytic domain; Glycoside hydrolase superfamily; Glycosyl hydrolase, family 13, catalytic domain; Glycoside hydrolase, catalytic domain;
G0SGN4	240	0.507	Down	0.0030575	N	Aspergillopepsin-1 OS=Neosartorya fumigata (strain CEA10 / CBS 144.89 / FGSC A1163) GN=pepA PE=3 SV=1	CTHT_0066970	1	2.95e-57	201.95	DN(1)ASSGILGLAFDHLNQVRPNK	4	0.073268	extracellular	GO:0006508 proteolysis; GO:0008152 metabolic process; GO:0043170 macromolecule metabolic process; GO:0019538 protein metabolic process; GO:0044238 primary metabolic process; GO:0071704 organic substance metabolic process;		GO:0004175 endopeptidase activity; GO:0008233 peptidase activity; GO:0003824 catalytic activity; GO:0004190 aspartic-type endopeptidase activity; GO:0070011 peptidase activity, acting on L-amino acid peptides; GO:0016787 hydrolase activity; GO:0070001 aspartic-type peptidase activity;	K01381	PEP4; saccharopepsin [EC:3.4.23.25]	sce04138 Autophagy - yeast - Saccharomyces cerevisiae (budding yeast);	IPR034163; IPR033121; IPR021109;	Aspergillopepsin-like catalytic domain; Peptidase family A1 domain; Aspartic peptidase domain;
G0SGJ6	88	0.504	Down	0.00168249	N		CTHT_0066560	1	5.78e-24	149.95	AGAFPEDNPPNLLAN(1)ETSFK	3	-0.36665	extracellular				K11361	SPT20, ADA5; transcription factor SPT20
G0SFE3	528	0.492	Down	0.0007995	N	Carboxypeptidase	CTHT_0061740	1	2.65e-13	102.21	VPCMN(1)CTLPFTTDPETPQSTQPLGK	4	-0.42469	extracellular	GO:0006508 proteolysis; GO:0008152 metabolic process; GO:0043170 macromolecule metabolic process; GO:0019538 protein metabolic process; GO:0044238 primary metabolic process; GO:0071704 organic substance metabolic process;		GO:0004180 carboxypeptidase activity; GO:0008233 peptidase activity; GO:0008238 exopeptidase activity; GO:0003824 catalytic activity; GO:0017171 serine hydrolase activity; GO:0008236 serine-type peptidase activity; GO:0070011 peptidase activity, acting on L-amino acid peptides; GO:0016787 hydrolase activity; GO:0004185 serine-type carboxypeptidase activity; GO:0070008 serine-type exopeptidase act…	K13289	CTSA, CPY; cathepsin A (carboxypeptidase C) [EC:3.4.16.5]		IPR029058;	Alpha/Beta hydrolase fold;
G0SAW6	304	0.485	Down	0.00104063	N	Dehydrogenase citC OS=Monascus ruber GN=citC PE=1 SV=1	CTHT_0048040	0.999999	9.95e-36	170.27	QAIGVSYIPTSGGN(1)TTTNVYASK	3	0.59108	extracellular	GO:0044699 single-organism process; GO:0008152 metabolic process; GO:0055114 oxidation-reduction process; GO:0044710 single-organism metabolic process;		GO:0097159 organic cyclic compound binding; GO:1901363 heterocyclic compound binding; GO:0016614 oxidoreductase activity, acting on CH-OH group of donors; GO:1901265 nucleoside phosphate binding; GO:0050660 flavin adenine dinucleotide binding; GO:0003824 catalytic activity; GO:0005488 binding; GO:0043167 ion binding; GO:0043168 anion binding; GO:0000166 nucleotide binding; GO:0048037 cofactor bin…	K02152	ATPeV1G, ATP6G; V-type H+-transporting ATPase subunit G	sce00190 Oxidative phosphorylation - Saccharomyces cerevisiae (budding yeast); sce01100 Metabolic pathways - Saccharomyces cerevisiae (budding yeast); sce04145 Phagosome - Saccharomyces cerevisiae (budding yeast);	IPR000172; IPR007867; IPR023753;	Glucose-methanol-choline oxidoreductase, N-terminal; Glucose-methanol-choline oxidoreductase, C-terminal; FAD/NAD(P)-binding domain;
G0SG87	295	0.475	Down	7.55e-05	N	Beta-glucosidase	CTHT_0065450	1	9.43e-09	110.92	SVLN(1)GSVPVDR	2	-0.67253	extracellular	GO:0008152 metabolic process; GO:0005975 carbohydrate metabolic process; GO:0044238 primary metabolic process; GO:0071704 organic substance metabolic process;		GO:0004553 hydrolase activity, hydrolyzing O-glycosyl compounds; GO:0016787 hydrolase activity; GO:0003824 catalytic activity; GO:0016798 hydrolase activity, acting on glycosyl bonds;	K11245	MID2, MTL1; mating pheromone-induced death protein 2	sce04011 MAPK signaling pathway - yeast - Saccharomyces cerevisiae (budding yeast);	IPR002772; IPR001764; IPR026891; IPR017853;	Glycoside hydrolase family 3 C-terminal domain; Glycoside hydrolase, family 3, N-terminal; Fibronectin type III-like domain; Glycoside hydrolase superfamily;
G0S7Q1	126	0.469	Down	0.00032295	N	Alpha-1,2-mannosyltransferase-like protein	CTHT_0037130	1	3.16e-21	169.65	MN(1)ATFVTLAR	2	0.65416	extracellular	GO:0006486 protein glycosylation; GO:0043413 macromolecule glycosylation; GO:0009101 glycoprotein biosynthetic process; GO:0044763 single-organism cellular process; GO:0044267 cellular protein metabolic process; GO:0009100 glycoprotein metabolic process; GO:0044699 single-organism process; GO:0009058 biosynthetic process; GO:0044238 primary metabolic process; GO:0044237 cellular metabolic process…	GO:0016020 membrane;	GO:0016757 transferase activity, transferring glycosyl groups; GO:0000030 mannosyltransferase activity; GO:0016758 transferase activity, transferring hexosyl groups; GO:0003824 catalytic activity; GO:0016740 transferase activity;	K10967	KTR1_3; alpha 1,2-mannosyltransferase [EC:2.4.1.-]	sce00514 Other types of O-glycan biosynthesis - Saccharomyces cerevisiae (budding yeast);	IPR029044;	Nucleotide-diphospho-sugar transferases;
G0S8L9	25	0.464	Down	0.00151695	N	Mannan endo-1,6-alpha-mannosidase	CTHT_0038550	1	7.93e-16	147.26	DLN(1)ISDPVSIK	2	0.28447	extracellular	GO:1901575 organic substance catabolic process; GO:0008152 metabolic process; GO:0005975 carbohydrate metabolic process; GO:0044238 primary metabolic process; GO:0009056 catabolic process; GO:0071704 organic substance metabolic process; GO:0016052 carbohydrate catabolic process;		GO:0008496 mannan endo-1,6-alpha-mannosidase activity; GO:0004553 hydrolase activity, hydrolyzing O-glycosyl compounds; GO:0016787 hydrolase activity; GO:0015923 mannosidase activity; GO:0003824 catalytic activity; GO:0016798 hydrolase activity, acting on glycosyl bonds; GO:0004559 alpha-mannosidase activity;	K08257	E3.2.1.101; mannan endo-1,6-alpha-mannosidase [EC:3.2.1.101]		IPR012341; IPR008928;	Six-hairpin glycosidase; Six-hairpin glycosidase-like;
G0SBH2	109	0.462	Down	0.00110173	N	Probable aspartic-type endopeptidase OPSB OS=Arthroderma otae (strain ATCC MYA-4605 / CBS 113480) GN=OPSB PE=3 SV=1	CTHT_0050260	1	2.93e-08	116.24	WGSFN(1)SSLSK	2	0.4869	plasma	GO:0006508 proteolysis; GO:0008152 metabolic process; GO:0043170 macromolecule metabolic process; GO:0019538 protein metabolic process; GO:0044238 primary metabolic process; GO:0071704 organic substance metabolic process;		GO:0004175 endopeptidase activity; GO:0008233 peptidase activity; GO:0003824 catalytic activity; GO:0004190 aspartic-type endopeptidase activity; GO:0070011 peptidase activity, acting on L-amino acid peptides; GO:0016787 hydrolase activity; GO:0070001 aspartic-type peptidase activity;	K06009	YPS1_2; yapsin 1/2 [EC:3.4.23.41]	sce04011 MAPK signaling pathway - yeast - Saccharomyces cerevisiae (budding yeast);	IPR033121; IPR021109;	Peptidase family A1 domain; Aspartic peptidase domain;
G0SGN4	192	0.458	Down	0.0031551	N	Aspergillopepsin-1 OS=Neosartorya fumigata (strain CEA10 / CBS 144.89 / FGSC A1163) GN=pepA PE=3 SV=1	CTHT_0066970	1	2.65e-22	157.68	LAN(1)HTWAIQYGDGSR	3	-0.25325	extracellular	GO:0006508 proteolysis; GO:0008152 metabolic process; GO:0043170 macromolecule metabolic process; GO:0019538 protein metabolic process; GO:0044238 primary metabolic process; GO:0071704 organic substance metabolic process;		GO:0004175 endopeptidase activity; GO:0008233 peptidase activity; GO:0003824 catalytic activity; GO:0004190 aspartic-type endopeptidase activity; GO:0070011 peptidase activity, acting on L-amino acid peptides; GO:0016787 hydrolase activity; GO:0070001 aspartic-type peptidase activity;	K01381	PEP4; saccharopepsin [EC:3.4.23.25]	sce04138 Autophagy - yeast - Saccharomyces cerevisiae (budding yeast);	IPR034163; IPR033121; IPR021109;	Aspergillopepsin-like catalytic domain; Peptidase family A1 domain; Aspartic peptidase domain;
G0S9U4	54	0.455	Down	0.00100181	N	Meiotically up-regulated gene 157 protein OS=Schizosaccharomyces pombe (strain 972 / ATCC 24843) GN=mug157 PE=1 SV=1	CTHT_0047200	1	5.06e-32	180.74	TFN(1)SSAVESHIVQLK	3	-0.38137	extracellular			GO:0003824 catalytic activity;	K08335	ATG14; autophagy-related protein 14	sce04138 Autophagy - yeast - Saccharomyces cerevisiae (budding yeast);	IPR012341; IPR008928;	Six-hairpin glycosidase; Six-hairpin glycosidase-like;
G0S0M3	54	0.454	Down	0.00023593	N	Hydrolase-like protein	CTHT_0010520	0.977465	2.02e-53	200.58	TCPPDPALGTEYFFN(0.023)FN(0.977)R	3	-0.23803	extracellular	GO:0008152 metabolic process; GO:0005975 carbohydrate metabolic process; GO:0044238 primary metabolic process; GO:0071704 organic substance metabolic process;		GO:0004553 hydrolase activity, hydrolyzing O-glycosyl compounds; GO:0016787 hydrolase activity; GO:0003824 catalytic activity; GO:0016798 hydrolase activity, acting on glycosyl bonds;				IPR013320; IPR000757;	Concanavalin A-like lectin/glucanase domain; Glycoside hydrolase family 16;
G0RXS3	415	0.453	Down	0.00042229	N	Mannan endo-1,6-alpha-mannosidase	CTHT_0000200	1	1.4e-32	181.76	GPLTN(1)DTGGTSR	2	-0.30974	extracellular	GO:1901575 organic substance catabolic process; GO:0008152 metabolic process; GO:0005975 carbohydrate metabolic process; GO:0044238 primary metabolic process; GO:0009056 catabolic process; GO:0071704 organic substance metabolic process; GO:0016052 carbohydrate catabolic process;		GO:0008496 mannan endo-1,6-alpha-mannosidase activity; GO:0004553 hydrolase activity, hydrolyzing O-glycosyl compounds; GO:0016787 hydrolase activity; GO:0015923 mannosidase activity; GO:0003824 catalytic activity; GO:0016798 hydrolase activity, acting on glycosyl bonds; GO:0004559 alpha-mannosidase activity;	K08257	E3.2.1.101; mannan endo-1,6-alpha-mannosidase [EC:3.2.1.101]		IPR012341; IPR008928;	Six-hairpin glycosidase; Six-hairpin glycosidase-like;
G0SFT2	379	0.446	Down	0.00043902	N		CTHT_0072030	1	7.98e-55	202.86	LN(1)SSTAENSPDFALINAGGIR	2	-1.0751	cytoplasm	GO:0006725 cellular aromatic compound metabolic process; GO:0046434 organophosphate catabolic process; GO:0009117 nucleotide metabolic process; GO:0044699 single-organism process; GO:0044237 cellular metabolic process; GO:0006796 phosphate-containing compound metabolic process; GO:0071704 organic substance metabolic process; GO:0044270 cellular nitrogen compound catabolic process; GO:0008152 meta…		GO:0097159 organic cyclic compound binding; GO:1901363 heterocyclic compound binding; GO:1901265 nucleoside phosphate binding; GO:0003824 catalytic activity; GO:0005488 binding; GO:0016788 hydrolase activity, acting on ester bonds; GO:0043167 ion binding; GO:0043169 cation binding; GO:0046872 metal ion binding; GO:0016787 hydrolase activity; GO:0000166 nucleotide binding; GO:0036094 small molecul…				IPR029052; IPR004843; IPR008334;	Metallo-dependent phosphatase-like; Calcineurin-like phosphoesterase domain, ApaH type; 5'-Nucleotidase, C-terminal;
G0S3N2	248	0.445	Down	0.00072213	N	Exo-beta-1,3-glucanase-like protein	CTHT_0021860	1	2.85e-12	145.72	N(1)LTFNNCK	2	-0.48408	extracellular							IPR011050; IPR024429; IPR012334;	Pectin lyase fold/virulence factor; Endosialidase, N-terminal extension domain; Pectin lyase fold;
G0S9S6	196	0.437	Down	6.24e-05	N	Tyrosinase-like protein orsC OS=Emericella nidulans (strain FGSC A4 / ATCC 38163 / CBS 112.46 / NRRL 194 / M139) GN=orsC PE=2 SV=1	CTHT_0047000	1	1.57e-11	80.36	YIPDRN(1)DTLIDIVPGFPPFLVAPATGGGCIER	4	0.34812	extracellular	GO:0008152 metabolic process;		GO:0003824 catalytic activity; GO:0016491 oxidoreductase activity;	K08735	MSH2; DNA mismatch repair protein MSH2	sce03430 Mismatch repair - Saccharomyces cerevisiae (budding yeast);	IPR008922; IPR002227;	Uncharacterised domain, di-copper centre; Tyrosinase copper-binding domain;
G0S0L4	579	0.431	Down	0.00083813	N	Beta-glucosidase	CTHT_0010430	1	0.000524719	105.52	REFN(1)ASK	3	0.16032	plasma	GO:0008152 metabolic process; GO:0055114 oxidation-reduction process; GO:0044710 single-organism metabolic process; GO:0044699 single-organism process; GO:0044238 primary metabolic process; GO:0005975 carbohydrate metabolic process; GO:0071704 organic substance metabolic process;		GO:1901265 nucleoside phosphate binding; GO:0050660 flavin adenine dinucleotide binding; GO:0043167 ion binding; GO:0004553 hydrolase activity, hydrolyzing O-glycosyl compounds; GO:0016787 hydrolase activity; GO:0000166 nucleotide binding; GO:0048037 cofactor binding; GO:0016491 oxidoreductase activity; GO:0071949 FAD binding; GO:1901363 heterocyclic compound binding; GO:0097159 organic cyclic co…	K01817	trpF; phosphoribosylanthranilate isomerase [EC:5.3.1.24]	sce00400 Phenylalanine, tyrosine and tryptophan biosynthesis - Saccharomyces cerevisiae (budding yeast); sce01100 Metabolic pathways - Saccharomyces cerevisiae (budding yeast); sce01110 Biosynthesis of secondary metabolites - Saccharomyces cerevisiae (budding yeast); sce01130 Biosynthesis of antibiotics - Saccharomyces cerevisiae (budding yeast); sce01230 Biosynthesis of amino acids - Saccharomyc…	IPR001764; IPR002772; IPR026891; IPR002938; IPR017853; IPR023753;	Glycoside hydrolase, family 3, N-terminal; Glycoside hydrolase family 3 C-terminal domain; Fibronectin type III-like domain; FAD-binding domain; Glycoside hydrolase superfamily; FAD/NAD(P)-binding domain;
G0S8T5	179	0.428	Down	0.00036358	N	Amine oxidase	CTHT_0040270	1	4.03e-06	98.898	YN(1)CSAAIPR	2	0.79439	mitochondria	GO:0044699 single-organism process; GO:0008152 metabolic process; GO:0055114 oxidation-reduction process; GO:0044710 single-organism metabolic process;		GO:0003824 catalytic activity; GO:0016491 oxidoreductase activity;				IPR023753;	FAD/NAD(P)-binding domain;
G0S3F6	442	0.426	Down	0.00120031	N	L-amino-acid oxidase-like protein	CTHT_0020840	1	8.93e-05	105.98	IQYTN(1)DSK	2	-0.71869	extracellular	GO:0044699 single-organism process; GO:0008152 metabolic process; GO:0055114 oxidation-reduction process; GO:0044710 single-organism metabolic process;		GO:0003824 catalytic activity; GO:0016491 oxidoreductase activity;	K00486	KMO; kynurenine 3-monooxygenase [EC:1.14.13.9]	sce00380 Tryptophan metabolism - Saccharomyces cerevisiae (budding yeast); sce01100 Metabolic pathways - Saccharomyces cerevisiae (budding yeast);	IPR002937; IPR023753;	Amine oxidase; FAD/NAD(P)-binding domain;
G0SBJ0	514	0.42	Down	0.00151805	N	UTP-glucose-1-phosphate uridylyltransferase-like protein	CTHT_0053750	1	0.0111599	52.49	HGQLHMN(1)AQR	3	0.25937	nucleus	GO:0008152 metabolic process; GO:0006011 UDP-glucose metabolic process; GO:0046483 heterocycle metabolic process; GO:0006725 cellular aromatic compound metabolic process; GO:0006139 nucleobase-containing compound metabolic process; GO:0006793 phosphorus metabolic process; GO:1901135 carbohydrate derivative metabolic process; GO:1901360 organic cyclic compound metabolic process; GO:0006807 nitroge…		GO:0051748 UTP-monosaccharide-1-phosphate uridylyltransferase activity; GO:0016779 nucleotidyltransferase activity; GO:0070569 uridylyltransferase activity; GO:0016740 transferase activity; GO:0003983 UTP:glucose-1-phosphate uridylyltransferase activity; GO:0003824 catalytic activity; GO:0016772 transferase activity, transferring phosphorus-containing groups;	K00963	UGP2, galU, galF; UTP--glucose-1-phosphate uridylyltransferase [EC:2.7.7.9]	sce00040 Pentose and glucuronate interconversions - Saccharomyces cerevisiae (budding yeast); sce00052 Galactose metabolism - Saccharomyces cerevisiae (budding yeast); sce00500 Starch and sucrose metabolism - Saccharomyces cerevisiae (budding yeast); sce00520 Amino sugar and nucleotide sugar metabolism - Saccharomyces cerevisiae (budding yeast); sce01100 Metabolic pathways - Saccharomyces cerevis…	IPR029044;	Nucleotide-diphospho-sugar transferases;
G0SG87	697	0.419	Down	0.0002821	N	Beta-glucosidase	CTHT_0065450	1	1.79e-38	188.4	SDADEAYAIGVAN(1)K	3	1.5752	extracellular	GO:0008152 metabolic process; GO:0005975 carbohydrate metabolic process; GO:0044238 primary metabolic process; GO:0071704 organic substance metabolic process;		GO:0004553 hydrolase activity, hydrolyzing O-glycosyl compounds; GO:0016787 hydrolase activity; GO:0003824 catalytic activity; GO:0016798 hydrolase activity, acting on glycosyl bonds;	K11245	MID2, MTL1; mating pheromone-induced death protein 2	sce04011 MAPK signaling pathway - yeast - Saccharomyces cerevisiae (budding yeast);	IPR002772; IPR001764; IPR026891; IPR017853;	Glycoside hydrolase family 3 C-terminal domain; Glycoside hydrolase, family 3, N-terminal; Fibronectin type III-like domain; Glycoside hydrolase superfamily;
G0S2A6	773	0.409	Down	0.00056374	N	alpha-1,2-Mannosidase	CTHT_0016550	1	2.29e-05	105.2	KAEDCHWN(1)K	3	-0.29563	Golgi		GO:0016020 membrane;	GO:0015923 mannosidase activity; GO:0015924 mannosyl-oligosaccharide mannosidase activity; GO:0003824 catalytic activity; GO:0005488 binding; GO:0016798 hydrolase activity, acting on glycosyl bonds; GO:0004559 alpha-mannosidase activity; GO:0043167 ion binding; GO:0004553 hydrolase activity, hydrolyzing O-glycosyl compounds; GO:0046872 metal ion binding; GO:0043169 cation binding; GO:0016787 hydr…	K01230	MAN1; mannosyl-oligosaccharide alpha-1,2-mannosidase [EC:3.2.1.113]	sce00510 N-Glycan biosynthesis - Saccharomyces cerevisiae (budding yeast); sce00513 Various types of N-glycan biosynthesis - Saccharomyces cerevisiae (budding yeast); sce01100 Metabolic pathways - Saccharomyces cerevisiae (budding yeast); sce04141 Protein processing in endoplasmic reticulum - Saccharomyces cerevisiae (budding yeast);
G0SFR3	57	0.404	Down	0.00047671	N	Candidapepsin-8 OS=Candida albicans GN=SAP8 PE=3 SV=1	CTHT_0071820	1	0.00420223	65.224	GVQLQLAN(1)R	2	-0.95757	extracellular	GO:0006508 proteolysis; GO:0008152 metabolic process; GO:0043170 macromolecule metabolic process; GO:0019538 protein metabolic process; GO:0044238 primary metabolic process; GO:0071704 organic substance metabolic process;		GO:0004175 endopeptidase activity; GO:0008233 peptidase activity; GO:0003824 catalytic activity; GO:0004190 aspartic-type endopeptidase activity; GO:0070011 peptidase activity, acting on L-amino acid peptides; GO:0016787 hydrolase activity; GO:0070001 aspartic-type peptidase activity;	K01383	BAR1; barrierpepsin [EC:3.4.23.35]	sce04011 MAPK signaling pathway - yeast - Saccharomyces cerevisiae (budding yeast);	IPR033876; IPR021109; IPR033121;	Secreted aspartic endopeptidase; Aspartic peptidase domain; Peptidase family A1 domain;
G0SBH2	382	0.4	Down	0.0022413	N	Probable aspartic-type endopeptidase OPSB OS=Arthroderma otae (strain ATCC MYA-4605 / CBS 113480) GN=OPSB PE=3 SV=1	CTHT_0050260	0.995537	4.97e-09	118.76	GN(0.996)N(0.004)TCFFGVQK	2	-0.1039	plasma	GO:0006508 proteolysis; GO:0008152 metabolic process; GO:0043170 macromolecule metabolic process; GO:0019538 protein metabolic process; GO:0044238 primary metabolic process; GO:0071704 organic substance metabolic process;		GO:0004175 endopeptidase activity; GO:0008233 peptidase activity; GO:0003824 catalytic activity; GO:0004190 aspartic-type endopeptidase activity; GO:0070011 peptidase activity, acting on L-amino acid peptides; GO:0016787 hydrolase activity; GO:0070001 aspartic-type peptidase activity;	K06009	YPS1_2; yapsin 1/2 [EC:3.4.23.41]	sce04011 MAPK signaling pathway - yeast - Saccharomyces cerevisiae (budding yeast);	IPR033121; IPR021109;	Peptidase family A1 domain; Aspartic peptidase domain;
G0S3E0	605	0.393	Down	0.00036046	N	Alpha-1,3-glucan synthase-like protein	CTHT_0020670	1	0.00323847	72.23	LLN(1)GSTK	2	-0.033414	plasma	GO:0008152 metabolic process; GO:0005975 carbohydrate metabolic process; GO:0044238 primary metabolic process; GO:0071704 organic substance metabolic process;		GO:0003824 catalytic activity;	K19475	WIPF; WAS/WASL-interacting protein	sce04144 Endocytosis - Saccharomyces cerevisiae (budding yeast);	IPR020846; IPR013534; IPR017853; IPR006047; IPR013781;	Major facilitator superfamily domain; Starch synthase, catalytic domain; Glycoside hydrolase superfamily; Glycosyl hydrolase, family 13, catalytic domain; Glycoside hydrolase, catalytic domain;
G0S7N9	117	0.392	Down	0.00069819	N	Peptide hydrolase	CTHT_0037000	1	6.61e-13	150.15	LDGYYN(1)VSR	2	-0.18018	extracellular				K01264	APE3; aminopeptidase Y [EC:3.4.11.15]		IPR003137; IPR007484;	PA domain; Peptidase M28;
G0SBH2	314	0.385	Down	0.00055836	N	Probable aspartic-type endopeptidase OPSB OS=Arthroderma otae (strain ATCC MYA-4605 / CBS 113480) GN=OPSB PE=3 SV=1	CTHT_0050260	1	1.04e-07	139.97	YN(1)ETLQR	2	-0.20137	plasma	GO:0006508 proteolysis; GO:0008152 metabolic process; GO:0043170 macromolecule metabolic process; GO:0019538 protein metabolic process; GO:0044238 primary metabolic process; GO:0071704 organic substance metabolic process;		GO:0004175 endopeptidase activity; GO:0008233 peptidase activity; GO:0003824 catalytic activity; GO:0004190 aspartic-type endopeptidase activity; GO:0070011 peptidase activity, acting on L-amino acid peptides; GO:0016787 hydrolase activity; GO:0070001 aspartic-type peptidase activity;	K06009	YPS1_2; yapsin 1/2 [EC:3.4.23.41]	sce04011 MAPK signaling pathway - yeast - Saccharomyces cerevisiae (budding yeast);	IPR033121; IPR021109;	Peptidase family A1 domain; Aspartic peptidase domain;
G0SG66	139	0.384	Down	0.000137451	N		CTHT_0065220	1	2.97e-22	145.43	RN(1)YSVGGMGPYEADPEK	4	-0.60187	mitochondria							IPR018535;	Domain of unknown function DUF1996;
G0S288	139	0.383	Down	0.00043533	N	Aspartic-type endopeptidase-like protein	CTHT_0016370	1	3.1e-54	205.06	YDSSASSTYKPN(1)GTKFEIR	4	-0.39766	extracellular	GO:0006508 proteolysis; GO:0008152 metabolic process; GO:0043170 macromolecule metabolic process; GO:0019538 protein metabolic process; GO:0044238 primary metabolic process; GO:0071704 organic substance metabolic process;		GO:0004175 endopeptidase activity; GO:0008233 peptidase activity; GO:0003824 catalytic activity; GO:0004190 aspartic-type endopeptidase activity; GO:0070011 peptidase activity, acting on L-amino acid peptides; GO:0016787 hydrolase activity; GO:0070001 aspartic-type peptidase activity;	K01381	PEP4; saccharopepsin [EC:3.4.23.25]	sce04138 Autophagy - yeast - Saccharomyces cerevisiae (budding yeast);	IPR021109; IPR033121;	Aspartic peptidase domain; Peptidase family A1 domain;
G0RXS3	295	0.379	Down	0.000157111	N	Mannan endo-1,6-alpha-mannosidase	CTHT_0000200	1	6.58e-18	167.23	VLGLLN(1)R	2	-0.78397	extracellular	GO:1901575 organic substance catabolic process; GO:0008152 metabolic process; GO:0005975 carbohydrate metabolic process; GO:0044238 primary metabolic process; GO:0009056 catabolic process; GO:0071704 organic substance metabolic process; GO:0016052 carbohydrate catabolic process;		GO:0008496 mannan endo-1,6-alpha-mannosidase activity; GO:0004553 hydrolase activity, hydrolyzing O-glycosyl compounds; GO:0016787 hydrolase activity; GO:0015923 mannosidase activity; GO:0003824 catalytic activity; GO:0016798 hydrolase activity, acting on glycosyl bonds; GO:0004559 alpha-mannosidase activity;	K08257	E3.2.1.101; mannan endo-1,6-alpha-mannosidase [EC:3.2.1.101]		IPR012341; IPR008928;	Six-hairpin glycosidase; Six-hairpin glycosidase-like;
G0RZ10	307	0.378	Down	0.00037819	N		CTHT_0001280	0.999944	2.5e-20	156.24	N(1)GSHNSEGDVFLK	3	0.38638	extracellular							IPR029052; IPR032093;	Metallo-dependent phosphatase-like; Phospholipase D, N-terminal;
G0S3F2	60	0.374	Down	0.0002012	N	Mannan endo-1,6-alpha-mannosidase	CTHT_0020800	1	4.13e-17	135.18	GN(1)QSGEIPGILPGPPTEHK	4	-0.58315	extracellular	GO:1901575 organic substance catabolic process; GO:0008152 metabolic process; GO:0005975 carbohydrate metabolic process; GO:0044238 primary metabolic process; GO:0009056 catabolic process; GO:0071704 organic substance metabolic process; GO:0016052 carbohydrate catabolic process;		GO:0008496 mannan endo-1,6-alpha-mannosidase activity; GO:0004553 hydrolase activity, hydrolyzing O-glycosyl compounds; GO:0016787 hydrolase activity; GO:0015923 mannosidase activity; GO:0003824 catalytic activity; GO:0016798 hydrolase activity, acting on glycosyl bonds; GO:0004559 alpha-mannosidase activity;	K08257	E3.2.1.101; mannan endo-1,6-alpha-mannosidase [EC:3.2.1.101]		IPR012341; IPR008928;	Six-hairpin glycosidase; Six-hairpin glycosidase-like;
G0SBF2	88	0.366	Down	0.0043178	N	Peptide hydrolase	CTHT_0050060	1	1.31e-66	223.5	FDTFVQPFN(1)HTYDK	3	-0.58195	cytoplasm				K01264	APE3; aminopeptidase Y [EC:3.4.11.15]		IPR003137; IPR007484;	PA domain; Peptidase M28;
G0SGX4	94	0.365	Down	0.00073671	N		CTHT_0067900	1	1.08e-09	123.02	GTQN(1)YTCDPGAEKPR	3	-0.94341	extracellular
G0S8Q3	92	0.363	Down	0.00187722	N		CTHT_0039950	1	2.25e-90	251.02	ATTDEDASKAN(1)WTQLFPVVQQSGFGK	3	-0.18669	extracellular				K08794	CAMK1; calcium/calmodulin-dependent protein kinase I [EC:2.7.11.17]
G0SGN4	183	0.354	Down	0.00060042	N	Aspergillopepsin-1 OS=Neosartorya fumigata (strain CEA10 / CBS 144.89 / FGSC A1163) GN=pepA PE=3 SV=1	CTHT_0066970	1	4.28e-42	203.87	LYQIEN(1)STTATR	3	-0.3608	extracellular	GO:0006508 proteolysis; GO:0008152 metabolic process; GO:0043170 macromolecule metabolic process; GO:0019538 protein metabolic process; GO:0044238 primary metabolic process; GO:0071704 organic substance metabolic process;		GO:0004175 endopeptidase activity; GO:0008233 peptidase activity; GO:0003824 catalytic activity; GO:0004190 aspartic-type endopeptidase activity; GO:0070011 peptidase activity, acting on L-amino acid peptides; GO:0016787 hydrolase activity; GO:0070001 aspartic-type peptidase activity;	K01381	PEP4; saccharopepsin [EC:3.4.23.25]	sce04138 Autophagy - yeast - Saccharomyces cerevisiae (budding yeast);	IPR034163; IPR033121; IPR021109;	Aspergillopepsin-like catalytic domain; Peptidase family A1 domain; Aspartic peptidase domain;
G0S0Q4	397	0.346	Down	0.00030215	N	Hydrolase-like protein	CTHT_0010860	1	1.04e-20	162.72	GNFPNQDAN(1)GTR	2	-0.194	nucleus	GO:0008152 metabolic process; GO:0005975 carbohydrate metabolic process; GO:0044238 primary metabolic process; GO:0071704 organic substance metabolic process;		GO:0004553 hydrolase activity, hydrolyzing O-glycosyl compounds; GO:0016787 hydrolase activity; GO:0003824 catalytic activity; GO:0016798 hydrolase activity, acting on glycosyl bonds;	K01230	MAN1; mannosyl-oligosaccharide alpha-1,2-mannosidase [EC:3.2.1.113]	sce00510 N-Glycan biosynthesis - Saccharomyces cerevisiae (budding yeast); sce00513 Various types of N-glycan biosynthesis - Saccharomyces cerevisiae (budding yeast); sce01100 Metabolic pathways - Saccharomyces cerevisiae (budding yeast); sce04141 Protein processing in endoplasmic reticulum - Saccharomyces cerevisiae (budding yeast);	IPR013320; IPR000757;	Concanavalin A-like lectin/glucanase domain; Glycoside hydrolase family 16;
G0S3E0	737	0.337	Down	0.00023639	N	Alpha-1,3-glucan synthase-like protein	CTHT_0020670	1	9.7e-61	234.22	FTPGHDEPLN(1)STEYK	3	0.29672	plasma	GO:0008152 metabolic process; GO:0005975 carbohydrate metabolic process; GO:0044238 primary metabolic process; GO:0071704 organic substance metabolic process;		GO:0003824 catalytic activity;	K19475	WIPF; WAS/WASL-interacting protein	sce04144 Endocytosis - Saccharomyces cerevisiae (budding yeast);	IPR020846; IPR013534; IPR017853; IPR006047; IPR013781;	Major facilitator superfamily domain; Starch synthase, catalytic domain; Glycoside hydrolase superfamily; Glycosyl hydrolase, family 13, catalytic domain; Glycoside hydrolase, catalytic domain;
G0S044	254	0.335	Down	0.0010222	N		CTHT_0008690	1	6.63e-13	150.1	YN(1)ITSLNVR	2	-0.09663	plasma				K09313	CUTL; homeobox protein cut-like		IPR013783;	Immunoglobulin-like fold;
G0SEK6	242	0.333	Down	0.00038398	N		CTHT_0064080	0.996558	4.83e-15	147.62	LPN(0.997)N(0.003)TITGGR	2	0.43716	extracellular	GO:0044699 single-organism process; GO:0008152 metabolic process; GO:0055114 oxidation-reduction process; GO:0044710 single-organism metabolic process;		GO:0016702 oxidoreductase activity, acting on single donors with incorporation of molecular oxygen, incorporation of two atoms of oxygen; GO:0005506 iron ion binding; GO:0016701 oxidoreductase activity, acting on single donors with incorporation of molecular oxygen; GO:0046914 transition metal ion binding; GO:0003824 catalytic activity; GO:0005488 binding; GO:0051213 dioxygenase activity; GO:0043…				IPR015889;	Intradiol ring-cleavage dioxygenase, core;
G0SE99	212	0.326	Down	0.00113877	N	Mannan endo-1,6-alpha-mannosidase	CTHT_0063000	1	1.04e-09	119.87	YTGN(1)QSYADWAEK	3	2.0479	extracellular	GO:1901575 organic substance catabolic process; GO:0008152 metabolic process; GO:0005975 carbohydrate metabolic process; GO:0044238 primary metabolic process; GO:0009056 catabolic process; GO:0071704 organic substance metabolic process; GO:0016052 carbohydrate catabolic process;		GO:0008496 mannan endo-1,6-alpha-mannosidase activity; GO:0004553 hydrolase activity, hydrolyzing O-glycosyl compounds; GO:0016787 hydrolase activity; GO:0015923 mannosidase activity; GO:0003824 catalytic activity; GO:0016798 hydrolase activity, acting on glycosyl bonds; GO:0004559 alpha-mannosidase activity;	K08257	E3.2.1.101; mannan endo-1,6-alpha-mannosidase [EC:3.2.1.101]		IPR012341; IPR008928;	Six-hairpin glycosidase; Six-hairpin glycosidase-like;
G0S2W4	259	0.317	Down	0.00037789	N	Tyrosinase-like protein orsC OS=Emericella nidulans (strain FGSC A4 / ATCC 38163 / CBS 112.46 / NRRL 194 / M139) GN=orsC PE=2 SV=1	CTHT_0018720	0.999999	7.76e-23	160.64	N(1)TTELILN(1)SPNIEIFR	2	-0.99191	extracellular	GO:0008152 metabolic process;		GO:0003824 catalytic activity; GO:0016491 oxidoreductase activity;				IPR002227; IPR008922;	Tyrosinase copper-binding domain; Uncharacterised domain, di-copper centre;
G0S3E0	839	0.315	Down	0.00031701	N	Alpha-1,3-glucan synthase-like protein	CTHT_0020670	1	9.8e-50	231.07	TN(1)TTDHFLLR	2	-0.29944	plasma	GO:0008152 metabolic process; GO:0005975 carbohydrate metabolic process; GO:0044238 primary metabolic process; GO:0071704 organic substance metabolic process;		GO:0003824 catalytic activity;	K19475	WIPF; WAS/WASL-interacting protein	sce04144 Endocytosis - Saccharomyces cerevisiae (budding yeast);	IPR020846; IPR013534; IPR017853; IPR006047; IPR013781;	Major facilitator superfamily domain; Starch synthase, catalytic domain; Glycoside hydrolase superfamily; Glycosyl hydrolase, family 13, catalytic domain; Glycoside hydrolase, catalytic domain;
G0S2W4	347	0.308	Down	0.0028237	N	Tyrosinase-like protein orsC OS=Emericella nidulans (strain FGSC A4 / ATCC 38163 / CBS 112.46 / NRRL 194 / M139) GN=orsC PE=2 SV=1	CTHT_0018720	1	3.95e-32	141.17	QTVFGTQAIMDLWPAPN(1)TTVEDVIDIRPVASK	3	-0.62812	extracellular	GO:0008152 metabolic process;		GO:0003824 catalytic activity; GO:0016491 oxidoreductase activity;				IPR002227; IPR008922;	Tyrosinase copper-binding domain; Uncharacterised domain, di-copper centre;
G0S2Z1	533	0.308	Down	0.0021447	N		CTHT_0019010	1	0.00104205	99.442	N(1)ATTITR	2	-0.16878	extracellular
G0S3E0	597	0.306	Down	0.00053952	N	Alpha-1,3-glucan synthase-like protein	CTHT_0020670	1	8.69e-06	122.33	LAN(1)QTYPK	2	0.21654	plasma	GO:0008152 metabolic process; GO:0005975 carbohydrate metabolic process; GO:0044238 primary metabolic process; GO:0071704 organic substance metabolic process;		GO:0003824 catalytic activity;	K19475	WIPF; WAS/WASL-interacting protein	sce04144 Endocytosis - Saccharomyces cerevisiae (budding yeast);	IPR020846; IPR013534; IPR017853; IPR006047; IPR013781;	Major facilitator superfamily domain; Starch synthase, catalytic domain; Glycoside hydrolase superfamily; Glycosyl hydrolase, family 13, catalytic domain; Glycoside hydrolase, catalytic domain;
G0RZ96	270	0.305	Down	0.0012152	N	Putative thij/pfpi family protein	CTHT_0002180	1	1.7e-62	211.44	AKYPN(1)GTAIAEDIAGHLEHTIIDDWR	4	0.54564	extracellular				K01880	GARS, glyS1; glycyl-tRNA synthetase [EC:6.1.1.14]	sce00970 Aminoacyl-tRNA biosynthesis - Saccharomyces cerevisiae (budding yeast);	IPR002818; IPR029062;	DJ-1/PfpI; Class I glutamine amidotransferase-like;
G0RXU7	164	0.303	Down	0.0017047	N		CTHT_0000440	0.999897	5.93e-20	147.39	NDYEN(1)FTCWQEYR	2	0.58746	extracellular				K07827	KRAS, KRAS2; GTPase KRas	sce04138 Autophagy - yeast - Saccharomyces cerevisiae (budding yeast); sce04213 Longevity regulating pathway - multiple species - Saccharomyces cerevisiae (budding yeast); sce04933 AGE-RAGE signaling pathway in diabetic complications - Saccharomyces cerevisiae (budding yeast);
G0SEK4	64	0.296	Down	0.0005205	N	Metalloprotease MEP1-like protein	CTHT_0064060	1	7.28e-18	137.12	ISQAFATQELQALASGN(1)YSIK	4	0.81351	extracellular			GO:0070011 peptidase activity, acting on L-amino acid peptides; GO:0008237 metallopeptidase activity; GO:0016787 hydrolase activity; GO:0008233 peptidase activity; GO:0003824 catalytic activity;	K15117	SLC25A34_35, OAC1; solute carrier family 25, member 34/35		IPR024079; IPR008754;	Metallopeptidase, catalytic domain; Peptidase M43, pregnancy-associated plasma-A;
G0SEP0	142	0.295	Down	0.00023717	N		CTHT_0064430	1	1.21e-71	244.44	IIIAN(1)MSN(1)SDLVTR	3	0.8096	extracellular			GO:0003824 catalytic activity;				IPR011041; IPR011042;	Soluble quinoprotein glucose/sorbosone dehydrogenase; Six-bladed beta-propeller, TolB-like;
G0SH72	343	0.294	Down	0.00040076	N	alpha-1,2-Mannosidase	CTHT_0068950	1	7.49e-15	136.33	LIGN(1)DTHVDKGTK	4	-0.32032	cytoplasm		GO:0016020 membrane;	GO:0015923 mannosidase activity; GO:0015924 mannosyl-oligosaccharide mannosidase activity; GO:0003824 catalytic activity; GO:0005488 binding; GO:0016798 hydrolase activity, acting on glycosyl bonds; GO:0004559 alpha-mannosidase activity; GO:0043167 ion binding; GO:0004553 hydrolase activity, hydrolyzing O-glycosyl compounds; GO:0046872 metal ion binding; GO:0043169 cation binding; GO:0016787 hydr…	K01230	MAN1; mannosyl-oligosaccharide alpha-1,2-mannosidase [EC:3.2.1.113]	sce00510 N-Glycan biosynthesis - Saccharomyces cerevisiae (budding yeast); sce00513 Various types of N-glycan biosynthesis - Saccharomyces cerevisiae (budding yeast); sce01100 Metabolic pathways - Saccharomyces cerevisiae (budding yeast); sce04141 Protein processing in endoplasmic reticulum - Saccharomyces cerevisiae (budding yeast);
G0S3F6	267	0.294	Down	0.00087512	N	L-amino-acid oxidase-like protein	CTHT_0020840	1	1.58e-30	179.14	LNGYDKN(1)LTVEFIK	3	-0.52497	extracellular	GO:0044699 single-organism process; GO:0008152 metabolic process; GO:0055114 oxidation-reduction process; GO:0044710 single-organism metabolic process;		GO:0003824 catalytic activity; GO:0016491 oxidoreductase activity;	K00486	KMO; kynurenine 3-monooxygenase [EC:1.14.13.9]	sce00380 Tryptophan metabolism - Saccharomyces cerevisiae (budding yeast); sce01100 Metabolic pathways - Saccharomyces cerevisiae (budding yeast);	IPR002937; IPR023753;	Amine oxidase; FAD/NAD(P)-binding domain;
G0S6J5	518	0.285	Down	0.00035803	N	Carboxypeptidase	CTHT_0026440	1	9.22e-19	163.66	ASGN(1)FTFMR	3	-0.39003	extracellular	GO:0006508 proteolysis; GO:0008152 metabolic process; GO:0043170 macromolecule metabolic process; GO:0019538 protein metabolic process; GO:0044238 primary metabolic process; GO:0071704 organic substance metabolic process;	GO:0043226 organelle; GO:0043231 intracellular membrane-bounded organelle; GO:0043229 intracellular organelle; GO:0044464 cell part; GO:0005622 intracellular; GO:0005737 cytoplasm; GO:0005773 vacuole; GO:0044424 intracellular part; GO:0043227 membrane-bounded organelle; GO:0005623 cell; GO:0044444 cytoplasmic part;	GO:0004180 carboxypeptidase activity; GO:0008233 peptidase activity; GO:0008238 exopeptidase activity; GO:0003824 catalytic activity; GO:0017171 serine hydrolase activity; GO:0008236 serine-type peptidase activity; GO:0070011 peptidase activity, acting on L-amino acid peptides; GO:0016787 hydrolase activity; GO:0004185 serine-type carboxypeptidase activity; GO:0070008 serine-type exopeptidase act…	K13289	CTSA, CPY; cathepsin A (carboxypeptidase C) [EC:3.4.16.5]		IPR029058; IPR008442;	Alpha/Beta hydrolase fold; Propeptide, carboxypeptidase Y;
G0SFT2	319	0.284	Down	0.00038459	N		CTHT_0072030	1	6.19e-41	188.4	ILAYHGAPIHLTN(1)TTK	4	-0.66973	cytoplasm	GO:0006725 cellular aromatic compound metabolic process; GO:0046434 organophosphate catabolic process; GO:0009117 nucleotide metabolic process; GO:0044699 single-organism process; GO:0044237 cellular metabolic process; GO:0006796 phosphate-containing compound metabolic process; GO:0071704 organic substance metabolic process; GO:0044270 cellular nitrogen compound catabolic process; GO:0008152 meta…		GO:0097159 organic cyclic compound binding; GO:1901363 heterocyclic compound binding; GO:1901265 nucleoside phosphate binding; GO:0003824 catalytic activity; GO:0005488 binding; GO:0016788 hydrolase activity, acting on ester bonds; GO:0043167 ion binding; GO:0043169 cation binding; GO:0046872 metal ion binding; GO:0016787 hydrolase activity; GO:0000166 nucleotide binding; GO:0036094 small molecul…				IPR029052; IPR004843; IPR008334;	Metallo-dependent phosphatase-like; Calcineurin-like phosphoesterase domain, ApaH type; 5'-Nucleotidase, C-terminal;
G0SEP0	265	0.278	Down	0.000104065	N		CTHT_0064430	1	3.3e-52	198.56	NGVAVHEYNPGDELNFLGYLN(1)GTGTGK	4	-0.93504	extracellular			GO:0003824 catalytic activity;				IPR011041; IPR011042;	Soluble quinoprotein glucose/sorbosone dehydrogenase; Six-bladed beta-propeller, TolB-like;
G0SHU0	10	0.277	Down	0.000123321	N	GPI-anchored wall transfer protein	CTHT_0073350	0.803712	1.07e-32	180.31	TVTDGNGAN(0.804)N(0.196)TTATPSYK	2	0.64297	plasma	GO:0006506 GPI anchor biosynthetic process; GO:0009247 glycolipid biosynthetic process; GO:1903509 liposaccharide metabolic process; GO:0046486 glycerolipid metabolic process; GO:0006661 phosphatidylinositol biosynthetic process; GO:0006643 membrane lipid metabolic process; GO:0008654 phospholipid biosynthetic process; GO:0044267 cellular protein metabolic process; GO:0044699 single-organism proc…	GO:0031224 intrinsic component of membrane; GO:0016020 membrane; GO:0016021 integral component of membrane; GO:0044425 membrane part;	GO:0016746 transferase activity, transferring acyl groups; GO:0003824 catalytic activity; GO:0016740 transferase activity;	K05283	PIGW; phosphatidylinositol glycan, class W [EC:2.3.-.-]	sce00563 Glycosylphosphatidylinositol (GPI)-anchor biosynthesis - Saccharomyces cerevisiae (budding yeast); sce01100 Metabolic pathways - Saccharomyces cerevisiae (budding yeast);
G0S0R4	174	0.272	Down	0.00081595	N	SCP / tpx-1 / ag5 / PR-1 / sc7 family of extracellular domain-containing protein	CTHT_0010960	1	5.86e-36	174.7	FN(1)HSAAALEWDDTLASYAETLAK	4	0.032217	extracellular		GO:0005576 extracellular region;					IPR014044;	CAP domain;
G0S3I8	106	0.27	Down	0.00032405	N		CTHT_0021410	1	6.26e-79	243.99	TVPELDHVTFFTQN(1)ATR	3	0.26363	extracellular				K09485	HSP110; heat shock protein 110kDa	sce04141 Protein processing in endoplasmic reticulum - Saccharomyces cerevisiae (budding yeast);	IPR033121; IPR021109;	Peptidase family A1 domain; Aspartic peptidase domain;
G0SEM1	154	0.265	Down	0.000101737	N	Isoamyl alcohol oxidase-like protein	CTHT_0064240	1	5.01e-17	124.66	SCLPDGGN(1)CTLGGYASYSVAAANVK	3	-0.77507	extracellular	GO:0044699 single-organism process; GO:0008152 metabolic process; GO:0055114 oxidation-reduction process; GO:0044710 single-organism metabolic process;		GO:0097159 organic cyclic compound binding; GO:1901363 heterocyclic compound binding; GO:0016614 oxidoreductase activity, acting on CH-OH group of donors; GO:1901265 nucleoside phosphate binding; GO:0050660 flavin adenine dinucleotide binding; GO:0003824 catalytic activity; GO:0005488 binding; GO:0043167 ion binding; GO:0043168 anion binding; GO:0000166 nucleotide binding; GO:0048037 cofactor bin…	K21618	DLD3; (R)-2-hydroxyglutarate---pyruvate transhydrogenase [EC:1.1.99.40]	sce00620 Pyruvate metabolism - Saccharomyces cerevisiae (budding yeast);	IPR016166; IPR016169; IPR012951; IPR006094;	FAD-binding, type 2; CO dehydrogenase flavoprotein-like, FAD-binding, subdomain 2; Berberine/berberine-like; FAD linked oxidase, N-terminal;
G0S736	277	0.255	Down	0.000183031	N	Extracellular serine-rich protein ARB_03024 OS=Arthroderma benhamiae (strain ATCC MYA-4681 / CBS 112371) GN=ARB_03024 PE=1 SV=1	CTHT_0036010	1	2.34e-25	173.04	ATTGEILAHYN(1)R	3	-0.41079	cytoplasm				K15147	MED5, NUT1; mediator of RNA polymerase II transcription subunit 5		IPR008972;	Cupredoxin;
G0SAU7	261	0.235	Down	0.00022204	N	Subtilisin-like protease 2 OS=Pseudogymnoascus destructans (strain ATCC MYA-4855 / 20631-21) GN=SP2 PE=1 SV=1	CTHT_0047840	1	3.97e-09	125.97	N(1)VTALGIGGK	2	1.0547	extracellular	GO:0006508 proteolysis; GO:0008152 metabolic process; GO:0043170 macromolecule metabolic process; GO:0019538 protein metabolic process; GO:0044238 primary metabolic process; GO:0071704 organic substance metabolic process;		GO:0004252 serine-type endopeptidase activity; GO:0004175 endopeptidase activity; GO:0008233 peptidase activity; GO:0003824 catalytic activity; GO:0017171 serine hydrolase activity; GO:0008236 serine-type peptidase activity; GO:0070011 peptidase activity, acting on L-amino acid peptides; GO:0016787 hydrolase activity;	K01336	E3.4.21.48; cerevisin [EC:3.4.21.48]	sce04138 Autophagy - yeast - Saccharomyces cerevisiae (budding yeast);	IPR034193; IPR009020; IPR000209; IPR010259;	Proteinase K-like catalytic domain; Proteinase propeptide inhibitor; Peptidase S8/S53 domain; Peptidase S8 propeptide/proteinase inhibitor I9;
G0S2W4	252	0.225	Down	0.000117368	N	Tyrosinase-like protein orsC OS=Emericella nidulans (strain FGSC A4 / ATCC 38163 / CBS 112.46 / NRRL 194 / M139) GN=orsC PE=2 SV=1	CTHT_0018720	1	1.11e-53	215.23	N(1)TTELILNSPNIEIFR	3	0.3749	extracellular	GO:0008152 metabolic process;		GO:0003824 catalytic activity; GO:0016491 oxidoreductase activity;				IPR002227; IPR008922;	Tyrosinase copper-binding domain; Uncharacterised domain, di-copper centre;
G0S2M6	195	0.225	Down	0.00029568	N	Killer toxin subunits alpha/beta OS=Kluyveromyces lactis (strain ATCC 8585 / CBS 2359 / DSM 70799 / NBRC 1267 / NRRL Y-1140/ WM37) PE=1 SV=1	CTHT_0017780	1	1.7e-09	115.12	N(1)HSLDVVTIYEGK	3	0.18933	mitochondria	GO:1901071 glucosamine-containing compound metabolic process; GO:0006030 chitin metabolic process; GO:0006026 aminoglycan catabolic process; GO:1901136 carbohydrate derivative catabolic process; GO:0006807 nitrogen compound metabolic process; GO:0006032 chitin catabolic process; GO:0005975 carbohydrate metabolic process; GO:0044238 primary metabolic process; GO:1901072 glucosamine-containing comp…		GO:0004553 hydrolase activity, hydrolyzing O-glycosyl compounds; GO:0016787 hydrolase activity; GO:0004568 chitinase activity; GO:0003824 catalytic activity; GO:0016798 hydrolase activity, acting on glycosyl bonds;	K01183	E3.2.1.14; chitinase [EC:3.2.1.14]	sce00520 Amino sugar and nucleotide sugar metabolism - Saccharomyces cerevisiae (budding yeast); sce01100 Metabolic pathways - Saccharomyces cerevisiae (budding yeast);	IPR001223; IPR011583; IPR029070; IPR017853; IPR013781;	Glycoside hydrolase family 18, catalytic domain; Chitinase II; Chitinase insertion domain; Glycoside hydrolase superfamily; Glycoside hydrolase, catalytic domain;
G0SFT2	223	0.214	Down	0.0056029	N		CTHT_0072030	1	6.56e-08	141.93	ATTN(1)ITR	2	-0.16878	cytoplasm	GO:0006725 cellular aromatic compound metabolic process; GO:0046434 organophosphate catabolic process; GO:0009117 nucleotide metabolic process; GO:0044699 single-organism process; GO:0044237 cellular metabolic process; GO:0006796 phosphate-containing compound metabolic process; GO:0071704 organic substance metabolic process; GO:0044270 cellular nitrogen compound catabolic process; GO:0008152 meta…		GO:0097159 organic cyclic compound binding; GO:1901363 heterocyclic compound binding; GO:1901265 nucleoside phosphate binding; GO:0003824 catalytic activity; GO:0005488 binding; GO:0016788 hydrolase activity, acting on ester bonds; GO:0043167 ion binding; GO:0043169 cation binding; GO:0046872 metal ion binding; GO:0016787 hydrolase activity; GO:0000166 nucleotide binding; GO:0036094 small molecul…				IPR029052; IPR004843; IPR008334;	Metallo-dependent phosphatase-like; Calcineurin-like phosphoesterase domain, ApaH type; 5'-Nucleotidase, C-terminal;
G0RZB1	168	0.209	Down	0.00030273	N	Carboxylic ester hydrolase	CTHT_0002330	1	5.36e-22	155.43	IGALGFLPSN(1)VTER	2	0.66388	mitochondria							IPR029058; IPR002018;	Alpha/Beta hydrolase fold; Carboxylesterase, type B;
G0SGS6	173	0.203	Down	0.00134013	N	Cu/Zn superoxide dismutase-like protein	CTHT_0067400	1	7.76e-29	188.87	EGIGAFFGN(1)R	2	-0.51289	extracellular	GO:0006801 superoxide metabolic process; GO:0008152 metabolic process; GO:0072593 reactive oxygen species metabolic process; GO:0055114 oxidation-reduction process; GO:0044710 single-organism metabolic process; GO:0044699 single-organism process; GO:0009987 cellular process; GO:0044237 cellular metabolic process;		GO:0046872 metal ion binding; GO:0043169 cation binding; GO:0005488 binding; GO:0043167 ion binding;	K20827	RPAP2; RNA polymerase II subunit B1 CTD phosphatase RPAP2 [EC:3.1.3.16]		IPR001424;	Superoxide dismutase, copper/zinc binding domain;
G0S3F2	221	0.192	Down	0.000140215	N	Mannan endo-1,6-alpha-mannosidase	CTHT_0020800	0.950916	2.89e-08	115.89	YTKN(0.951)N(0.049)TYAEWAEK	3	1.4104	extracellular	GO:1901575 organic substance catabolic process; GO:0008152 metabolic process; GO:0005975 carbohydrate metabolic process; GO:0044238 primary metabolic process; GO:0009056 catabolic process; GO:0071704 organic substance metabolic process; GO:0016052 carbohydrate catabolic process;		GO:0008496 mannan endo-1,6-alpha-mannosidase activity; GO:0004553 hydrolase activity, hydrolyzing O-glycosyl compounds; GO:0016787 hydrolase activity; GO:0015923 mannosidase activity; GO:0003824 catalytic activity; GO:0016798 hydrolase activity, acting on glycosyl bonds; GO:0004559 alpha-mannosidase activity;	K08257	E3.2.1.101; mannan endo-1,6-alpha-mannosidase [EC:3.2.1.101]		IPR012341; IPR008928;	Six-hairpin glycosidase; Six-hairpin glycosidase-like;
G0SEK6	136	0.189	Down	0.0009393	N		CTHT_0064080	0.999997	0.000251483	94.804	KN(1)ITNGER	3	-0.29265	extracellular	GO:0044699 single-organism process; GO:0008152 metabolic process; GO:0055114 oxidation-reduction process; GO:0044710 single-organism metabolic process;		GO:0016702 oxidoreductase activity, acting on single donors with incorporation of molecular oxygen, incorporation of two atoms of oxygen; GO:0005506 iron ion binding; GO:0016701 oxidoreductase activity, acting on single donors with incorporation of molecular oxygen; GO:0046914 transition metal ion binding; GO:0003824 catalytic activity; GO:0005488 binding; GO:0051213 dioxygenase activity; GO:0043…				IPR015889;	Intradiol ring-cleavage dioxygenase, core;
G0SH80	18	0.177	Down	0.000115399	N	FAD-linked oxidoreductase hmp9 OS=Hypomyces subiculosus GN=hpm9 PE=1 SV=1	CTHT_0069040	1	4.93e-26	189.72	DQWELFN(1)R	2	0.027982	cytoplasm	GO:0044699 single-organism process; GO:0008152 metabolic process; GO:0055114 oxidation-reduction process; GO:0044710 single-organism metabolic process;		GO:0097159 organic cyclic compound binding; GO:1901363 heterocyclic compound binding; GO:0016614 oxidoreductase activity, acting on CH-OH group of donors; GO:1901265 nucleoside phosphate binding; GO:0050660 flavin adenine dinucleotide binding; GO:0003824 catalytic activity; GO:0005488 binding; GO:0043167 ion binding; GO:0043168 anion binding; GO:0000166 nucleotide binding; GO:0048037 cofactor bin…				IPR016166; IPR016169; IPR012951; IPR006094; IPR016167;	FAD-binding, type 2; CO dehydrogenase flavoprotein-like, FAD-binding, subdomain 2; Berberine/berberine-like; FAD linked oxidase, N-terminal; FAD-binding, type 2, subdomain 1;
G0S4L0	117	0.165	Down	0.00036297	N	Probable endo-beta-1,4-glucanase D OS=Neosartorya fumigata (strain CEA10 / CBS 144.89 / FGSC A1163) GN=eglD PE=3 SV=1	CTHT_0031380	1	4.03e-32	180.64	VSN(1)ITIDSAVGPGWFK	2	-0.86786	extracellular				K11243	FUS1; nuclear fusion protein	sce04011 MAPK signaling pathway - yeast - Saccharomyces cerevisiae (budding yeast);
G0SH80	291	0.157	Down	0.0173815	N	FAD-linked oxidoreductase hmp9 OS=Hypomyces subiculosus GN=hpm9 PE=1 SV=1	CTHT_0069040	1	1.05e-33	190.46	LAFFPLN(1)ETAENK	3	0.092622	cytoplasm	GO:0044699 single-organism process; GO:0008152 metabolic process; GO:0055114 oxidation-reduction process; GO:0044710 single-organism metabolic process;		GO:0097159 organic cyclic compound binding; GO:1901363 heterocyclic compound binding; GO:0016614 oxidoreductase activity, acting on CH-OH group of donors; GO:1901265 nucleoside phosphate binding; GO:0050660 flavin adenine dinucleotide binding; GO:0003824 catalytic activity; GO:0005488 binding; GO:0043167 ion binding; GO:0043168 anion binding; GO:0000166 nucleotide binding; GO:0048037 cofactor bin…				IPR016166; IPR016169; IPR012951; IPR006094; IPR016167;	FAD-binding, type 2; CO dehydrogenase flavoprotein-like, FAD-binding, subdomain 2; Berberine/berberine-like; FAD linked oxidase, N-terminal; FAD-binding, type 2, subdomain 1;
G0S3Z9	257	0.141	Down	0.00027574	N	Hydrolase tropI OS=Talaromyces stipitatus (strain ATCC 10500 / CBS 375.48 / QM 6759 / NRRL 1006) GN=tropI PE=3 SV=1	CTHT_0022020	1	2.06e-55	213.2	AN(1)VSVEEEKYGKEEAFLQAVR	4	-0.33762	extracellular			GO:0016787 hydrolase activity; GO:0003824 catalytic activity;	K06672	SCC2, NIPBL; cohesin loading factor subunit SCC2	sce04111 Cell cycle - yeast - Saccharomyces cerevisiae (budding yeast);	IPR029058; IPR002925;	Alpha/Beta hydrolase fold; Dienelactone hydrolase;
G0SFF9	581	0.129	Down	0.00145953	N	cytokinesis protein 3 OS=Schizosaccharomyces pombe (strain 972 / ATCC 24843) GN=cyk3 PE=1 SV=1	CTHT_0061900	0.999506	0.0247312	54.765	QALNLN(1)R	2	0.17339	nucleus			GO:0005515 protein binding; GO:0005488 binding;				IPR011511; IPR001452; IPR002931;	Variant SH3 domain; SH3 domain; Transglutaminase-like;
G0SEM1	475	0.121	Down	0.0091214	N	Isoamyl alcohol oxidase-like protein	CTHT_0064240	1	2.08e-16	156.58	LN(1)DTLAAVR	2	0.41554	extracellular	GO:0044699 single-organism process; GO:0008152 metabolic process; GO:0055114 oxidation-reduction process; GO:0044710 single-organism metabolic process;		GO:0097159 organic cyclic compound binding; GO:1901363 heterocyclic compound binding; GO:0016614 oxidoreductase activity, acting on CH-OH group of donors; GO:1901265 nucleoside phosphate binding; GO:0050660 flavin adenine dinucleotide binding; GO:0003824 catalytic activity; GO:0005488 binding; GO:0043167 ion binding; GO:0043168 anion binding; GO:0000166 nucleotide binding; GO:0048037 cofactor bin…	K21618	DLD3; (R)-2-hydroxyglutarate---pyruvate transhydrogenase [EC:1.1.99.40]	sce00620 Pyruvate metabolism - Saccharomyces cerevisiae (budding yeast);	IPR016166; IPR016169; IPR012951; IPR006094;	FAD-binding, type 2; CO dehydrogenase flavoprotein-like, FAD-binding, subdomain 2; Berberine/berberine-like; FAD linked oxidase, N-terminal;
G0S9S6	271	0.115	Down	0.0029553	N	Tyrosinase-like protein orsC OS=Emericella nidulans (strain FGSC A4 / ATCC 38163 / CBS 112.46 / NRRL 194 / M139) GN=orsC PE=2 SV=1	CTHT_0047000	1	1.52e-31	180.32	DLSPIWSQDTRPTN(1)ASK	3	-0.13187	extracellular	GO:0008152 metabolic process;		GO:0003824 catalytic activity; GO:0016491 oxidoreductase activity;	K08735	MSH2; DNA mismatch repair protein MSH2	sce03430 Mismatch repair - Saccharomyces cerevisiae (budding yeast);	IPR008922; IPR002227;	Uncharacterised domain, di-copper centre; Tyrosinase copper-binding domain;
G0S3Z9	182	0.115	Down	0.00060381	N	Hydrolase tropI OS=Talaromyces stipitatus (strain ATCC 10500 / CBS 375.48 / QM 6759 / NRRL 1006) GN=tropI PE=3 SV=1	CTHT_0022020	1	4.43e-16	154.28	VLSTPTFN(1)GTK	2	-0.17716	extracellular			GO:0016787 hydrolase activity; GO:0003824 catalytic activity;	K06672	SCC2, NIPBL; cohesin loading factor subunit SCC2	sce04111 Cell cycle - yeast - Saccharomyces cerevisiae (budding yeast);	IPR029058; IPR002925;	Alpha/Beta hydrolase fold; Dienelactone hydrolase;
G0SFT1	590	0.079	Down	0.036201	N	Acid phosphatase-like protein	CTHT_0072020	1	1.01e-32	173.98	SLVYADLAAN(1)LTNAVISSGK	3	-0.20258	plasma			GO:0016787 hydrolase activity; GO:0003824 catalytic activity;	K08165	ATR1; MFS transporter, DHA2 family, multidrug resistance protein		IPR002828;	Survival protein SurE-like phosphatase/nucleotidase;
G0SEM1	60	0.071	Down	0.028955	N	Isoamyl alcohol oxidase-like protein	CTHT_0064240	1	4.94e-33	171.35	DISPFDAFLFGFN(1)TSSKPSLK	4	0.14562	extracellular	GO:0044699 single-organism process; GO:0008152 metabolic process; GO:0055114 oxidation-reduction process; GO:0044710 single-organism metabolic process;		GO:0097159 organic cyclic compound binding; GO:1901363 heterocyclic compound binding; GO:0016614 oxidoreductase activity, acting on CH-OH group of donors; GO:1901265 nucleoside phosphate binding; GO:0050660 flavin adenine dinucleotide binding; GO:0003824 catalytic activity; GO:0005488 binding; GO:0043167 ion binding; GO:0043168 anion binding; GO:0000166 nucleotide binding; GO:0048037 cofactor bin…	K21618	DLD3; (R)-2-hydroxyglutarate---pyruvate transhydrogenase [EC:1.1.99.40]	sce00620 Pyruvate metabolism - Saccharomyces cerevisiae (budding yeast);	IPR016166; IPR016169; IPR012951; IPR006094;	FAD-binding, type 2; CO dehydrogenase flavoprotein-like, FAD-binding, subdomain 2; Berberine/berberine-like; FAD linked oxidase, N-terminal;
G0S9S6	104	0.071	Down	0.0042593	N	Tyrosinase-like protein orsC OS=Emericella nidulans (strain FGSC A4 / ATCC 38163 / CBS 112.46 / NRRL 194 / M139) GN=orsC PE=2 SV=1	CTHT_0047000	1	4.77e-05	121.85	KPAVTN(1)R	3	0.28005	extracellular	GO:0008152 metabolic process;		GO:0003824 catalytic activity; GO:0016491 oxidoreductase activity;	K08735	MSH2; DNA mismatch repair protein MSH2	sce03430 Mismatch repair - Saccharomyces cerevisiae (budding yeast);	IPR008922; IPR002227;	Uncharacterised domain, di-copper centre; Tyrosinase copper-binding domain;

## Sheet: T55vsT50
Protein accession	Position	T55/T50 Ratio	Regulated Type	T55/T50 P value	Amino acid	Protein description	Gene name	Localization probability	PEP	Score	Modified sequence	Charge	Mass error [ppm]	Subcellular localization	Biological Process	Cellular Component	Molecular Function	KEGG KO No.	KEGG Gene	KEGG pathway	IPR ID	Domain description
G0SEK6	136	6.446	Up	0.0091241	N		CTHT_0064080	0.999997	0.000251483	94.804	KN(1)ITNGER	3	-0.29265	extracellular	GO:0044699 single-organism process; GO:0008152 metabolic process; GO:0055114 oxidation-reduction process; GO:0044710 single-organism metabolic process;		GO:0016702 oxidoreductase activity, acting on single donors with incorporation of molecular oxygen, incorporation of two atoms of oxygen; GO:0005506 iron ion binding; GO:0016701 oxidoreductase activity, acting on single donors with incorporation of molecular oxygen; GO:0046914 transition metal ion binding; GO:0003824 catalytic activity; GO:0005488 binding; GO:0051213 dioxygenase activity; GO:0043…				IPR015889;	Intradiol ring-cleavage dioxygenase, core;
G0S3F6	267	5.579	Up	0.000143913	N	L-amino-acid oxidase-like protein	CTHT_0020840	1	1.58e-30	179.14	LNGYDKN(1)LTVEFIK	3	-0.52497	extracellular	GO:0044699 single-organism process; GO:0008152 metabolic process; GO:0055114 oxidation-reduction process; GO:0044710 single-organism metabolic process;		GO:0003824 catalytic activity; GO:0016491 oxidoreductase activity;	K00486	KMO; kynurenine 3-monooxygenase [EC:1.14.13.9]	sce00380 Tryptophan metabolism - Saccharomyces cerevisiae (budding yeast); sce01100 Metabolic pathways - Saccharomyces cerevisiae (budding yeast);	IPR002937; IPR023753;	Amine oxidase; FAD/NAD(P)-binding domain;
G0S3F6	442	3.714	Up	0.000136561	N	L-amino-acid oxidase-like protein	CTHT_0020840	1	8.93e-05	105.98	IQYTN(1)DSK	2	-0.71869	extracellular	GO:0044699 single-organism process; GO:0008152 metabolic process; GO:0055114 oxidation-reduction process; GO:0044710 single-organism metabolic process;		GO:0003824 catalytic activity; GO:0016491 oxidoreductase activity;	K00486	KMO; kynurenine 3-monooxygenase [EC:1.14.13.9]	sce00380 Tryptophan metabolism - Saccharomyces cerevisiae (budding yeast); sce01100 Metabolic pathways - Saccharomyces cerevisiae (budding yeast);	IPR002937; IPR023753;	Amine oxidase; FAD/NAD(P)-binding domain;
G0S3Q6	725	3.486	Up	0.00110395	N	Putative aflatoxin efflux pump protein	CTHT_0030260	1	0.00134893	75.761	VTN(1)TTDR	2	0.32894	plasma	GO:0006810 transport; GO:0055085 transmembrane transport; GO:0051179 localization; GO:0051234 establishment of localization;	GO:0031224 intrinsic component of membrane; GO:0016020 membrane; GO:0016021 integral component of membrane; GO:0044425 membrane part;					IPR020846;	Major facilitator superfamily domain;
G0SEK6	242	3.149	Up	9.89e-05	N		CTHT_0064080	0.996558	4.83e-15	147.62	LPN(0.997)N(0.003)TITGGR	2	0.43716	extracellular	GO:0044699 single-organism process; GO:0008152 metabolic process; GO:0055114 oxidation-reduction process; GO:0044710 single-organism metabolic process;		GO:0016702 oxidoreductase activity, acting on single donors with incorporation of molecular oxygen, incorporation of two atoms of oxygen; GO:0005506 iron ion binding; GO:0016701 oxidoreductase activity, acting on single donors with incorporation of molecular oxygen; GO:0046914 transition metal ion binding; GO:0003824 catalytic activity; GO:0005488 binding; GO:0051213 dioxygenase activity; GO:0043…				IPR015889;	Intradiol ring-cleavage dioxygenase, core;
G0S5P8	72	3.022	Up	3.83e-05	N	Polysaccharide monooxygenase Cel61a OS=Myceliophthora thermophila (strain ATCC 42464 / BCRC 31852 / DSM 1799) GN=Cel61a PE=1 SV=1	CTHT_0025030	1	2.83e-57	202.66	FN(1)TADIICHR	3	-0.18108	extracellular	GO:0008152 metabolic process; GO:0005975 carbohydrate metabolic process; GO:0044238 primary metabolic process; GO:0071704 organic substance metabolic process;	GO:0005576 extracellular region;	GO:0004553 hydrolase activity, hydrolyzing O-glycosyl compounds; GO:0030248 cellulose binding; GO:0030246 carbohydrate binding; GO:0016787 hydrolase activity; GO:0030247 polysaccharide binding; GO:0001871 pattern binding; GO:0003824 catalytic activity; GO:0005488 binding; GO:0016798 hydrolase activity, acting on glycosyl bonds;	K06158	ABCF3; ATP-binding cassette, subfamily F, member 3		IPR000254;	Cellulose-binding domain, fungal;
G0SAT2	482	2.718	Up	1.66e-05	N	Arylsulfatase	CTHT_0047660	0.998269	1.3e-05	119.75	LQLN(0.998)N(0.002)TYK	2	0.81092	extracellular	GO:0008152 metabolic process; GO:0006725 cellular aromatic compound metabolic process; GO:1901615 organic hydroxy compound metabolic process; GO:0018958 phenol-containing compound metabolic process; GO:1901360 organic cyclic compound metabolic process; GO:0044237 cellular metabolic process; GO:0009987 cellular process; GO:0071704 organic substance metabolic process;		GO:0016787 hydrolase activity; GO:0004065 arylsulfatase activity; GO:0008484 sulfuric ester hydrolase activity; GO:0003824 catalytic activity; GO:0016788 hydrolase activity, acting on ester bonds;				IPR017849; IPR017850; IPR000917;	Alkaline phosphatase-like, alpha/beta/alpha; Alkaline-phosphatase-like, core domain; Sulfatase, N-terminal;
G0S2R7	1054	2.565	Up	0.0009195	N		CTHT_0018210	1	1.32e-53	206.21	N(1)ATSFLNEVGTVGGWSSK	2	-0.38003	extracellular				K08293	SMK1; sporulation-specific mitogen-activated protein kinase SMK1&#160; [EC:2.7.11.24]		IPR029018;	Chitobiase/beta-hexosaminidase domain 2-like;
G0SC20	161	2.336	Up	0.000155553	N	Protein disulfide-isomerase MPD1 OS=Saccharomyces cerevisiae (strain ATCC 204508 / S288c) GN=MPD1 PE=1 SV=1	CTHT_0055600	1	1.8e-05	96.229	FLSDKN(1)ETAK	3	-0.15438	cytoplasm,mitochondria	GO:0050794 regulation of cellular process; GO:0042592 homeostatic process; GO:0065008 regulation of biological quality; GO:0050789 regulation of biological process; GO:0045454 cell redox homeostasis; GO:0044763 single-organism cellular process; GO:0019725 cellular homeostasis; GO:0044699 single-organism process; GO:0009987 cellular process; GO:0065007 biological regulation;			K09584	PDIA6, TXNDC7; protein disulfide-isomerase A6 [EC:5.3.4.1]	sce04141 Protein processing in endoplasmic reticulum - Saccharomyces cerevisiae (budding yeast);	IPR013766; IPR012336;	Thioredoxin domain; Thioredoxin-like fold;
G0S3F6	471	2.189	Up	0.00019874	N	L-amino-acid oxidase-like protein	CTHT_0020840	1	2.29e-23	149.67	N(1)ATFDYAIVGAPFSVVR	2	-0.44431	extracellular	GO:0044699 single-organism process; GO:0008152 metabolic process; GO:0055114 oxidation-reduction process; GO:0044710 single-organism metabolic process;		GO:0003824 catalytic activity; GO:0016491 oxidoreductase activity;	K00486	KMO; kynurenine 3-monooxygenase [EC:1.14.13.9]	sce00380 Tryptophan metabolism - Saccharomyces cerevisiae (budding yeast); sce01100 Metabolic pathways - Saccharomyces cerevisiae (budding yeast);	IPR002937; IPR023753;	Amine oxidase; FAD/NAD(P)-binding domain;
G0S3F6	194	2.135	Up	2.48e-05	N	L-amino-acid oxidase-like protein	CTHT_0020840	1	1.05e-11	136.02	N(1)VTILEASQR	2	-1.1913	extracellular	GO:0044699 single-organism process; GO:0008152 metabolic process; GO:0055114 oxidation-reduction process; GO:0044710 single-organism metabolic process;		GO:0003824 catalytic activity; GO:0016491 oxidoreductase activity;	K00486	KMO; kynurenine 3-monooxygenase [EC:1.14.13.9]	sce00380 Tryptophan metabolism - Saccharomyces cerevisiae (budding yeast); sce01100 Metabolic pathways - Saccharomyces cerevisiae (budding yeast);	IPR002937; IPR023753;	Amine oxidase; FAD/NAD(P)-binding domain;
G0RYL7	73	2.041	Up	2.15e-05	N	Autophagy-related protein 27 OS=Yarrowia lipolytica (strain CLIB 122 / E 150) GN=ATG27 PE=3 SV=1	CTHT_0007140	1	5.04e-30	163.64	N(1)TTYTIDLCGPLKR	3	0.24738	extracellular				K21141	ATG27; autophagy-related protein 27	sce04138 Autophagy - yeast - Saccharomyces cerevisiae (budding yeast);	IPR009011;	Mannose-6-phosphate receptor binding domain;
G0RZA2	596	1.986	Up	3.77e-05	N	Glucoamylase	CTHT_0002240	0.999499	1.52e-48	210.38	LVGSIPELGSWN(0.001)TN(0.999)K	3	0.177	extracellular	GO:1901575 organic substance catabolic process; GO:0008152 metabolic process; GO:0005976 polysaccharide metabolic process; GO:0009057 macromolecule catabolic process; GO:0043170 macromolecule metabolic process; GO:0000272 polysaccharide catabolic process; GO:0044238 primary metabolic process; GO:0005975 carbohydrate metabolic process; GO:0009056 catabolic process; GO:0071704 organic substance met…		GO:2001070 starch binding; GO:0030247 polysaccharide binding; GO:0003824 catalytic activity; GO:0005488 binding; GO:0004339 glucan 1,4-alpha-glucosidase activity; GO:0016798 hydrolase activity, acting on glycosyl bonds; GO:0015926 glucosidase activity; GO:0004553 hydrolase activity, hydrolyzing O-glycosyl compounds; GO:0030246 carbohydrate binding; GO:0016787 hydrolase activity; GO:0001871 patter…	K01178	SGA1; glucoamylase [EC:3.2.1.3]	sce00500 Starch and sucrose metabolism - Saccharomyces cerevisiae (budding yeast); sce01100 Metabolic pathways - Saccharomyces cerevisiae (budding yeast);	IPR012341; IPR013783; IPR013784; IPR008928; IPR002044;	Six-hairpin glycosidase; Immunoglobulin-like fold; Carbohydrate-binding-like fold; Six-hairpin glycosidase-like; Carbohydrate binding module family 20;
G0SEH8	907	1.986	Up	0.000137824	N	Vacuolar segregation protein 7 OS=Saccharomyces cerevisiae (strain ATCC 204508 / S288c) GN=VAC7 PE=1 SV=1	CTHT_0063800	0.999976	4.22e-47	200.97	LKNPGN(1)GTYGGPER	3	-0.2038	nucleus
G0S2R7	75	1.86	Up	1.84e-05	N		CTHT_0018210	1	7.59e-54	217.2	VTGVN(1)YTLSNGQR	2	-0.38094	extracellular				K08293	SMK1; sporulation-specific mitogen-activated protein kinase SMK1&#160; [EC:2.7.11.24]		IPR029018;	Chitobiase/beta-hexosaminidase domain 2-like;
G0S434	701	1.85	Up	4.28e-05	N	Cellobiose dehydrogenase-like protein	CTHT_0022390	1	3.05e-79	248.1	N(0.005)VAN(0.995)LTWTYPN(1)ASISAR	3	-0.47701	extracellular	GO:0008152 metabolic process; GO:0055114 oxidation-reduction process; GO:0044710 single-organism metabolic process; GO:0044699 single-organism process; GO:0044238 primary metabolic process; GO:0005975 carbohydrate metabolic process; GO:0071704 organic substance metabolic process;	GO:0005576 extracellular region;	GO:1901265 nucleoside phosphate binding; GO:0050660 flavin adenine dinucleotide binding; GO:0043167 ion binding; GO:0030248 cellulose binding; GO:0004553 hydrolase activity, hydrolyzing O-glycosyl compounds; GO:0016787 hydrolase activity; GO:0000166 nucleotide binding; GO:0048037 cofactor binding; GO:0016491 oxidoreductase activity; GO:0016614 oxidoreductase activity, acting on CH-OH group of don…	K00383	GSR, gor; glutathione reductase (NADPH) [EC:1.8.1.7]	sce00480 Glutathione metabolism - Saccharomyces cerevisiae (budding yeast);	IPR000172; IPR000254; IPR015920; IPR007867; IPR023753;	Glucose-methanol-choline oxidoreductase, N-terminal; Cellulose-binding domain, fungal; Cellobiose dehydrogenase, cytochrome domain; Glucose-methanol-choline oxidoreductase, C-terminal; FAD/NAD(P)-binding domain;
G0S434	694	1.85	Up	4.28e-05	N	Cellobiose dehydrogenase-like protein	CTHT_0022390	0.999999	3.05e-79	248.1	NVAN(1)LTWTYPN(1)ASISAR	2	1.2309	extracellular	GO:0008152 metabolic process; GO:0055114 oxidation-reduction process; GO:0044710 single-organism metabolic process; GO:0044699 single-organism process; GO:0044238 primary metabolic process; GO:0005975 carbohydrate metabolic process; GO:0071704 organic substance metabolic process;	GO:0005576 extracellular region;	GO:1901265 nucleoside phosphate binding; GO:0050660 flavin adenine dinucleotide binding; GO:0043167 ion binding; GO:0030248 cellulose binding; GO:0004553 hydrolase activity, hydrolyzing O-glycosyl compounds; GO:0016787 hydrolase activity; GO:0000166 nucleotide binding; GO:0048037 cofactor binding; GO:0016491 oxidoreductase activity; GO:0016614 oxidoreductase activity, acting on CH-OH group of don…	K00383	GSR, gor; glutathione reductase (NADPH) [EC:1.8.1.7]	sce00480 Glutathione metabolism - Saccharomyces cerevisiae (budding yeast);	IPR000172; IPR000254; IPR015920; IPR007867; IPR023753;	Glucose-methanol-choline oxidoreductase, N-terminal; Cellulose-binding domain, fungal; Cellobiose dehydrogenase, cytochrome domain; Glucose-methanol-choline oxidoreductase, C-terminal; FAD/NAD(P)-binding domain;
G0SFZ6	336	1.846	Up	0.00030071	N		CTHT_0072710	1	1.35e-08	134.25	AAYLATGN(1)R	2	-0.058078	extracellular
G0S408	49	1.795	Up	0.0189955	N	Putative cellulose binding protein	CTHT_0022130	0.999902	4.45e-31	172.91	VPGSNSPVTN(1)VNSPEIR	3	0.6165	extracellular	GO:0008152 metabolic process; GO:0005975 carbohydrate metabolic process; GO:0044238 primary metabolic process; GO:0071704 organic substance metabolic process;	GO:0005576 extracellular region;	GO:0004553 hydrolase activity, hydrolyzing O-glycosyl compounds; GO:0030248 cellulose binding; GO:0030246 carbohydrate binding; GO:0016787 hydrolase activity; GO:0030247 polysaccharide binding; GO:0001871 pattern binding; GO:0003824 catalytic activity; GO:0005488 binding; GO:0016798 hydrolase activity, acting on glycosyl bonds;				IPR000254;	Cellulose-binding domain, fungal;
G0S2R7	133	1.782	Up	6.07e-05	N		CTHT_0018210	1	7.31e-18	99.357	TTGVAN(1)FTGPAYSDPSPADTVIIAGTIGN(1)STLIDK	5	-0.49099	extracellular				K08293	SMK1; sporulation-specific mitogen-activated protein kinase SMK1&#160; [EC:2.7.11.24]		IPR029018;	Chitobiase/beta-hexosaminidase domain 2-like;
G0S2R7	110	1.782	Up	6.07e-05	N		CTHT_0018210	1	7.31e-18	99.357	TTGVAN(1)FTGPAYSDPSPADTVIIAGTIGN(1)STLIDK	5	-0.49099	extracellular				K08293	SMK1; sporulation-specific mitogen-activated protein kinase SMK1&#160; [EC:2.7.11.24]		IPR029018;	Chitobiase/beta-hexosaminidase domain 2-like;
G0SBH4	174	1.765	Up	0.0030394	N	Calnexin homolog OS=Neosartorya fumigata (strain ATCC MYA-4609 / Af293 / CBS 101355 / FGSC A1100) GN=AFUA_4G12850 PE=2 SV=2	CTHT_0053590	1	4.91e-08	89.663	KLHQEEFSN(1)TTPYVIMFGPDK	4	-0.15181	cytoplasm	GO:0006457 protein folding; GO:0009987 cellular process;	GO:0043226 organelle; GO:0043231 intracellular membrane-bounded organelle; GO:0043229 intracellular organelle; GO:0005783 endoplasmic reticulum; GO:0044464 cell part; GO:0005622 intracellular; GO:0005737 cytoplasm; GO:0012505 endomembrane system; GO:0044424 intracellular part; GO:0043227 membrane-bounded organelle; GO:0005623 cell; GO:0044444 cytoplasmic part;	GO:0043169 cation binding; GO:0046872 metal ion binding; GO:0005515 protein binding; GO:0005509 calcium ion binding; GO:0051082 unfolded protein binding; GO:0005488 binding; GO:0043167 ion binding;	K08054	CANX; calnexin	sce04141 Protein processing in endoplasmic reticulum - Saccharomyces cerevisiae (budding yeast); sce04145 Phagosome - Saccharomyces cerevisiae (budding yeast);	IPR009033; IPR013320;	Calreticulin/calnexin, P domain; Concanavalin A-like lectin/glucanase domain;
G0S477	132	1.754	Up	2.01e-05	N	Glucanase	CTHT_0031000	1	9.01e-19	163.32	VYLMEN(1)DTK	2	-0.58084	extracellular	GO:0008152 metabolic process; GO:0005975 carbohydrate metabolic process; GO:0044238 primary metabolic process; GO:0071704 organic substance metabolic process;	GO:0005576 extracellular region;	GO:0004553 hydrolase activity, hydrolyzing O-glycosyl compounds; GO:0030248 cellulose binding; GO:0030246 carbohydrate binding; GO:0016787 hydrolase activity; GO:0030247 polysaccharide binding; GO:0001871 pattern binding; GO:0003824 catalytic activity; GO:0005488 binding; GO:0016798 hydrolase activity, acting on glycosyl bonds;				IPR000254; IPR013320;	Cellulose-binding domain, fungal; Concanavalin A-like lectin/glucanase domain;
G0S2R7	994	1.75	Up	4.37e-05	N		CTHT_0018210	1	5.42e-16	130.27	HEN(1)YTVSTFAVPEAGAYK	4	-0.13756	extracellular				K08293	SMK1; sporulation-specific mitogen-activated protein kinase SMK1&#160; [EC:2.7.11.24]		IPR029018;	Chitobiase/beta-hexosaminidase domain 2-like;
G0S2R7	662	1.743	Up	2.67e-06	N		CTHT_0018210	1	6.76e-31	168.69	QIQEVLTLSAADAN(1)LTKR	3	-0.017003	extracellular				K08293	SMK1; sporulation-specific mitogen-activated protein kinase SMK1&#160; [EC:2.7.11.24]		IPR029018;	Chitobiase/beta-hexosaminidase domain 2-like;
G0S2R7	335	1.739	Up	0.00130309	N		CTHT_0018210	0.9471	5.42e-26	169.89	FYEGPWAYN(0.001)LN(0.052)N(0.947)K	2	-0.20543	extracellular				K08293	SMK1; sporulation-specific mitogen-activated protein kinase SMK1&#160; [EC:2.7.11.24]		IPR029018;	Chitobiase/beta-hexosaminidase domain 2-like;
G0S835	358	1.733	Up	0.00035585	N	Dipeptidase	CTHT_0029230	1	3.17e-06	119.75	N(1)ATLAQVVK	3	-0.71679	cytoplasm	GO:0006508 proteolysis; GO:0008152 metabolic process; GO:0043170 macromolecule metabolic process; GO:0019538 protein metabolic process; GO:0044238 primary metabolic process; GO:0071704 organic substance metabolic process;		GO:0070011 peptidase activity, acting on L-amino acid peptides; GO:0016787 hydrolase activity; GO:0008233 peptidase activity; GO:0008238 exopeptidase activity; GO:0003824 catalytic activity; GO:0016805 dipeptidase activity;				IPR032466;	Metal-dependent hydrolase;
G0SFX3	168	1.731	Up	0.00106466	N	Alpha-1,2-mannosyltransferase-like protein	CTHT_0072470	1	1.49e-16	160.18	N(1)YTSSSVEFGK	2	0.14562	plasma	GO:0006486 protein glycosylation; GO:0043413 macromolecule glycosylation; GO:0009101 glycoprotein biosynthetic process; GO:0044763 single-organism cellular process; GO:0044267 cellular protein metabolic process; GO:0009100 glycoprotein metabolic process; GO:0044699 single-organism process; GO:0009058 biosynthetic process; GO:0044238 primary metabolic process; GO:0044237 cellular metabolic process…	GO:0016020 membrane;	GO:0016757 transferase activity, transferring glycosyl groups; GO:0000030 mannosyltransferase activity; GO:0016758 transferase activity, transferring hexosyl groups; GO:0003824 catalytic activity; GO:0016740 transferase activity;	K03854	KTR; mannosyltransferase [EC:2.4.1.-]		IPR029044;	Nucleotide-diphospho-sugar transferases;
G0RYS4	1104	1.727	Up	0.0042838	N		CTHT_0007720	0.999991	9.88e-21	117.8	SSQQAAAAVSN(1)DHPGANAPGESNNNR	3	0.93657	nucleus			GO:0005515 protein binding; GO:0005488 binding;	K19816	MSS11; transcription activator MSS11	sce04011 MAPK signaling pathway - yeast - Saccharomyces cerevisiae (budding yeast);	IPR017986; IPR015943;	WD40-repeat-containing domain; WD40/YVTN repeat-like-containing domain;
G0S9G3	264	1.719	Up	7.03e-08	N	Glucanase	CTHT_0045780	1	3.66e-06	118.04	VN(1)VTN(1)YYGR	2	0.12038	extracellular	GO:0008152 metabolic process; GO:0005975 carbohydrate metabolic process; GO:0044238 primary metabolic process; GO:0071704 organic substance metabolic process;		GO:0004553 hydrolase activity, hydrolyzing O-glycosyl compounds; GO:0016787 hydrolase activity; GO:0003824 catalytic activity; GO:0016798 hydrolase activity, acting on glycosyl bonds;				IPR013320;	Concanavalin A-like lectin/glucanase domain;
G0S3E7	399	1.701	Up	0.00031847	N	Carboxylic ester hydrolase	CTHT_0020750	1	4.35e-13	154.24	DIFFHN(1)ASKK	4	0.0016593	extracellular				K17815	EXO5; exonuclease V [EC:3.1.-.-]		IPR029058; IPR002018;	Alpha/Beta hydrolase fold; Carboxylesterase, type B;
G0S9G3	261	1.681	Up	3.65e-06	N	Glucanase	CTHT_0045780	1	9.23e-19	163.64	VN(1)VTN(1)YYGR	2	0.12038	extracellular	GO:0008152 metabolic process; GO:0005975 carbohydrate metabolic process; GO:0044238 primary metabolic process; GO:0071704 organic substance metabolic process;		GO:0004553 hydrolase activity, hydrolyzing O-glycosyl compounds; GO:0016787 hydrolase activity; GO:0003824 catalytic activity; GO:0016798 hydrolase activity, acting on glycosyl bonds;				IPR013320;	Concanavalin A-like lectin/glucanase domain;
G0RZA2	594	1.673	Up	3.65e-05	N	Glucoamylase	CTHT_0002240	0.999605	1.39e-48	210.91	LVGSIPELGSWN(1)TNK	3	0.45677	extracellular	GO:1901575 organic substance catabolic process; GO:0008152 metabolic process; GO:0005976 polysaccharide metabolic process; GO:0009057 macromolecule catabolic process; GO:0043170 macromolecule metabolic process; GO:0000272 polysaccharide catabolic process; GO:0044238 primary metabolic process; GO:0005975 carbohydrate metabolic process; GO:0009056 catabolic process; GO:0071704 organic substance met…		GO:2001070 starch binding; GO:0030247 polysaccharide binding; GO:0003824 catalytic activity; GO:0005488 binding; GO:0004339 glucan 1,4-alpha-glucosidase activity; GO:0016798 hydrolase activity, acting on glycosyl bonds; GO:0015926 glucosidase activity; GO:0004553 hydrolase activity, hydrolyzing O-glycosyl compounds; GO:0030246 carbohydrate binding; GO:0016787 hydrolase activity; GO:0001871 patter…	K01178	SGA1; glucoamylase [EC:3.2.1.3]	sce00500 Starch and sucrose metabolism - Saccharomyces cerevisiae (budding yeast); sce01100 Metabolic pathways - Saccharomyces cerevisiae (budding yeast);	IPR012341; IPR013783; IPR013784; IPR008928; IPR002044;	Six-hairpin glycosidase; Immunoglobulin-like fold; Carbohydrate-binding-like fold; Six-hairpin glycosidase-like; Carbohydrate binding module family 20;
G0RY99	273	1.67	Up	0.00143642	N	Type 2C protein phosphatase-like protein	CTHT_0005940	1	1.69e-15	138.19	QALVNYVAVELN(1)ETYK	3	-0.6117	mitochondria			GO:0003824 catalytic activity;	K01102	PDP; pyruvate dehydrogenase phosphatase [EC:3.1.3.43]		IPR001932;	PPM-type phosphatase domain;
G0SEH1	314	1.668	Up	0.00034343	N	DnaJ-related protein SCJ1 OS=Saccharomyces cerevisiae (strain ATCC 204508 / S288c) GN=SCJ1 PE=1 SV=2	CTHT_0063730	1	3.28e-30	196.15	N(1)ITHLDGHVVR	3	-0.097879	extracellular	GO:0006457 protein folding; GO:0009987 cellular process;		GO:0005515 protein binding; GO:0031072 heat shock protein binding; GO:0051082 unfolded protein binding; GO:0005488 binding;	K14002	SCJ1; DnaJ-related protein SCJ1	sce04141 Protein processing in endoplasmic reticulum - Saccharomyces cerevisiae (budding yeast);	IPR008971; IPR002939; IPR001623; IPR001305;	HSP40/DnaJ peptide-binding; Chaperone DnaJ, C-terminal; DnaJ domain; Heat shock protein DnaJ, cysteine-rich domain;
G0S8M1	234	1.65	Up	2.48e-05	N	Acetylesterase OS=Hypocrea jecorina GN=aes1 PE=1 SV=1	CTHT_0038570	1	8.82e-16	158.42	YN(1)MTEYGQK	3	-1.0211	extracellular			GO:0016787 hydrolase activity; GO:0003824 catalytic activity; GO:0016788 hydrolase activity, acting on ester bonds;				IPR001087; IPR013830;	GDSL lipase/esterase; SGNH hydrolase-type esterase domain;
G0S2R7	815	1.638	Up	0.00097508	N		CTHT_0018210	1	7.62e-41	186.75	APFEQTIAIN(1)VSSPCR	2	0.76271	extracellular				K08293	SMK1; sporulation-specific mitogen-activated protein kinase SMK1&#160; [EC:2.7.11.24]		IPR029018;	Chitobiase/beta-hexosaminidase domain 2-like;
G0S002	158	1.608	Up	0.00094221	N		CTHT_0008240	1	0.000294322	83.499	N(1)VTIIVPPQK	3	0.14919	extracellular				K00868	pdxK, pdxY; pyridoxine kinase [EC:2.7.1.35]	sce00750 Vitamin B6 metabolism - Saccharomyces cerevisiae (budding yeast); sce01100 Metabolic pathways - Saccharomyces cerevisiae (budding yeast);	IPR008427;	Extracellular membrane protein, CFEM domain;
G0SFT0	231	1.594	Up	0.0048569	N	Probable 3-mercaptopyruvate sulfurtransferase OS=Schizosaccharomyces pombe (strain 972 / ATCC 24843) GN=tum1 PE=1 SV=2	CTHT_0072010	1	1.52e-15	138.91	DEAVYN(1)GTILEEWADK	3	0.22614	extracellular							IPR001763;	Rhodanese-like domain;
G0S3E7	290	1.579	Up	0.0070784	N	Carboxylic ester hydrolase	CTHT_0020750	1	1.01e-11	135.8	GQQVYN(1)TVVAK	3	-0.39665	extracellular				K17815	EXO5; exonuclease V [EC:3.1.-.-]		IPR029058; IPR002018;	Alpha/Beta hydrolase fold; Carboxylesterase, type B;
G0SFR3	57	1.579	Up	0.0040642	N	Candidapepsin-8 OS=Candida albicans GN=SAP8 PE=3 SV=1	CTHT_0071820	1	0.00420223	65.224	GVQLQLAN(1)R	2	-0.95757	extracellular	GO:0006508 proteolysis; GO:0008152 metabolic process; GO:0043170 macromolecule metabolic process; GO:0019538 protein metabolic process; GO:0044238 primary metabolic process; GO:0071704 organic substance metabolic process;		GO:0004175 endopeptidase activity; GO:0008233 peptidase activity; GO:0003824 catalytic activity; GO:0004190 aspartic-type endopeptidase activity; GO:0070011 peptidase activity, acting on L-amino acid peptides; GO:0016787 hydrolase activity; GO:0070001 aspartic-type peptidase activity;	K01383	BAR1; barrierpepsin [EC:3.4.23.35]	sce04011 MAPK signaling pathway - yeast - Saccharomyces cerevisiae (budding yeast);	IPR033876; IPR021109; IPR033121;	Secreted aspartic endopeptidase; Aspartic peptidase domain; Peptidase family A1 domain;
G0S4E7	646	1.569	Up	0.0043206	N		CTHT_0022550	1	4.92e-07	108.35	IDAFLDSLN(1)K	3	-0.53172	extracellular							IPR012919; IPR008979;	SUN domain; Galactose-binding domain-like;
G0SBH4	234	1.567	Up	0.00170202	N	Calnexin homolog OS=Neosartorya fumigata (strain ATCC MYA-4609 / Af293 / CBS 101355 / FGSC A1100) GN=AFUA_4G12850 PE=2 SV=2	CTHT_0053590	0.982044	2.04e-117	275.2	TTELYTLVVHPN(0.982)N(0.018)TFLIQQNGETVK	3	-0.27715	cytoplasm	GO:0006457 protein folding; GO:0009987 cellular process;	GO:0043226 organelle; GO:0043231 intracellular membrane-bounded organelle; GO:0043229 intracellular organelle; GO:0005783 endoplasmic reticulum; GO:0044464 cell part; GO:0005622 intracellular; GO:0005737 cytoplasm; GO:0012505 endomembrane system; GO:0044424 intracellular part; GO:0043227 membrane-bounded organelle; GO:0005623 cell; GO:0044444 cytoplasmic part;	GO:0043169 cation binding; GO:0046872 metal ion binding; GO:0005515 protein binding; GO:0005509 calcium ion binding; GO:0051082 unfolded protein binding; GO:0005488 binding; GO:0043167 ion binding;	K08054	CANX; calnexin	sce04141 Protein processing in endoplasmic reticulum - Saccharomyces cerevisiae (budding yeast); sce04145 Phagosome - Saccharomyces cerevisiae (budding yeast);	IPR009033; IPR013320;	Calreticulin/calnexin, P domain; Concanavalin A-like lectin/glucanase domain;
G0S047	115	1.566	Up	0.0045369	N		CTHT_0008720	0.638985	1.37e-11	126.77	SSSVASSSSN(0.358)N(0.639)N(0.003)ASDNK	3	0.16161	nucleus			GO:0097159 organic cyclic compound binding; GO:1901363 heterocyclic compound binding; GO:0003723 RNA binding; GO:0005488 binding; GO:0003676 nucleic acid binding;	K17768	TOM70; mitochondrial import receptor subunit TOM70		IPR004087; IPR004088;	K Homology domain; K Homology domain, type 1;
G0RY67	341	1.563	Up	0.0025636	N	Hydrolase-like protein	CTHT_0005610	1	0.000139644	110.31	TYTFSN(1)K	2	-0.2017	extracellular	GO:0008152 metabolic process; GO:0005975 carbohydrate metabolic process; GO:0044238 primary metabolic process; GO:0071704 organic substance metabolic process;		GO:0004553 hydrolase activity, hydrolyzing O-glycosyl compounds; GO:0016787 hydrolase activity; GO:0003824 catalytic activity; GO:0016798 hydrolase activity, acting on glycosyl bonds;				IPR023296; IPR013320;	Glycosyl hydrolase, five-bladed beta-propellor domain; Concanavalin A-like lectin/glucanase domain;
G0SCG8	261	1.561	Up	7.79e-05	N	Dolichyl-diphosphooligosaccharide--protein glycosyltransferase subunit 1	CTHT_0057180	1	9.31e-29	186.87	GAN(1)LSALFNR	3	-0.0080754	extracellular	GO:0006486 protein glycosylation; GO:0043413 macromolecule glycosylation; GO:0009101 glycoprotein biosynthetic process; GO:0044763 single-organism cellular process; GO:0044267 cellular protein metabolic process; GO:0009100 glycoprotein metabolic process; GO:0044699 single-organism process; GO:0009058 biosynthetic process; GO:0044238 primary metabolic process; GO:0044237 cellular metabolic process…	GO:0016020 membrane; GO:0043229 intracellular organelle; GO:0005783 endoplasmic reticulum; GO:0005737 cytoplasm; GO:0031224 intrinsic component of membrane; GO:0012505 endomembrane system; GO:0044424 intracellular part; GO:0005623 cell; GO:0016021 integral component of membrane; GO:0043231 intracellular membrane-bounded organelle; GO:0043226 organelle; GO:0005622 intracellular; GO:0044464 cell pa…	GO:0004579 dolichyl-diphosphooligosaccharide-protein glycotransferase activity; GO:0016757 transferase activity, transferring glycosyl groups; GO:0016758 transferase activity, transferring hexosyl groups; GO:0003824 catalytic activity; GO:0016740 transferase activity; GO:0004576 oligosaccharyl transferase activity;	K12666	OST1, RPN1; oligosaccharyltransferase complex subunit alpha (ribophorin I)	sce00510 N-Glycan biosynthesis - Saccharomyces cerevisiae (budding yeast); sce00513 Various types of N-glycan biosynthesis - Saccharomyces cerevisiae (budding yeast); sce01100 Metabolic pathways - Saccharomyces cerevisiae (budding yeast); sce04141 Protein processing in endoplasmic reticulum - Saccharomyces cerevisiae (budding yeast);
G0RYM5	412	1.56	Up	0.0087803	N		CTHT_0007220	1	2.25e-14	129.34	VTTAIEYVN(1)SSK	3	0.53779	extracellular				K19852	KIN1_2; serine/threonine protein kinase KIN1/2 [EC:2.7.11.1]
G0RYX4	72	1.559	Up	0.00022453	N	Peptide hydrolase	CTHT_0000910	1	1.9e-31	179.14	AFGGAGHN(1)ATVDYLYK	4	-0.17586	cytoplasm				K01264	APE3; aminopeptidase Y [EC:3.4.11.15]		IPR003137; IPR007484;	PA domain; Peptidase M28;
G0SGK5	609	1.557	Up	0.00051512	N		CTHT_0066660	1	6.25e-39	205.02	NVGTHN(1)VTWVR	3	-0.35521	plasma							IPR004043;	LCCL domain;
G0S9A3	472	1.542	Up	0.000101172	N	Acetyltransferase-like protein	CTHT_0045110	0.999654	0.00599401	40.384	FN(1)N(0.999)STN(0.001)PN(0.001)LGVSPTERARLFR	3	2.5645	nucleus	GO:0050794 regulation of cellular process; GO:0010468 regulation of gene expression; GO:0006355 regulation of transcription, DNA-templated; GO:0031326 regulation of cellular biosynthetic process; GO:0080090 regulation of primary metabolic process; GO:0060255 regulation of macromolecule metabolic process; GO:0019219 regulation of nucleobase-containing compound metabolic process; GO:0010556 regulat…	GO:0043226 organelle; GO:0043231 intracellular membrane-bounded organelle; GO:0043229 intracellular organelle; GO:0005634 nucleus; GO:0044464 cell part; GO:0005622 intracellular; GO:0044424 intracellular part; GO:0043227 membrane-bounded organelle; GO:0005623 cell;	GO:0000981 RNA polymerase II transcription factor activity, sequence-specific DNA binding; GO:0016746 transferase activity, transferring acyl groups; GO:0046914 transition metal ion binding; GO:0003824 catalytic activity; GO:0005488 binding; GO:0043167 ion binding; GO:0001071 nucleic acid binding transcription factor activity; GO:0046872 metal ion binding; GO:0043169 cation binding; GO:0008270 zi…				IPR001138; IPR011004; IPR024688;	Zn(2)-C6 fungal-type DNA-binding domain; Trimeric LpxA-like; Maltose/galactoside acetyltransferase;
G0S9A3	473	1.542	Up	0.000101172	N	Acetyltransferase-like protein	CTHT_0045110	0.998825	0.00599401	40.384	FN(1)N(0.999)STN(0.001)PN(0.001)LGVSPTERARLFR	3	2.5645	nucleus	GO:0050794 regulation of cellular process; GO:0010468 regulation of gene expression; GO:0006355 regulation of transcription, DNA-templated; GO:0031326 regulation of cellular biosynthetic process; GO:0080090 regulation of primary metabolic process; GO:0060255 regulation of macromolecule metabolic process; GO:0019219 regulation of nucleobase-containing compound metabolic process; GO:0010556 regulat…	GO:0043226 organelle; GO:0043231 intracellular membrane-bounded organelle; GO:0043229 intracellular organelle; GO:0005634 nucleus; GO:0044464 cell part; GO:0005622 intracellular; GO:0044424 intracellular part; GO:0043227 membrane-bounded organelle; GO:0005623 cell;	GO:0000981 RNA polymerase II transcription factor activity, sequence-specific DNA binding; GO:0016746 transferase activity, transferring acyl groups; GO:0046914 transition metal ion binding; GO:0003824 catalytic activity; GO:0005488 binding; GO:0043167 ion binding; GO:0001071 nucleic acid binding transcription factor activity; GO:0046872 metal ion binding; GO:0043169 cation binding; GO:0008270 zi…				IPR001138; IPR011004; IPR024688;	Zn(2)-C6 fungal-type DNA-binding domain; Trimeric LpxA-like; Maltose/galactoside acetyltransferase;
G0RYX4	318	1.532	Up	0.00025718	N	Peptide hydrolase	CTHT_0000910	1	7.12e-16	148.89	SLN(1)ESEAEVAK	3	-0.22685	cytoplasm				K01264	APE3; aminopeptidase Y [EC:3.4.11.15]		IPR003137; IPR007484;	PA domain; Peptidase M28;
G0RZZ1	318	1.519	Up	0.00027543	N	Dolichyl-diphosphooligosaccharide--protein glycosyltransferase subunit WBP1	CTHT_0008130	0.99998	1.27e-38	190.86	LDEPGAPN(1)N(1)VSNPK	2	0.98625	extracellular	GO:0043413 macromolecule glycosylation; GO:0044267 cellular protein metabolic process; GO:0044699 single-organism process; GO:0009058 biosynthetic process; GO:0018196 peptidyl-asparagine modification; GO:0044237 cellular metabolic process; GO:0071704 organic substance metabolic process; GO:0008152 metabolic process; GO:1901137 carbohydrate derivative biosynthetic process; GO:1901135 carbohydrate …	GO:0016020 membrane; GO:0043229 intracellular organelle; GO:0005783 endoplasmic reticulum; GO:0042175 nuclear outer membrane-endoplasmic reticulum membrane network; GO:0005737 cytoplasm; GO:0044446 intracellular organelle part; GO:0012505 endomembrane system; GO:0044424 intracellular part; GO:0005623 cell; GO:0044422 organelle part; GO:0043231 intracellular membrane-bounded organelle; GO:0043226 …		K12670	WBP1; oligosaccharyltransferase complex subunit beta	sce00510 N-Glycan biosynthesis - Saccharomyces cerevisiae (budding yeast); sce00513 Various types of N-glycan biosynthesis - Saccharomyces cerevisiae (budding yeast); sce01100 Metabolic pathways - Saccharomyces cerevisiae (budding yeast); sce04141 Protein processing in endoplasmic reticulum - Saccharomyces cerevisiae (budding yeast);
G0S434	491	1.506	Up	0.000163458	N	Cellobiose dehydrogenase-like protein	CTHT_0022390	1	1.35e-32	157.59	EGGHITGVEVEPFLPGGYQGIVN(1)VTK	3	0.12191	extracellular	GO:0008152 metabolic process; GO:0055114 oxidation-reduction process; GO:0044710 single-organism metabolic process; GO:0044699 single-organism process; GO:0044238 primary metabolic process; GO:0005975 carbohydrate metabolic process; GO:0071704 organic substance metabolic process;	GO:0005576 extracellular region;	GO:1901265 nucleoside phosphate binding; GO:0050660 flavin adenine dinucleotide binding; GO:0043167 ion binding; GO:0030248 cellulose binding; GO:0004553 hydrolase activity, hydrolyzing O-glycosyl compounds; GO:0016787 hydrolase activity; GO:0000166 nucleotide binding; GO:0048037 cofactor binding; GO:0016491 oxidoreductase activity; GO:0016614 oxidoreductase activity, acting on CH-OH group of don…	K00383	GSR, gor; glutathione reductase (NADPH) [EC:1.8.1.7]	sce00480 Glutathione metabolism - Saccharomyces cerevisiae (budding yeast);	IPR000172; IPR000254; IPR015920; IPR007867; IPR023753;	Glucose-methanol-choline oxidoreductase, N-terminal; Cellulose-binding domain, fungal; Cellobiose dehydrogenase, cytochrome domain; Glucose-methanol-choline oxidoreductase, C-terminal; FAD/NAD(P)-binding domain;
G0SB68	394	0.666	Down	0.0154356	N	Beta-1,2-xylosyltransferase 1 OS=Cryptococcus neoformans var. neoformans serotype D (strain JEC21 / ATCC MYA-565) GN=CXT1 PE=1 SV=1	CTHT_0049090	0.97846	5.59e-12	140.24	FVAMN(0.022)N(0.978)ATALK	2	-0.20194	extracellular				K00859	coaE; dephospho-CoA kinase [EC:2.7.1.24]	sce00770 Pantothenate and CoA biosynthesis - Saccharomyces cerevisiae (budding yeast); sce01100 Metabolic pathways - Saccharomyces cerevisiae (budding yeast);
G0S3Z0	400	0.664	Down	0.044557	N	Carboxylic ester hydrolase	CTHT_0021930	1	1.4e-09	88.239	SVPPFYPTPDGEIVFAN(1)YTSLTER	3	0.315	extracellular			GO:0016787 hydrolase activity; GO:0052689 carboxylic ester hydrolase activity; GO:0003824 catalytic activity; GO:0004104 cholinesterase activity; GO:0016788 hydrolase activity, acting on ester bonds;				IPR029058; IPR002018;	Alpha/Beta hydrolase fold; Carboxylesterase, type B;
G0SH72	343	0.663	Down	0.027616	N	alpha-1,2-Mannosidase	CTHT_0068950	1	7.49e-15	136.33	LIGN(1)DTHVDKGTK	4	-0.32032	cytoplasm		GO:0016020 membrane;	GO:0015923 mannosidase activity; GO:0015924 mannosyl-oligosaccharide mannosidase activity; GO:0003824 catalytic activity; GO:0005488 binding; GO:0016798 hydrolase activity, acting on glycosyl bonds; GO:0004559 alpha-mannosidase activity; GO:0043167 ion binding; GO:0004553 hydrolase activity, hydrolyzing O-glycosyl compounds; GO:0046872 metal ion binding; GO:0043169 cation binding; GO:0016787 hydr…	K01230	MAN1; mannosyl-oligosaccharide alpha-1,2-mannosidase [EC:3.2.1.113]	sce00510 N-Glycan biosynthesis - Saccharomyces cerevisiae (budding yeast); sce00513 Various types of N-glycan biosynthesis - Saccharomyces cerevisiae (budding yeast); sce01100 Metabolic pathways - Saccharomyces cerevisiae (budding yeast); sce04141 Protein processing in endoplasmic reticulum - Saccharomyces cerevisiae (budding yeast);
G0SAW6	191	0.66	Down	0.000175133	N	Dehydrogenase citC OS=Monascus ruber GN=citC PE=1 SV=1	CTHT_0048040	1	1.57e-27	151.42	SETFTPPSPELAAAGN(1)ITWDGSIR	2	-1.1582	extracellular	GO:0044699 single-organism process; GO:0008152 metabolic process; GO:0055114 oxidation-reduction process; GO:0044710 single-organism metabolic process;		GO:0097159 organic cyclic compound binding; GO:1901363 heterocyclic compound binding; GO:0016614 oxidoreductase activity, acting on CH-OH group of donors; GO:1901265 nucleoside phosphate binding; GO:0050660 flavin adenine dinucleotide binding; GO:0003824 catalytic activity; GO:0005488 binding; GO:0043167 ion binding; GO:0043168 anion binding; GO:0000166 nucleotide binding; GO:0048037 cofactor bin…	K02152	ATPeV1G, ATP6G; V-type H+-transporting ATPase subunit G	sce00190 Oxidative phosphorylation - Saccharomyces cerevisiae (budding yeast); sce01100 Metabolic pathways - Saccharomyces cerevisiae (budding yeast); sce04145 Phagosome - Saccharomyces cerevisiae (budding yeast);	IPR000172; IPR007867; IPR023753;	Glucose-methanol-choline oxidoreductase, N-terminal; Glucose-methanol-choline oxidoreductase, C-terminal; FAD/NAD(P)-binding domain;
G0S8P3	774	0.658	Down	0.0049207	N	Serine-type endopeptidase-like protein	CTHT_0039850	1	4.99e-26	134.45	GSDEDNTPILSN(1)DVTFLLPPQGFAN(1)DTR	4	0.068647	extracellular	GO:0006508 proteolysis; GO:0008152 metabolic process; GO:0043170 macromolecule metabolic process; GO:0019538 protein metabolic process; GO:0044238 primary metabolic process; GO:0071704 organic substance metabolic process;	GO:0016020 membrane; GO:0005618 cell wall; GO:0030312 external encapsulating structure; GO:0005623 cell; GO:0044464 cell part; GO:0071944 cell periphery;	GO:0004252 serine-type endopeptidase activity; GO:0004175 endopeptidase activity; GO:0008233 peptidase activity; GO:0003824 catalytic activity; GO:0017171 serine hydrolase activity; GO:0008236 serine-type peptidase activity; GO:0070011 peptidase activity, acting on L-amino acid peptides; GO:0016787 hydrolase activity;	K01336	E3.4.21.48; cerevisin [EC:3.4.21.48]	sce04138 Autophagy - yeast - Saccharomyces cerevisiae (budding yeast);	IPR003137; IPR034187; IPR010435; IPR000209; IPR010259;	PA domain; PoSI-like peptidase domain; Fn3-like domain; Peptidase S8/S53 domain; Peptidase S8 propeptide/proteinase inhibitor I9;
G0RZW0	403	0.654	Down	0.0021212	N	Metallopeptidase-like protein	CTHT_0004400	0.99868	4.32e-86	268.59	NN(0.001)N(0.999)ETSAGANVVVR	2	0.78613	extracellular	GO:0006508 proteolysis; GO:0008152 metabolic process; GO:0043170 macromolecule metabolic process; GO:0019538 protein metabolic process; GO:0044238 primary metabolic process; GO:0071704 organic substance metabolic process;		GO:0004175 endopeptidase activity; GO:0004222 metalloendopeptidase activity; GO:0008233 peptidase activity; GO:0003824 catalytic activity; GO:0070011 peptidase activity, acting on L-amino acid peptides; GO:0016787 hydrolase activity; GO:0008237 metallopeptidase activity;				IPR024079; IPR001762; IPR034028; IPR001590;	Metallopeptidase, catalytic domain; Disintegrin domain; Fungal reprolysin domain; Peptidase M12B, ADAM/reprolysin;
G0SCL8	424	0.654	Down	0.00102091	N	Beta-hexosaminidase	CTHT_0057690	1	0.00139511	77.732	VQN(1)VTSK	2	0.54131	extracellular	GO:0008152 metabolic process; GO:0005975 carbohydrate metabolic process; GO:0044238 primary metabolic process; GO:0071704 organic substance metabolic process;		GO:0004563 beta-N-acetylhexosaminidase activity; GO:0004553 hydrolase activity, hydrolyzing O-glycosyl compounds; GO:0016787 hydrolase activity; GO:0003824 catalytic activity; GO:0015929 hexosaminidase activity; GO:0016798 hydrolase activity, acting on glycosyl bonds;	K03854	KTR; mannosyltransferase [EC:2.4.1.-]		IPR029018; IPR029019; IPR015883; IPR017853; IPR013781;	Chitobiase/beta-hexosaminidase domain 2-like; Beta-hexosaminidase, eukaryotic type, N-terminal; Glycoside hydrolase family 20, catalytic domain; Glycoside hydrolase superfamily; Glycoside hydrolase, catalytic domain;
G0SG87	697	0.653	Down	0.0092953	N	Beta-glucosidase	CTHT_0065450	1	1.79e-38	188.4	SDADEAYAIGVAN(1)K	3	1.5752	extracellular	GO:0008152 metabolic process; GO:0005975 carbohydrate metabolic process; GO:0044238 primary metabolic process; GO:0071704 organic substance metabolic process;		GO:0004553 hydrolase activity, hydrolyzing O-glycosyl compounds; GO:0016787 hydrolase activity; GO:0003824 catalytic activity; GO:0016798 hydrolase activity, acting on glycosyl bonds;	K11245	MID2, MTL1; mating pheromone-induced death protein 2	sce04011 MAPK signaling pathway - yeast - Saccharomyces cerevisiae (budding yeast);	IPR002772; IPR001764; IPR026891; IPR017853;	Glycoside hydrolase family 3 C-terminal domain; Glycoside hydrolase, family 3, N-terminal; Fibronectin type III-like domain; Glycoside hydrolase superfamily;
G0RZR1	10	0.649	Down	0.0045557	N	Putative FAD binding protein	CTHT_0003860	1	7.14e-25	161.51	HIQN(1)FSEAAYLEPHWGYADR	4	0.1118	plasma	GO:0044699 single-organism process; GO:0008152 metabolic process; GO:0055114 oxidation-reduction process; GO:0044710 single-organism metabolic process;		GO:0003824 catalytic activity; GO:0016491 oxidoreductase activity;				IPR013121; IPR013112; IPR013130;	Ferric reductase, NAD binding domain; FAD-binding 8; Ferric reductase transmembrane component-like domain;
G0S6S8	284	0.648	Down	0.0060582	N	1,3-beta-glucanosyltransferase	CTHT_0035460	1	1.27e-24	160.27	N(1)MTSVYSGGLMYEYSMEENK	3	-0.66466	extracellular	GO:0008152 metabolic process; GO:0005975 carbohydrate metabolic process; GO:0044238 primary metabolic process; GO:0071704 organic substance metabolic process;						IPR017853; IPR013781;	Glycoside hydrolase superfamily; Glycoside hydrolase, catalytic domain;
G0S9Q6	418	0.648	Down	0.00132099	N	Putative FAD binding protein	CTHT_0046740	1	8.18e-11	132.17	N(1)ASN(1)AAFAWR	3	-0.99656	extracellular	GO:0044699 single-organism process; GO:0008152 metabolic process; GO:0055114 oxidation-reduction process; GO:0044710 single-organism metabolic process;		GO:0097159 organic cyclic compound binding; GO:1901363 heterocyclic compound binding; GO:0016614 oxidoreductase activity, acting on CH-OH group of donors; GO:1901265 nucleoside phosphate binding; GO:0050660 flavin adenine dinucleotide binding; GO:0003824 catalytic activity; GO:0005488 binding; GO:0043167 ion binding; GO:0043168 anion binding; GO:0000166 nucleotide binding; GO:0048037 cofactor bin…	K00107	ALO; D-arabinono-1,4-lactone oxidase [EC:1.1.3.37]		IPR016166; IPR016169; IPR012951; IPR006094; IPR016167;	FAD-binding, type 2; CO dehydrogenase flavoprotein-like, FAD-binding, subdomain 2; Berberine/berberine-like; FAD linked oxidase, N-terminal; FAD-binding, type 2, subdomain 1;
G0SCL8	33	0.646	Down	5.71e-05	N	Beta-hexosaminidase	CTHT_0057690	1	9.32e-16	142.91	TGN(1)TTLFLHQNLEIK	3	-0.11265	extracellular	GO:0008152 metabolic process; GO:0005975 carbohydrate metabolic process; GO:0044238 primary metabolic process; GO:0071704 organic substance metabolic process;		GO:0004563 beta-N-acetylhexosaminidase activity; GO:0004553 hydrolase activity, hydrolyzing O-glycosyl compounds; GO:0016787 hydrolase activity; GO:0003824 catalytic activity; GO:0015929 hexosaminidase activity; GO:0016798 hydrolase activity, acting on glycosyl bonds;	K03854	KTR; mannosyltransferase [EC:2.4.1.-]		IPR029018; IPR029019; IPR015883; IPR017853; IPR013781;	Chitobiase/beta-hexosaminidase domain 2-like; Beta-hexosaminidase, eukaryotic type, N-terminal; Glycoside hydrolase family 20, catalytic domain; Glycoside hydrolase superfamily; Glycoside hydrolase, catalytic domain;
G0RZS2	441	0.645	Down	0.0046015	N	Hydrolase-like protein	CTHT_0003990	0.774189	9.39e-08	71.117	KVFPGIDYTPLNTQYPECLTFPPSQN(0.226)N(0.774)ITR	4	-1.0657	nucleus	GO:0008152 metabolic process; GO:0005975 carbohydrate metabolic process; GO:0044238 primary metabolic process; GO:0071704 organic substance metabolic process;		GO:0004553 hydrolase activity, hydrolyzing O-glycosyl compounds; GO:0016787 hydrolase activity; GO:0003824 catalytic activity; GO:0016798 hydrolase activity, acting on glycosyl bonds;				IPR017853; IPR013781;	Glycoside hydrolase superfamily; Glycoside hydrolase, catalytic domain;
G0S8T5	96	0.641	Down	0.00150123	N	Amine oxidase	CTHT_0040270	1	6.04e-06	92.866	MN(1)VTIVPQAR	2	0.54313	mitochondria	GO:0044699 single-organism process; GO:0008152 metabolic process; GO:0055114 oxidation-reduction process; GO:0044710 single-organism metabolic process;		GO:0003824 catalytic activity; GO:0016491 oxidoreductase activity;				IPR023753;	FAD/NAD(P)-binding domain;
G0SHK1	195	0.641	Down	0.0043553	N	GPI ethanolamine phosphate transferase 2 OS=Neosartorya fumigata (strain ATCC MYA-4609 / Af293 / CBS 101355 / FGSC A1100)GN=las21 PE=2 SV=1	CTHT_0070300	0.814596	7.59e-33	166.47	ADGTSSFFVSDFTEVDN(0.185)N(0.815)VTR	2	-0.31959	plasma	GO:0008152 metabolic process;		GO:0003824 catalytic activity;	K05310	GPI7; ethanolaminephosphotransferase [EC:2.7.-.-]	sce00563 Glycosylphosphatidylinositol (GPI)-anchor biosynthesis - Saccharomyces cerevisiae (budding yeast);	IPR017849; IPR017850;	Alkaline phosphatase-like, alpha/beta/alpha; Alkaline-phosphatase-like, core domain;
G0S4Y8	540	0.64	Down	0.00124352	N	Tripeptidyl-peptidase-like protein	CTHT_0032140	1	1.15e-08	135.86	LSAAGMFN(1)R	2	0.020519	extracellular	GO:0006508 proteolysis; GO:0008152 metabolic process; GO:0043170 macromolecule metabolic process; GO:0019538 protein metabolic process; GO:0044238 primary metabolic process; GO:0071704 organic substance metabolic process;		GO:0004252 serine-type endopeptidase activity; GO:0004175 endopeptidase activity; GO:0008233 peptidase activity; GO:0003824 catalytic activity; GO:0017171 serine hydrolase activity; GO:0008236 serine-type peptidase activity; GO:0070011 peptidase activity, acting on L-amino acid peptides; GO:0016787 hydrolase activity;	K11672	ACTR5, ARP5, INO80M; actin-related protein 5		IPR009020; IPR030400; IPR000209; IPR015366;	Proteinase propeptide inhibitor; Sedolisin domain; Peptidase S8/S53 domain; Peptidase S53, activation domain;
G0S7P0	305	0.638	Down	0.0031579	N	WSC domain-containing protein ARB_07867 OS=Arthroderma benhamiae (strain ATCC MYA-4681 / CBS 112371) GN=ARB_07867 PE=1 SV=1	CTHT_0037010	1	3.34e-140	293.4	EPN(1)TTLASVANCNFR	2	-0.33724	extracellular							IPR002889;	Carbohydrate-binding WSC;
G0RZY9	350	0.636	Down	0.00109758	N	Ser/thr protein phosphatase family-like protein	CTHT_0008110	1	1.97e-05	115.78	N(1)VSAMITK	2	0.06822	nucleus	GO:0006725 cellular aromatic compound metabolic process; GO:0046434 organophosphate catabolic process; GO:0009117 nucleotide metabolic process; GO:0044699 single-organism process; GO:0044237 cellular metabolic process; GO:0006796 phosphate-containing compound metabolic process; GO:0071704 organic substance metabolic process; GO:0044270 cellular nitrogen compound catabolic process; GO:0008152 meta…		GO:0016787 hydrolase activity; GO:0003824 catalytic activity;				IPR029052; IPR004843; IPR008334;	Metallo-dependent phosphatase-like; Calcineurin-like phosphoesterase domain, ApaH type; 5'-Nucleotidase, C-terminal;
G0S1M2	386	0.633	Down	0.00183962	N	Probable aspartic-type endopeptidase OPSB OS=Trichophyton verrucosum (strain HKI 0517) GN=OPSB PE=3 SV=1	CTHT_0014100	1	1.18e-21	146.2	DSSN(1)FTLLGDTFLR	2	1.1977	extracellular	GO:0006508 proteolysis; GO:0008152 metabolic process; GO:0043170 macromolecule metabolic process; GO:0019538 protein metabolic process; GO:0044238 primary metabolic process; GO:0071704 organic substance metabolic process;		GO:0004175 endopeptidase activity; GO:0008233 peptidase activity; GO:0003824 catalytic activity; GO:0004190 aspartic-type endopeptidase activity; GO:0070011 peptidase activity, acting on L-amino acid peptides; GO:0016787 hydrolase activity; GO:0070001 aspartic-type peptidase activity;				IPR033876; IPR033121; IPR021109;	Secreted aspartic endopeptidase; Peptidase family A1 domain; Aspartic peptidase domain;
G0S708	691	0.632	Down	0.0038632	N	Carboxypeptidase-like protein	CTHT_0035720	1	9.91e-06	96.23	VGDPFYN(1)TTLR	2	-0.63158	plasma							IPR003137; IPR007484; IPR007365;	PA domain; Peptidase M28; Transferrin receptor-like, dimerisation domain;
G0SG87	295	0.627	Down	0.00070028	N	Beta-glucosidase	CTHT_0065450	1	9.43e-09	110.92	SVLN(1)GSVPVDR	2	-0.67253	extracellular	GO:0008152 metabolic process; GO:0005975 carbohydrate metabolic process; GO:0044238 primary metabolic process; GO:0071704 organic substance metabolic process;		GO:0004553 hydrolase activity, hydrolyzing O-glycosyl compounds; GO:0016787 hydrolase activity; GO:0003824 catalytic activity; GO:0016798 hydrolase activity, acting on glycosyl bonds;	K11245	MID2, MTL1; mating pheromone-induced death protein 2	sce04011 MAPK signaling pathway - yeast - Saccharomyces cerevisiae (budding yeast);	IPR002772; IPR001764; IPR026891; IPR017853;	Glycoside hydrolase family 3 C-terminal domain; Glycoside hydrolase, family 3, N-terminal; Fibronectin type III-like domain; Glycoside hydrolase superfamily;
G0S477	203	0.624	Down	0.0089847	N	Glucanase	CTHT_0031000	0.987038	0.000963566	51.001	FIN(0.987)GEAN(0.012)IENWTPSTNDANAGFGR	3	0.14391	extracellular	GO:0008152 metabolic process; GO:0005975 carbohydrate metabolic process; GO:0044238 primary metabolic process; GO:0071704 organic substance metabolic process;	GO:0005576 extracellular region;	GO:0004553 hydrolase activity, hydrolyzing O-glycosyl compounds; GO:0030248 cellulose binding; GO:0030246 carbohydrate binding; GO:0016787 hydrolase activity; GO:0030247 polysaccharide binding; GO:0001871 pattern binding; GO:0003824 catalytic activity; GO:0005488 binding; GO:0016798 hydrolase activity, acting on glycosyl bonds;				IPR000254; IPR013320;	Cellulose-binding domain, fungal; Concanavalin A-like lectin/glucanase domain;
G0SAG1	1237	0.622	Down	0.0042567	N	alpha-1,2-Mannosidase	CTHT_0042150	1	0.0175685	60.074	AIN(1)ATCR	2	-1.2354	nucleus	GO:0033554 cellular response to stress; GO:0051716 cellular response to stimulus; GO:0006725 cellular aromatic compound metabolic process; GO:0006950 response to stress; GO:0006259 DNA metabolic process; GO:1901360 organic cyclic compound metabolic process; GO:0006807 nitrogen compound metabolic process; GO:0044238 primary metabolic process; GO:0050896 response to stimulus; GO:0044237 cellular me…	GO:0043226 organelle; GO:0043231 intracellular membrane-bounded organelle; GO:0043229 intracellular organelle; GO:0016020 membrane; GO:0005634 nucleus; GO:0044464 cell part; GO:0005622 intracellular; GO:0044424 intracellular part; GO:0043227 membrane-bounded organelle; GO:0005623 cell;	GO:0003677 DNA binding; GO:0015923 mannosidase activity; GO:0015924 mannosyl-oligosaccharide mannosidase activity; GO:0004559 alpha-mannosidase activity; GO:0043167 ion binding; GO:0004553 hydrolase activity, hydrolyzing O-glycosyl compounds; GO:0016787 hydrolase activity; GO:1901363 heterocyclic compound binding; GO:0097159 organic cyclic compound binding; GO:0003824 catalytic activity; GO:00054…	K01230	MAN1; mannosyl-oligosaccharide alpha-1,2-mannosidase [EC:3.2.1.113]	sce00510 N-Glycan biosynthesis - Saccharomyces cerevisiae (budding yeast); sce00513 Various types of N-glycan biosynthesis - Saccharomyces cerevisiae (budding yeast); sce01100 Metabolic pathways - Saccharomyces cerevisiae (budding yeast); sce04141 Protein processing in endoplasmic reticulum - Saccharomyces cerevisiae (budding yeast);	IPR011335; IPR010994;	Restriction endonuclease type II-like; RuvA domain 2-like;
G0SH48	233	0.621	Down	2.75e-06	N	1,3-beta-glucanosyltransferase	CTHT_0068680	1	4.03e-27	151.01	N(1)YSVPVFFAEYGCNLPNGADGR	3	-0.34979	cytoplasm	GO:0008152 metabolic process; GO:0005975 carbohydrate metabolic process; GO:0044238 primary metabolic process; GO:0071704 organic substance metabolic process;						IPR012946; IPR017853; IPR013781;	X8 domain; Glycoside hydrolase superfamily; Glycoside hydrolase, catalytic domain;
G0SCL8	536	0.62	Down	0.00036132	N	Beta-hexosaminidase	CTHT_0057690	1	1.07e-42	196.4	LESGQN(1)R	2	-0.23451	extracellular	GO:0008152 metabolic process; GO:0005975 carbohydrate metabolic process; GO:0044238 primary metabolic process; GO:0071704 organic substance metabolic process;		GO:0004563 beta-N-acetylhexosaminidase activity; GO:0004553 hydrolase activity, hydrolyzing O-glycosyl compounds; GO:0016787 hydrolase activity; GO:0003824 catalytic activity; GO:0015929 hexosaminidase activity; GO:0016798 hydrolase activity, acting on glycosyl bonds;	K03854	KTR; mannosyltransferase [EC:2.4.1.-]		IPR029018; IPR029019; IPR015883; IPR017853; IPR013781;	Chitobiase/beta-hexosaminidase domain 2-like; Beta-hexosaminidase, eukaryotic type, N-terminal; Glycoside hydrolase family 20, catalytic domain; Glycoside hydrolase superfamily; Glycoside hydrolase, catalytic domain;
G0SE32	75	0.619	Down	0.00114313	N	C-8 sterol isomerase OS=Neurospora crassa (strain ATCC 24698 / 74-OR23-1A / CBS 708.71 / DSM 1257 / FGSC 987) GN=erg-1 PE=3 SV=2	CTHT_0062240	1	1.24e-28	182.93	SIAAHGN(1)DTR	2	0.25284	plasma				K09829	ERG2; C-8 sterol isomerase [EC:5.-.-.-]	sce00100 Steroid biosynthesis - Saccharomyces cerevisiae (budding yeast); sce01100 Metabolic pathways - Saccharomyces cerevisiae (budding yeast); sce01130 Biosynthesis of antibiotics - Saccharomyces cerevisiae (budding yeast);	IPR011051; IPR014710;	RmlC-like cupin domain; RmlC-like jelly roll fold;
G0SGN4	183	0.619	Down	0.0091648	N	Aspergillopepsin-1 OS=Neosartorya fumigata (strain CEA10 / CBS 144.89 / FGSC A1163) GN=pepA PE=3 SV=1	CTHT_0066970	1	4.28e-42	203.87	LYQIEN(1)STTATR	3	-0.3608	extracellular	GO:0006508 proteolysis; GO:0008152 metabolic process; GO:0043170 macromolecule metabolic process; GO:0019538 protein metabolic process; GO:0044238 primary metabolic process; GO:0071704 organic substance metabolic process;		GO:0004175 endopeptidase activity; GO:0008233 peptidase activity; GO:0003824 catalytic activity; GO:0004190 aspartic-type endopeptidase activity; GO:0070011 peptidase activity, acting on L-amino acid peptides; GO:0016787 hydrolase activity; GO:0070001 aspartic-type peptidase activity;	K01381	PEP4; saccharopepsin [EC:3.4.23.25]	sce04138 Autophagy - yeast - Saccharomyces cerevisiae (budding yeast);	IPR034163; IPR033121; IPR021109;	Aspergillopepsin-like catalytic domain; Peptidase family A1 domain; Aspartic peptidase domain;
G0S9P9	362	0.617	Down	0.0045448	N	Probable beta-glucosidase M OS=Aspergillus niger (strain CBS 513.88 / FGSC A1513) GN=bglM PE=3 SV=1	CTHT_0046670	1	0.000210046	98.044	N(1)GSVAHDR	3	0.37241	mitochondria	GO:0008152 metabolic process; GO:0005975 carbohydrate metabolic process; GO:0044238 primary metabolic process; GO:0071704 organic substance metabolic process;		GO:0004553 hydrolase activity, hydrolyzing O-glycosyl compounds; GO:0016787 hydrolase activity; GO:0003824 catalytic activity; GO:0016798 hydrolase activity, acting on glycosyl bonds;	K00928	lysC; aspartate kinase [EC:2.7.2.4]	sce00260 Glycine, serine and threonine metabolism - Saccharomyces cerevisiae (budding yeast); sce00261 Monobactam biosynthesis - Saccharomyces cerevisiae (budding yeast); sce00270 Cysteine and methionine metabolism - Saccharomyces cerevisiae (budding yeast); sce00300 Lysine biosynthesis - Saccharomyces cerevisiae (budding yeast); sce01100 Metabolic pathways - Saccharomyces cerevisiae (budding yea…	IPR002772; IPR001764; IPR026891; IPR017853;	Glycoside hydrolase family 3 C-terminal domain; Glycoside hydrolase, family 3, N-terminal; Fibronectin type III-like domain; Glycoside hydrolase superfamily;
G0S9Q6	149	0.617	Down	0.00046148	N	Putative FAD binding protein	CTHT_0046740	1	8.93e-71	225.83	LSGVTIHAAN(1)ETATILGGTNSK	2	-1.5759	extracellular	GO:0044699 single-organism process; GO:0008152 metabolic process; GO:0055114 oxidation-reduction process; GO:0044710 single-organism metabolic process;		GO:0097159 organic cyclic compound binding; GO:1901363 heterocyclic compound binding; GO:0016614 oxidoreductase activity, acting on CH-OH group of donors; GO:1901265 nucleoside phosphate binding; GO:0050660 flavin adenine dinucleotide binding; GO:0003824 catalytic activity; GO:0005488 binding; GO:0043167 ion binding; GO:0043168 anion binding; GO:0000166 nucleotide binding; GO:0048037 cofactor bin…	K00107	ALO; D-arabinono-1,4-lactone oxidase [EC:1.1.3.37]		IPR016166; IPR016169; IPR012951; IPR006094; IPR016167;	FAD-binding, type 2; CO dehydrogenase flavoprotein-like, FAD-binding, subdomain 2; Berberine/berberine-like; FAD linked oxidase, N-terminal; FAD-binding, type 2, subdomain 1;
G0SB94	336	0.615	Down	0.00196158	N	Hydrolase-like protein	CTHT_0049390	0.999969	6.43e-31	177.21	QLNAHN(1)DTIFFVNNR	3	-0.58062	extracellular	GO:0008152 metabolic process; GO:0005975 carbohydrate metabolic process; GO:0044238 primary metabolic process; GO:0071704 organic substance metabolic process;		GO:0004553 hydrolase activity, hydrolyzing O-glycosyl compounds; GO:0016787 hydrolase activity; GO:0003824 catalytic activity; GO:0016798 hydrolase activity, acting on glycosyl bonds;	K18423	CSE1, CAS, XPO2; exportin-2 (importin alpha re-exporter)		IPR006102; IPR017853; IPR013812; IPR013781; IPR008979;	Glycoside hydrolase, family 2, immunoglobulin-like beta-sandwich; Glycoside hydrolase superfamily; Glycoside hydrolase, family 2/20, immunoglobulin-like beta-sandwich domain; Glycoside hydrolase, catalytic domain; Galactose-binding domain-like;
G0S4P0	118	0.611	Down	0.00070188	N		CTHT_0023010	1	6.53e-26	167.61	YDVSKDTDWVPQAFN(1)LTK	3	0.13126	extracellular	GO:0008152 metabolic process; GO:0005975 carbohydrate metabolic process; GO:0044238 primary metabolic process; GO:0071704 organic substance metabolic process;		GO:0004553 hydrolase activity, hydrolyzing O-glycosyl compounds; GO:0016787 hydrolase activity; GO:0003824 catalytic activity; GO:0016798 hydrolase activity, acting on glycosyl bonds;				IPR013320; IPR000757;	Concanavalin A-like lectin/glucanase domain; Glycoside hydrolase family 16;
G0S9Q6	415	0.611	Down	0.00020455	N	Putative FAD binding protein	CTHT_0046740	1	9.71e-23	209.39	N(1)ASN(1)AAFAWR	3	-0.99656	extracellular	GO:0044699 single-organism process; GO:0008152 metabolic process; GO:0055114 oxidation-reduction process; GO:0044710 single-organism metabolic process;		GO:0097159 organic cyclic compound binding; GO:1901363 heterocyclic compound binding; GO:0016614 oxidoreductase activity, acting on CH-OH group of donors; GO:1901265 nucleoside phosphate binding; GO:0050660 flavin adenine dinucleotide binding; GO:0003824 catalytic activity; GO:0005488 binding; GO:0043167 ion binding; GO:0043168 anion binding; GO:0000166 nucleotide binding; GO:0048037 cofactor bin…	K00107	ALO; D-arabinono-1,4-lactone oxidase [EC:1.1.3.37]		IPR016166; IPR016169; IPR012951; IPR006094; IPR016167;	FAD-binding, type 2; CO dehydrogenase flavoprotein-like, FAD-binding, subdomain 2; Berberine/berberine-like; FAD linked oxidase, N-terminal; FAD-binding, type 2, subdomain 1;
G0SG66	139	0.61	Down	0.00179643	N		CTHT_0065220	1	2.97e-22	145.43	RN(1)YSVGGMGPYEADPEK	4	-0.60187	mitochondria							IPR018535;	Domain of unknown function DUF1996;
G0S2M6	195	0.602	Down	0.0168964	N	Killer toxin subunits alpha/beta OS=Kluyveromyces lactis (strain ATCC 8585 / CBS 2359 / DSM 70799 / NBRC 1267 / NRRL Y-1140/ WM37) PE=1 SV=1	CTHT_0017780	1	1.7e-09	115.12	N(1)HSLDVVTIYEGK	3	0.18933	mitochondria	GO:1901071 glucosamine-containing compound metabolic process; GO:0006030 chitin metabolic process; GO:0006026 aminoglycan catabolic process; GO:1901136 carbohydrate derivative catabolic process; GO:0006807 nitrogen compound metabolic process; GO:0006032 chitin catabolic process; GO:0005975 carbohydrate metabolic process; GO:0044238 primary metabolic process; GO:1901072 glucosamine-containing comp…		GO:0004553 hydrolase activity, hydrolyzing O-glycosyl compounds; GO:0016787 hydrolase activity; GO:0004568 chitinase activity; GO:0003824 catalytic activity; GO:0016798 hydrolase activity, acting on glycosyl bonds;	K01183	E3.2.1.14; chitinase [EC:3.2.1.14]	sce00520 Amino sugar and nucleotide sugar metabolism - Saccharomyces cerevisiae (budding yeast); sce01100 Metabolic pathways - Saccharomyces cerevisiae (budding yeast);	IPR001223; IPR011583; IPR029070; IPR017853; IPR013781;	Glycoside hydrolase family 18, catalytic domain; Chitinase II; Chitinase insertion domain; Glycoside hydrolase superfamily; Glycoside hydrolase, catalytic domain;
G0SFR4	186	0.601	Down	0.0061361	N	Probable glucan endo-1,3-beta-glucosidase eglC OS=Aspergillus oryzae (strain ATCC 42149 / RIB 40) GN=eglC PE=3 SV=1	CTHT_0071830	1	1.3e-89	241.29	AIADTPLASVPIGHVDTWDAWTN(1)SSN(1)K	4	1.696	extracellular	GO:0008152 metabolic process; GO:0005975 carbohydrate metabolic process; GO:0044238 primary metabolic process; GO:0071704 organic substance metabolic process;						IPR017853; IPR013781;	Glycoside hydrolase superfamily; Glycoside hydrolase, catalytic domain;
G0RZS2	493	0.6	Down	0.00032492	N	Hydrolase-like protein	CTHT_0003990	0.992736	5.02e-66	228.76	IWLGVWQDN(0.007)N(0.993)ATTNER	2	0.038904	nucleus	GO:0008152 metabolic process; GO:0005975 carbohydrate metabolic process; GO:0044238 primary metabolic process; GO:0071704 organic substance metabolic process;		GO:0004553 hydrolase activity, hydrolyzing O-glycosyl compounds; GO:0016787 hydrolase activity; GO:0003824 catalytic activity; GO:0016798 hydrolase activity, acting on glycosyl bonds;				IPR017853; IPR013781;	Glycoside hydrolase superfamily; Glycoside hydrolase, catalytic domain;
G0SB68	190	0.6	Down	0.029679	N	Beta-1,2-xylosyltransferase 1 OS=Cryptococcus neoformans var. neoformans serotype D (strain JEC21 / ATCC MYA-565) GN=CXT1 PE=1 SV=1	CTHT_0049090	1	9.63e-10	117.93	IVVPWEN(1)MTEYMIK	3	-1.2693	extracellular				K00859	coaE; dephospho-CoA kinase [EC:2.7.1.24]	sce00770 Pantothenate and CoA biosynthesis - Saccharomyces cerevisiae (budding yeast); sce01100 Metabolic pathways - Saccharomyces cerevisiae (budding yeast);
G0S9E9	461	0.599	Down	0.00043603	N	Serine-type peptidase-like protein	CTHT_0045610	1	8.94e-43	214.06	WTGGWSATN(1)TTR	2	-0.66847	extracellular	GO:0006508 proteolysis; GO:0008152 metabolic process; GO:0043170 macromolecule metabolic process; GO:0019538 protein metabolic process; GO:0044238 primary metabolic process; GO:0071704 organic substance metabolic process;		GO:0070011 peptidase activity, acting on L-amino acid peptides; GO:0016787 hydrolase activity; GO:0008233 peptidase activity; GO:0003824 catalytic activity; GO:0017171 serine hydrolase activity; GO:0008236 serine-type peptidase activity;	K12580	CNOT3, NOT3; CCR4-NOT transcription complex subunit 3	sce03018 RNA degradation - Saccharomyces cerevisiae (budding yeast);	IPR029058;	Alpha/Beta hydrolase fold;
G0SG85	261	0.589	Down	0.020219	N	WSC domain-containing protein ARB_07870 OS=Arthroderma benhamiae (strain ATCC MYA-4681 / CBS 112371) GN=ARB_07870 PE=1 SV=1	CTHT_0065420	0.999864	8.55e-55	211.33	VFNSDGN(1)ATISAMADPNAYR	2	-0.51453	extracellular	GO:0008152 metabolic process; GO:0006950 response to stress; GO:0055114 oxidation-reduction process; GO:0044710 single-organism metabolic process; GO:0006979 response to oxidative stress; GO:0044699 single-organism process; GO:0050896 response to stimulus;		GO:0097159 organic cyclic compound binding; GO:1901363 heterocyclic compound binding; GO:0020037 heme binding; GO:0003824 catalytic activity; GO:0005488 binding; GO:0016209 antioxidant activity; GO:0004601 peroxidase activity; GO:0046906 tetrapyrrole binding; GO:0016491 oxidoreductase activity; GO:0016684 oxidoreductase activity, acting on peroxide as acceptor;	K11244	WSC; cell wall integrity and stress response component	sce04011 MAPK signaling pathway - yeast - Saccharomyces cerevisiae (budding yeast); sce04139 Mitophagy - yeast - Saccharomyces cerevisiae (budding yeast);	IPR002889; IPR002016;	Carbohydrate-binding WSC; Haem peroxidase, plant/fungal/bacterial;
G0S2Z1	533	0.586	Down	0.040057	N		CTHT_0019010	1	0.00104205	99.442	N(1)ATTITR	2	-0.16878	extracellular
G0S990	258	0.585	Down	0.0052235	N		CTHT_0044980	1	1.17e-66	224.86	TQTQSQPTN(1)SASPEQESK	3	-0.11126	mitochondria				K11563	SPC7, SPC105; kinetochore protein Spc7/SPC105
G0S9Q6	216	0.585	Down	0.000182063	N	Putative FAD binding protein	CTHT_0046740	1	6.78e-16	149.57	SLN(1)VVLAN(1)GTK	2	2.2801	extracellular	GO:0044699 single-organism process; GO:0008152 metabolic process; GO:0055114 oxidation-reduction process; GO:0044710 single-organism metabolic process;		GO:0097159 organic cyclic compound binding; GO:1901363 heterocyclic compound binding; GO:0016614 oxidoreductase activity, acting on CH-OH group of donors; GO:1901265 nucleoside phosphate binding; GO:0050660 flavin adenine dinucleotide binding; GO:0003824 catalytic activity; GO:0005488 binding; GO:0043167 ion binding; GO:0043168 anion binding; GO:0000166 nucleotide binding; GO:0048037 cofactor bin…	K00107	ALO; D-arabinono-1,4-lactone oxidase [EC:1.1.3.37]		IPR016166; IPR016169; IPR012951; IPR006094; IPR016167;	FAD-binding, type 2; CO dehydrogenase flavoprotein-like, FAD-binding, subdomain 2; Berberine/berberine-like; FAD linked oxidase, N-terminal; FAD-binding, type 2, subdomain 1;
G0SDC6	553	0.585	Down	0.022538	N		CTHT_0051300	1	1.16e-11	134.3	DVEAVN(1)GTVVR	3	-1.0997	cytoplasm
G0SHT7	386	0.585	Down	0.0009178	N		CTHT_0073320	1	3.54e-21	168.3	AEN(1)LTFFLVR	2	-0.35359	extracellular			GO:0003824 catalytic activity;	K08257	E3.2.1.101; mannan endo-1,6-alpha-mannosidase [EC:3.2.1.101]		IPR012341; IPR008928;	Six-hairpin glycosidase; Six-hairpin glycosidase-like;
G0S2I3	569	0.577	Down	0.00164421	N		CTHT_0017330	1	8.59e-42	197.47	FQWPQN(1)ATLTEAEAIR	3	-0.59988	plasma							IPR004043;	LCCL domain;
G0SDN0	131	0.577	Down	0.0068552	N	Cell division control protein 50 OS=Saccharomyces cerevisiae (strain ATCC 204508 / S288c) GN=CDC50 PE=1 SV=1	CTHT_0052360	1	9.64e-39	199.4	EVQVAN(1)YTDNR	3	0.17242	plasma		GO:0016020 membrane;
G0S8P3	129	0.576	Down	0.00062391	N	Serine-type endopeptidase-like protein	CTHT_0039850	1	1.84e-92	252.76	DN(1)GTDTFSTHLMTQVNK	3	2.2246	extracellular	GO:0006508 proteolysis; GO:0008152 metabolic process; GO:0043170 macromolecule metabolic process; GO:0019538 protein metabolic process; GO:0044238 primary metabolic process; GO:0071704 organic substance metabolic process;	GO:0016020 membrane; GO:0005618 cell wall; GO:0030312 external encapsulating structure; GO:0005623 cell; GO:0044464 cell part; GO:0071944 cell periphery;	GO:0004252 serine-type endopeptidase activity; GO:0004175 endopeptidase activity; GO:0008233 peptidase activity; GO:0003824 catalytic activity; GO:0017171 serine hydrolase activity; GO:0008236 serine-type peptidase activity; GO:0070011 peptidase activity, acting on L-amino acid peptides; GO:0016787 hydrolase activity;	K01336	E3.4.21.48; cerevisin [EC:3.4.21.48]	sce04138 Autophagy - yeast - Saccharomyces cerevisiae (budding yeast);	IPR003137; IPR034187; IPR010435; IPR000209; IPR010259;	PA domain; PoSI-like peptidase domain; Fn3-like domain; Peptidase S8/S53 domain; Peptidase S8 propeptide/proteinase inhibitor I9;
G0S9E9	115	0.575	Down	0.00042164	N	Serine-type peptidase-like protein	CTHT_0045610	1	2.39e-12	149.65	LSGLMAN(1)R	2	-0.70119	extracellular	GO:0006508 proteolysis; GO:0008152 metabolic process; GO:0043170 macromolecule metabolic process; GO:0019538 protein metabolic process; GO:0044238 primary metabolic process; GO:0071704 organic substance metabolic process;		GO:0070011 peptidase activity, acting on L-amino acid peptides; GO:0016787 hydrolase activity; GO:0008233 peptidase activity; GO:0003824 catalytic activity; GO:0017171 serine hydrolase activity; GO:0008236 serine-type peptidase activity;	K12580	CNOT3, NOT3; CCR4-NOT transcription complex subunit 3	sce03018 RNA degradation - Saccharomyces cerevisiae (budding yeast);	IPR029058;	Alpha/Beta hydrolase fold;
G0SCL8	319	0.572	Down	0.0022963	N	Beta-hexosaminidase	CTHT_0057690	1	2.9e-08	113.76	LN(1)STKVDEFVK	3	-0.080881	extracellular	GO:0008152 metabolic process; GO:0005975 carbohydrate metabolic process; GO:0044238 primary metabolic process; GO:0071704 organic substance metabolic process;		GO:0004563 beta-N-acetylhexosaminidase activity; GO:0004553 hydrolase activity, hydrolyzing O-glycosyl compounds; GO:0016787 hydrolase activity; GO:0003824 catalytic activity; GO:0015929 hexosaminidase activity; GO:0016798 hydrolase activity, acting on glycosyl bonds;	K03854	KTR; mannosyltransferase [EC:2.4.1.-]		IPR029018; IPR029019; IPR015883; IPR017853; IPR013781;	Chitobiase/beta-hexosaminidase domain 2-like; Beta-hexosaminidase, eukaryotic type, N-terminal; Glycoside hydrolase family 20, catalytic domain; Glycoside hydrolase superfamily; Glycoside hydrolase, catalytic domain;
G0RZ96	139	0.571	Down	0.00170194	N	Putative thij/pfpi family protein	CTHT_0002180	1	2.26e-30	172.57	STDN(1)STSTFPLPPR	3	0.23247	extracellular				K01880	GARS, glyS1; glycyl-tRNA synthetase [EC:6.1.1.14]	sce00970 Aminoacyl-tRNA biosynthesis - Saccharomyces cerevisiae (budding yeast);	IPR002818; IPR029062;	DJ-1/PfpI; Class I glutamine amidotransferase-like;
G0SCL8	484	0.57	Down	8.26e-05	N	Beta-hexosaminidase	CTHT_0057690	1	3.61e-05	102.52	AN(1)LTAEQAK	2	-0.67443	extracellular	GO:0008152 metabolic process; GO:0005975 carbohydrate metabolic process; GO:0044238 primary metabolic process; GO:0071704 organic substance metabolic process;		GO:0004563 beta-N-acetylhexosaminidase activity; GO:0004553 hydrolase activity, hydrolyzing O-glycosyl compounds; GO:0016787 hydrolase activity; GO:0003824 catalytic activity; GO:0015929 hexosaminidase activity; GO:0016798 hydrolase activity, acting on glycosyl bonds;	K03854	KTR; mannosyltransferase [EC:2.4.1.-]		IPR029018; IPR029019; IPR015883; IPR017853; IPR013781;	Chitobiase/beta-hexosaminidase domain 2-like; Beta-hexosaminidase, eukaryotic type, N-terminal; Glycoside hydrolase family 20, catalytic domain; Glycoside hydrolase superfamily; Glycoside hydrolase, catalytic domain;
G0RXS3	295	0.569	Down	0.0023629	N	Mannan endo-1,6-alpha-mannosidase	CTHT_0000200	1	6.58e-18	167.23	VLGLLN(1)R	2	-0.78397	extracellular	GO:1901575 organic substance catabolic process; GO:0008152 metabolic process; GO:0005975 carbohydrate metabolic process; GO:0044238 primary metabolic process; GO:0009056 catabolic process; GO:0071704 organic substance metabolic process; GO:0016052 carbohydrate catabolic process;		GO:0008496 mannan endo-1,6-alpha-mannosidase activity; GO:0004553 hydrolase activity, hydrolyzing O-glycosyl compounds; GO:0016787 hydrolase activity; GO:0015923 mannosidase activity; GO:0003824 catalytic activity; GO:0016798 hydrolase activity, acting on glycosyl bonds; GO:0004559 alpha-mannosidase activity;	K08257	E3.2.1.101; mannan endo-1,6-alpha-mannosidase [EC:3.2.1.101]		IPR012341; IPR008928;	Six-hairpin glycosidase; Six-hairpin glycosidase-like;
G0SB68	377	0.566	Down	0.0053782	N	Beta-1,2-xylosyltransferase 1 OS=Cryptococcus neoformans var. neoformans serotype D (strain JEC21 / ATCC MYA-565) GN=CXT1 PE=1 SV=1	CTHT_0049090	0.810871	0.00820589	68.016	N(0.188)N(0.811)ETN(0.001)WR	2	-0.53726	extracellular				K00859	coaE; dephospho-CoA kinase [EC:2.7.1.24]	sce00770 Pantothenate and CoA biosynthesis - Saccharomyces cerevisiae (budding yeast); sce01100 Metabolic pathways - Saccharomyces cerevisiae (budding yeast);
G0S9P9	299	0.562	Down	0.00014499	N	Probable beta-glucosidase M OS=Aspergillus niger (strain CBS 513.88 / FGSC A1513) GN=bglM PE=3 SV=1	CTHT_0046670	1	7.61e-16	147.26	AN(1)HSYACQNSK	3	-0.82623	mitochondria	GO:0008152 metabolic process; GO:0005975 carbohydrate metabolic process; GO:0044238 primary metabolic process; GO:0071704 organic substance metabolic process;		GO:0004553 hydrolase activity, hydrolyzing O-glycosyl compounds; GO:0016787 hydrolase activity; GO:0003824 catalytic activity; GO:0016798 hydrolase activity, acting on glycosyl bonds;	K00928	lysC; aspartate kinase [EC:2.7.2.4]	sce00260 Glycine, serine and threonine metabolism - Saccharomyces cerevisiae (budding yeast); sce00261 Monobactam biosynthesis - Saccharomyces cerevisiae (budding yeast); sce00270 Cysteine and methionine metabolism - Saccharomyces cerevisiae (budding yeast); sce00300 Lysine biosynthesis - Saccharomyces cerevisiae (budding yeast); sce01100 Metabolic pathways - Saccharomyces cerevisiae (budding yea…	IPR002772; IPR001764; IPR026891; IPR017853;	Glycoside hydrolase family 3 C-terminal domain; Glycoside hydrolase, family 3, N-terminal; Fibronectin type III-like domain; Glycoside hydrolase superfamily;
G0SDX5	23	0.562	Down	0.00017944	N		CTHT_0053340	1	1.21e-09	119	GN(1)FTIDPASVEPR	3	0.39262	extracellular
G0SA61	163	0.559	Down	0.027775	N		CTHT_0041120	1	2.36e-21	172.17	N(1)MTSAGHVTR	3	-0.23642	extracellular			GO:0003824 catalytic activity;	K15458	SAP185_190; SIT4-associating protein SAP185/190		IPR011041; IPR011042;	Soluble quinoprotein glucose/sorbosone dehydrogenase; Six-bladed beta-propeller, TolB-like;
G0S4Y8	253	0.558	Down	0.00130136	N	Tripeptidyl-peptidase-like protein	CTHT_0032140	1	7.65e-23	160.8	QLYN(1)ITYTPSGPSPVR	3	0.19589	extracellular	GO:0006508 proteolysis; GO:0008152 metabolic process; GO:0043170 macromolecule metabolic process; GO:0019538 protein metabolic process; GO:0044238 primary metabolic process; GO:0071704 organic substance metabolic process;		GO:0004252 serine-type endopeptidase activity; GO:0004175 endopeptidase activity; GO:0008233 peptidase activity; GO:0003824 catalytic activity; GO:0017171 serine hydrolase activity; GO:0008236 serine-type peptidase activity; GO:0070011 peptidase activity, acting on L-amino acid peptides; GO:0016787 hydrolase activity;	K11672	ACTR5, ARP5, INO80M; actin-related protein 5		IPR009020; IPR030400; IPR000209; IPR015366;	Proteinase propeptide inhibitor; Sedolisin domain; Peptidase S8/S53 domain; Peptidase S53, activation domain;
G0SF37	337	0.555	Down	0.0029763	N	Lysophospholipase	CTHT_0060680	1	9.43e-41	183.23	YLASN(1)FSGGVVPSSGR	3	0.017811	extracellular	GO:0016042 lipid catabolic process; GO:0046434 organophosphate catabolic process; GO:0044712 single-organism catabolic process; GO:0044763 single-organism cellular process; GO:0044699 single-organism process; GO:0044255 cellular lipid metabolic process; GO:0044238 primary metabolic process; GO:0044237 cellular metabolic process; GO:0006796 phosphate-containing compound metabolic process; GO:00717…		GO:0004620 phospholipase activity; GO:0016787 hydrolase activity; GO:0016298 lipase activity; GO:0003824 catalytic activity; GO:0016788 hydrolase activity, acting on ester bonds;	K13333	PLB; lysophospholipase [EC:3.1.1.5]	sce00564 Glycerophospholipid metabolism - Saccharomyces cerevisiae (budding yeast);	IPR016035; IPR002642;	Acyl transferase/acyl hydrolase/lysophospholipase; Lysophospholipase, catalytic domain;
G0RZS2	440	0.542	Down	6.48e-05	N	Hydrolase-like protein	CTHT_0003990	0.591377	3.94e-15	92.363	VFPGIDYTPLNTQYPECLTFPPSQN(0.591)N(0.409)ITR	3	-0.60759	nucleus	GO:0008152 metabolic process; GO:0005975 carbohydrate metabolic process; GO:0044238 primary metabolic process; GO:0071704 organic substance metabolic process;		GO:0004553 hydrolase activity, hydrolyzing O-glycosyl compounds; GO:0016787 hydrolase activity; GO:0003824 catalytic activity; GO:0016798 hydrolase activity, acting on glycosyl bonds;				IPR017853; IPR013781;	Glycoside hydrolase superfamily; Glycoside hydrolase, catalytic domain;
G0S8A0	162	0.536	Down	0.00178228	N	Mannan endo-1,6-alpha-mannosidase DFG5 OS=Candida albicans (strain SC5314 / ATCC MYA-2876) GN=DFG5 PE=1 SV=1	CTHT_0038080	1	4.71e-10	107.78	IFADMQN(1)GTDTVCGGGIWWSK	3	-0.495	extracellular			GO:0003824 catalytic activity;	K08257	E3.2.1.101; mannan endo-1,6-alpha-mannosidase [EC:3.2.1.101]		IPR012341; IPR008928;	Six-hairpin glycosidase; Six-hairpin glycosidase-like;
G0S4R8	402	0.535	Down	0.00082426	N	Probable aspartic-type endopeptidase OPSB OS=Trichophyton verrucosum (strain HKI 0517) GN=OPSB PE=3 SV=1	CTHT_0023290	1	0.000122571	112.41	FN(1)ATTSR	2	0.025368	extracellular	GO:0006508 proteolysis; GO:0008152 metabolic process; GO:0043170 macromolecule metabolic process; GO:0019538 protein metabolic process; GO:0044238 primary metabolic process; GO:0071704 organic substance metabolic process;		GO:0004175 endopeptidase activity; GO:0008233 peptidase activity; GO:0003824 catalytic activity; GO:0004190 aspartic-type endopeptidase activity; GO:0070011 peptidase activity, acting on L-amino acid peptides; GO:0016787 hydrolase activity; GO:0070001 aspartic-type peptidase activity;				IPR033876; IPR033121; IPR021109;	Secreted aspartic endopeptidase; Peptidase family A1 domain; Aspartic peptidase domain;
G0SD43	167	0.532	Down	0.0068037	N	Glucanase	CTHT_0050750	1	8.85e-53	203.99	VAEVPSFQWLDRN(1)VTVDTLFSGTLAEIR	4	-0.16641	extracellular	GO:0009251 glucan catabolic process; GO:0006073 cellular glucan metabolic process; GO:0044275 cellular carbohydrate catabolic process; GO:0044042 glucan metabolic process; GO:0030243 cellulose metabolic process; GO:0044247 cellular polysaccharide catabolic process; GO:0005975 carbohydrate metabolic process; GO:0000272 polysaccharide catabolic process; GO:0044238 primary metabolic process; GO:0044…	GO:0005576 extracellular region;	GO:0004553 hydrolase activity, hydrolyzing O-glycosyl compounds; GO:0030248 cellulose binding; GO:0030246 carbohydrate binding; GO:0016787 hydrolase activity; GO:0030247 polysaccharide binding; GO:0001871 pattern binding; GO:0003824 catalytic activity; GO:0005488 binding; GO:0016798 hydrolase activity, acting on glycosyl bonds;				IPR000254;	Cellulose-binding domain, fungal;
G0S7W8	91	0.53	Down	0.00102047	N	Palmitoyl-(Protein) hydrolase-like protein	CTHT_0037260	1	1.09e-39	198.23	YASFIGN(1)LTNHIGK	3	-0.30993	extracellular			GO:0098599 palmitoyl hydrolase activity; GO:0016787 hydrolase activity; GO:0003824 catalytic activity;	K06665	SSN6, CYC8; general transcriptional corepressor CYC8	sce04011 MAPK signaling pathway - yeast - Saccharomyces cerevisiae (budding yeast); sce04111 Cell cycle - yeast - Saccharomyces cerevisiae (budding yeast);	IPR029058;	Alpha/Beta hydrolase fold;
G0S6S8	170	0.528	Down	0.0024982	N	1,3-beta-glucanosyltransferase	CTHT_0035460	1	6.77e-41	171.02	N(1)TTLTAPYVK	2	-0.34138	extracellular	GO:0008152 metabolic process; GO:0005975 carbohydrate metabolic process; GO:0044238 primary metabolic process; GO:0071704 organic substance metabolic process;						IPR017853; IPR013781;	Glycoside hydrolase superfamily; Glycoside hydrolase, catalytic domain;
G0S7P0	42	0.526	Down	0.0083958	N	WSC domain-containing protein ARB_07867 OS=Arthroderma benhamiae (strain ATCC MYA-4681 / CBS 112371) GN=ARB_07867 PE=1 SV=1	CTHT_0037010	1	2.53e-08	139.78	VQVQN(1)ATR	2	-0.48578	extracellular							IPR002889;	Carbohydrate-binding WSC;
G0S0F5	14	0.52	Down	0.00026452	N		CTHT_0009840	1	2.59e-38	183.06	LFTFAHN(1)LSEITNK	3	-0.37524	mitochondria				K12816	CDC40, PRP17; pre-mRNA-processing factor 17	sce03040 Spliceosome - Saccharomyces cerevisiae (budding yeast);
G0S3Z9	257	0.519	Down	0.0142576	N	Hydrolase tropI OS=Talaromyces stipitatus (strain ATCC 10500 / CBS 375.48 / QM 6759 / NRRL 1006) GN=tropI PE=3 SV=1	CTHT_0022020	1	2.06e-55	213.2	AN(1)VSVEEEKYGKEEAFLQAVR	4	-0.33762	extracellular			GO:0016787 hydrolase activity; GO:0003824 catalytic activity;	K06672	SCC2, NIPBL; cohesin loading factor subunit SCC2	sce04111 Cell cycle - yeast - Saccharomyces cerevisiae (budding yeast);	IPR029058; IPR002925;	Alpha/Beta hydrolase fold; Dienelactone hydrolase;
G0S4L0	117	0.519	Down	0.049437	N	Probable endo-beta-1,4-glucanase D OS=Neosartorya fumigata (strain CEA10 / CBS 144.89 / FGSC A1163) GN=eglD PE=3 SV=1	CTHT_0031380	1	4.03e-32	180.64	VSN(1)ITIDSAVGPGWFK	2	-0.86786	extracellular				K11243	FUS1; nuclear fusion protein	sce04011 MAPK signaling pathway - yeast - Saccharomyces cerevisiae (budding yeast);
G0SFT2	379	0.516	Down	0.0032	N		CTHT_0072030	1	7.98e-55	202.86	LN(1)SSTAENSPDFALINAGGIR	2	-1.0751	cytoplasm	GO:0006725 cellular aromatic compound metabolic process; GO:0046434 organophosphate catabolic process; GO:0009117 nucleotide metabolic process; GO:0044699 single-organism process; GO:0044237 cellular metabolic process; GO:0006796 phosphate-containing compound metabolic process; GO:0071704 organic substance metabolic process; GO:0044270 cellular nitrogen compound catabolic process; GO:0008152 meta…		GO:0097159 organic cyclic compound binding; GO:1901363 heterocyclic compound binding; GO:1901265 nucleoside phosphate binding; GO:0003824 catalytic activity; GO:0005488 binding; GO:0016788 hydrolase activity, acting on ester bonds; GO:0043167 ion binding; GO:0043169 cation binding; GO:0046872 metal ion binding; GO:0016787 hydrolase activity; GO:0000166 nucleotide binding; GO:0036094 small molecul…				IPR029052; IPR004843; IPR008334;	Metallo-dependent phosphatase-like; Calcineurin-like phosphoesterase domain, ApaH type; 5'-Nucleotidase, C-terminal;
G0S3X4	679	0.511	Down	0.0077049	N	Hydrolase-like protein	CTHT_0039210	0.99361	2.13e-12	106.86	QAFN(0.994)N(0.006)TVPITPYFRPPFGTEGAR	3	0.068396	extracellular	GO:0008152 metabolic process; GO:0005975 carbohydrate metabolic process; GO:0044238 primary metabolic process; GO:0071704 organic substance metabolic process;		GO:0016787 hydrolase activity; GO:0003824 catalytic activity; GO:0016810 hydrolase activity, acting on carbon-nitrogen (but not peptide) bonds;	K01452	E3.5.1.41; chitin deacetylase [EC:3.5.1.41]	sce00520 Amino sugar and nucleotide sugar metabolism - Saccharomyces cerevisiae (budding yeast); sce01100 Metabolic pathways - Saccharomyces cerevisiae (budding yeast);	IPR011330; IPR002509;	Glycoside hydrolase/deacetylase, beta/alpha-barrel; NodB homology domain;
G0S8P3	780	0.507	Down	4.34e-05	N	Serine-type endopeptidase-like protein	CTHT_0039850	1	6.58e-08	130.79	YRN(1)GTELPK	3	-0.27637	extracellular	GO:0006508 proteolysis; GO:0008152 metabolic process; GO:0043170 macromolecule metabolic process; GO:0019538 protein metabolic process; GO:0044238 primary metabolic process; GO:0071704 organic substance metabolic process;	GO:0016020 membrane; GO:0005618 cell wall; GO:0030312 external encapsulating structure; GO:0005623 cell; GO:0044464 cell part; GO:0071944 cell periphery;	GO:0004252 serine-type endopeptidase activity; GO:0004175 endopeptidase activity; GO:0008233 peptidase activity; GO:0003824 catalytic activity; GO:0017171 serine hydrolase activity; GO:0008236 serine-type peptidase activity; GO:0070011 peptidase activity, acting on L-amino acid peptides; GO:0016787 hydrolase activity;	K01336	E3.4.21.48; cerevisin [EC:3.4.21.48]	sce04138 Autophagy - yeast - Saccharomyces cerevisiae (budding yeast);	IPR003137; IPR034187; IPR010435; IPR000209; IPR010259;	PA domain; PoSI-like peptidase domain; Fn3-like domain; Peptidase S8/S53 domain; Peptidase S8 propeptide/proteinase inhibitor I9;
G0SD43	370	0.503	Down	0.041539	N	Glucanase	CTHT_0050750	1	0.000856547	101.54	N(1)QGFDAK	2	0.27432	extracellular	GO:0009251 glucan catabolic process; GO:0006073 cellular glucan metabolic process; GO:0044275 cellular carbohydrate catabolic process; GO:0044042 glucan metabolic process; GO:0030243 cellulose metabolic process; GO:0044247 cellular polysaccharide catabolic process; GO:0005975 carbohydrate metabolic process; GO:0000272 polysaccharide catabolic process; GO:0044238 primary metabolic process; GO:0044…	GO:0005576 extracellular region;	GO:0004553 hydrolase activity, hydrolyzing O-glycosyl compounds; GO:0030248 cellulose binding; GO:0030246 carbohydrate binding; GO:0016787 hydrolase activity; GO:0030247 polysaccharide binding; GO:0001871 pattern binding; GO:0003824 catalytic activity; GO:0005488 binding; GO:0016798 hydrolase activity, acting on glycosyl bonds;				IPR000254;	Cellulose-binding domain, fungal;
G0S3Y9	30	0.493	Down	0.0035784	N	Probable dipeptidyl peptidase 4 OS=Neosartorya fumigata (strain CEA10 / CBS 144.89 / FGSC A1163) GN=dpp4 PE=1 SV=1	CTHT_0021920	1	3.36e-16	156.14	QPHQPLGN(1)GTK	2	-0.60938	extracellular	GO:0006508 proteolysis; GO:0008152 metabolic process; GO:0043170 macromolecule metabolic process; GO:0019538 protein metabolic process; GO:0044238 primary metabolic process; GO:0071704 organic substance metabolic process;		GO:0004252 serine-type endopeptidase activity; GO:0004175 endopeptidase activity; GO:0008233 peptidase activity; GO:0003824 catalytic activity; GO:0017171 serine hydrolase activity; GO:0008236 serine-type peptidase activity; GO:0070011 peptidase activity, acting on L-amino acid peptides; GO:0016787 hydrolase activity;	K01282	E3.4.14.-; dipeptidyl aminopeptidase [EC:3.4.14.-]		IPR001375; IPR029058; IPR002469;	Peptidase S9, prolyl oligopeptidase, catalytic domain; Alpha/Beta hydrolase fold; Dipeptidylpeptidase IV, N-terminal domain;
G0SEP0	265	0.492	Down	0.0023636	N		CTHT_0064430	1	3.3e-52	198.56	NGVAVHEYNPGDELNFLGYLN(1)GTGTGK	4	-0.93504	extracellular			GO:0003824 catalytic activity;				IPR011041; IPR011042;	Soluble quinoprotein glucose/sorbosone dehydrogenase; Six-bladed beta-propeller, TolB-like;
G0S404	596	0.488	Down	0.00036012	N	Beta-glucosidase-like protein	CTHT_0022080	1	1.08e-30	174.59	VPQQN(1)FTEGVFIDYR	2	0.089253	cytoplasm	GO:0008152 metabolic process; GO:0005975 carbohydrate metabolic process; GO:0044238 primary metabolic process; GO:0071704 organic substance metabolic process;		GO:0004553 hydrolase activity, hydrolyzing O-glycosyl compounds; GO:0016787 hydrolase activity; GO:0003824 catalytic activity; GO:0016798 hydrolase activity, acting on glycosyl bonds;				IPR001764; IPR002772; IPR026891; IPR017853; IPR016181;	Glycoside hydrolase, family 3, N-terminal; Glycoside hydrolase family 3 C-terminal domain; Fibronectin type III-like domain; Glycoside hydrolase superfamily; Acyl-CoA N-acyltransferase;
G0S3E5	584	0.481	Down	0.00027808	N	Glucoamylase	CTHT_0020730	1	5.91e-43	205.62	AYPLLSSN(1)YTAER	3	0.40205	extracellular	GO:1901575 organic substance catabolic process; GO:0008152 metabolic process; GO:0005976 polysaccharide metabolic process; GO:0009057 macromolecule catabolic process; GO:0043170 macromolecule metabolic process; GO:0000272 polysaccharide catabolic process; GO:0044238 primary metabolic process; GO:0005975 carbohydrate metabolic process; GO:0009056 catabolic process; GO:0071704 organic substance met…		GO:2001070 starch binding; GO:0030247 polysaccharide binding; GO:0003824 catalytic activity; GO:0005488 binding; GO:0004339 glucan 1,4-alpha-glucosidase activity; GO:0016798 hydrolase activity, acting on glycosyl bonds; GO:0015926 glucosidase activity; GO:0004553 hydrolase activity, hydrolyzing O-glycosyl compounds; GO:0030246 carbohydrate binding; GO:0016787 hydrolase activity; GO:0001871 patter…	K01178	SGA1; glucoamylase [EC:3.2.1.3]	sce00500 Starch and sucrose metabolism - Saccharomyces cerevisiae (budding yeast); sce01100 Metabolic pathways - Saccharomyces cerevisiae (budding yeast);	IPR012341; IPR013783; IPR013784; IPR008928; IPR002044;	Six-hairpin glycosidase; Immunoglobulin-like fold; Carbohydrate-binding-like fold; Six-hairpin glycosidase-like; Carbohydrate binding module family 20;
G0S3Z9	182	0.481	Down	0.039441	N	Hydrolase tropI OS=Talaromyces stipitatus (strain ATCC 10500 / CBS 375.48 / QM 6759 / NRRL 1006) GN=tropI PE=3 SV=1	CTHT_0022020	1	4.43e-16	154.28	VLSTPTFN(1)GTK	2	-0.17716	extracellular			GO:0016787 hydrolase activity; GO:0003824 catalytic activity;	K06672	SCC2, NIPBL; cohesin loading factor subunit SCC2	sce04111 Cell cycle - yeast - Saccharomyces cerevisiae (budding yeast);	IPR029058; IPR002925;	Alpha/Beta hydrolase fold; Dienelactone hydrolase;
G0S1X9	268	0.477	Down	0.0053961	N	Heat shock protein 70-like protein	CTHT_0015230	1	0.00752145	73.26	DVGKFN(1)K	3	0.11927	mitochondria				K09486	HYOU1; hypoxia up-regulated 1	sce04141 Protein processing in endoplasmic reticulum - Saccharomyces cerevisiae (budding yeast);	IPR029048; IPR029047;	Heat shock protein 70kD, C-terminal domain; Heat shock protein 70kD, peptide-binding domain;
G0SEP0	142	0.471	Down	0.00131856	N		CTHT_0064430	1	1.21e-71	244.44	IIIAN(1)MSN(1)SDLVTR	3	0.8096	extracellular			GO:0003824 catalytic activity;				IPR011041; IPR011042;	Soluble quinoprotein glucose/sorbosone dehydrogenase; Six-bladed beta-propeller, TolB-like;
G0S404	495	0.469	Down	0.0036797	N	Beta-glucosidase-like protein	CTHT_0022080	0.99989	7.2e-39	194.48	N(1)N(1)LTLWNGGDELIK	3	0.82996	cytoplasm	GO:0008152 metabolic process; GO:0005975 carbohydrate metabolic process; GO:0044238 primary metabolic process; GO:0071704 organic substance metabolic process;		GO:0004553 hydrolase activity, hydrolyzing O-glycosyl compounds; GO:0016787 hydrolase activity; GO:0003824 catalytic activity; GO:0016798 hydrolase activity, acting on glycosyl bonds;				IPR001764; IPR002772; IPR026891; IPR017853; IPR016181;	Glycoside hydrolase, family 3, N-terminal; Glycoside hydrolase family 3 C-terminal domain; Fibronectin type III-like domain; Glycoside hydrolase superfamily; Acyl-CoA N-acyltransferase;
G0S404	494	0.469	Down	0.0036797	N	Beta-glucosidase-like protein	CTHT_0022080	0.99989	7.2e-39	194.48	N(1)N(1)LTLWNGGDELIK	3	0.82996	cytoplasm	GO:0008152 metabolic process; GO:0005975 carbohydrate metabolic process; GO:0044238 primary metabolic process; GO:0071704 organic substance metabolic process;		GO:0004553 hydrolase activity, hydrolyzing O-glycosyl compounds; GO:0016787 hydrolase activity; GO:0003824 catalytic activity; GO:0016798 hydrolase activity, acting on glycosyl bonds;				IPR001764; IPR002772; IPR026891; IPR017853; IPR016181;	Glycoside hydrolase, family 3, N-terminal; Glycoside hydrolase family 3 C-terminal domain; Fibronectin type III-like domain; Glycoside hydrolase superfamily; Acyl-CoA N-acyltransferase;
G0SFT2	223	0.465	Down	0.0038961	N		CTHT_0072030	1	6.56e-08	141.93	ATTN(1)ITR	2	-0.16878	cytoplasm	GO:0006725 cellular aromatic compound metabolic process; GO:0046434 organophosphate catabolic process; GO:0009117 nucleotide metabolic process; GO:0044699 single-organism process; GO:0044237 cellular metabolic process; GO:0006796 phosphate-containing compound metabolic process; GO:0071704 organic substance metabolic process; GO:0044270 cellular nitrogen compound catabolic process; GO:0008152 meta…		GO:0097159 organic cyclic compound binding; GO:1901363 heterocyclic compound binding; GO:1901265 nucleoside phosphate binding; GO:0003824 catalytic activity; GO:0005488 binding; GO:0016788 hydrolase activity, acting on ester bonds; GO:0043167 ion binding; GO:0043169 cation binding; GO:0046872 metal ion binding; GO:0016787 hydrolase activity; GO:0000166 nucleotide binding; GO:0036094 small molecul…				IPR029052; IPR004843; IPR008334;	Metallo-dependent phosphatase-like; Calcineurin-like phosphoesterase domain, ApaH type; 5'-Nucleotidase, C-terminal;
G0SFD1	503	0.461	Down	0.043202	N	Probable mannosyl-oligosaccharide glucosidase OS=Schizosaccharomyces pombe (strain 972 / ATCC 24843) GN=SPAC6G10.09 PE=3 SV=1	CTHT_0061620	0.974017	1.4e-08	133.81	KN(0.026)N(0.974)ASQPVVK	3	-0.18111	extracellular			GO:0003824 catalytic activity;	K01228	GCS1; mannosyl-oligosaccharide glucosidase [EC:3.2.1.106]	sce00510 N-Glycan biosynthesis - Saccharomyces cerevisiae (budding yeast); sce01100 Metabolic pathways - Saccharomyces cerevisiae (budding yeast); sce04141 Protein processing in endoplasmic reticulum - Saccharomyces cerevisiae (budding yeast);	IPR031631; IPR031335; IPR008928;	Glycosyl hydrolase family 63, N-terminal; Glycosyl hydrolase family 63, C-terminal; Six-hairpin glycosidase-like;
G0S8Q3	92	0.46	Down	0.0032403	N		CTHT_0039950	1	2.25e-90	251.02	ATTDEDASKAN(1)WTQLFPVVQQSGFGK	3	-0.18669	extracellular				K08794	CAMK1; calcium/calmodulin-dependent protein kinase I [EC:2.7.11.17]
G0SCB0	305	0.458	Down	0.00171594	N	Trehalase	CTHT_0056580	0.922891	9.22e-71	216.71	EDWITAN(0.039)N(0.923)ESYYAN(0.039)SGIIYPVHKPLTDVEK	6	-0.17076	extracellular	GO:0044723 single-organism carbohydrate metabolic process; GO:0008152 metabolic process; GO:0044262 cellular carbohydrate metabolic process; GO:0044710 single-organism metabolic process; GO:0044763 single-organism cellular process; GO:0044699 single-organism process; GO:0009311 oligosaccharide metabolic process; GO:0005984 disaccharide metabolic process; GO:0005975 carbohydrate metabolic process;…		GO:0004553 hydrolase activity, hydrolyzing O-glycosyl compounds; GO:0004555 alpha,alpha-trehalase activity; GO:0016787 hydrolase activity; GO:0015927 trehalase activity; GO:0003824 catalytic activity; GO:0016798 hydrolase activity, acting on glycosyl bonds;	K01194	TREH, treA, treF; alpha,alpha-trehalase [EC:3.2.1.28]	sce00500 Starch and sucrose metabolism - Saccharomyces cerevisiae (budding yeast); sce01100 Metabolic pathways - Saccharomyces cerevisiae (budding yeast);	IPR008928;	Six-hairpin glycosidase-like;
G0SAS1	473	0.442	Down	0.0064178	N	Glutamyl-tRNA(Gln) amidotransferase subunit A, mitochondrial OS=Emericella nidulans (strain FGSC A4 / ATCC 38163 / CBS 112.46/ NRRL 194 / M139) GN=AN9400 PE=3 SV=2	CTHT_0043280	0.999691	0.0314071	49.933	N(1)LTPANR	2	-0.48936	mitochondria				K01426	E3.5.1.4, amiE; amidase [EC:3.5.1.4]	sce00330 Arginine and proline metabolism - Saccharomyces cerevisiae (budding yeast); sce00360 Phenylalanine metabolism - Saccharomyces cerevisiae (budding yeast); sce00380 Tryptophan metabolism - Saccharomyces cerevisiae (budding yeast);	IPR023631;	Amidase signature domain;
G0S3E5	78	0.433	Down	0.00059944	N	Glucoamylase	CTHT_0020730	1	7.99e-09	97.291	AIALEGVLDN(1)IGAN(1)GTK	3	0.76074	extracellular	GO:1901575 organic substance catabolic process; GO:0008152 metabolic process; GO:0005976 polysaccharide metabolic process; GO:0009057 macromolecule catabolic process; GO:0043170 macromolecule metabolic process; GO:0000272 polysaccharide catabolic process; GO:0044238 primary metabolic process; GO:0005975 carbohydrate metabolic process; GO:0009056 catabolic process; GO:0071704 organic substance met…		GO:2001070 starch binding; GO:0030247 polysaccharide binding; GO:0003824 catalytic activity; GO:0005488 binding; GO:0004339 glucan 1,4-alpha-glucosidase activity; GO:0016798 hydrolase activity, acting on glycosyl bonds; GO:0015926 glucosidase activity; GO:0004553 hydrolase activity, hydrolyzing O-glycosyl compounds; GO:0030246 carbohydrate binding; GO:0016787 hydrolase activity; GO:0001871 patter…	K01178	SGA1; glucoamylase [EC:3.2.1.3]	sce00500 Starch and sucrose metabolism - Saccharomyces cerevisiae (budding yeast); sce01100 Metabolic pathways - Saccharomyces cerevisiae (budding yeast);	IPR012341; IPR013783; IPR013784; IPR008928; IPR002044;	Six-hairpin glycosidase; Immunoglobulin-like fold; Carbohydrate-binding-like fold; Six-hairpin glycosidase-like; Carbohydrate binding module family 20;
G0SFE3	528	0.429	Down	0.0002775	N	Carboxypeptidase	CTHT_0061740	1	2.65e-13	102.21	VPCMN(1)CTLPFTTDPETPQSTQPLGK	4	-0.42469	extracellular	GO:0006508 proteolysis; GO:0008152 metabolic process; GO:0043170 macromolecule metabolic process; GO:0019538 protein metabolic process; GO:0044238 primary metabolic process; GO:0071704 organic substance metabolic process;		GO:0004180 carboxypeptidase activity; GO:0008233 peptidase activity; GO:0008238 exopeptidase activity; GO:0003824 catalytic activity; GO:0017171 serine hydrolase activity; GO:0008236 serine-type peptidase activity; GO:0070011 peptidase activity, acting on L-amino acid peptides; GO:0016787 hydrolase activity; GO:0004185 serine-type carboxypeptidase activity; GO:0070008 serine-type exopeptidase act…	K13289	CTSA, CPY; cathepsin A (carboxypeptidase C) [EC:3.4.16.5]		IPR029058;	Alpha/Beta hydrolase fold;
G0SDN0	241	0.417	Down	0.0054038	N	Cell division control protein 50 OS=Saccharomyces cerevisiae (strain ATCC 204508 / S288c) GN=CDC50 PE=1 SV=1	CTHT_0052360	1	4.99e-06	95.57	N(1)SSDSSRPYN(1)MTTK	3	0.24034	plasma		GO:0016020 membrane;
G0SDN0	232	0.417	Down	0.0054038	N	Cell division control protein 50 OS=Saccharomyces cerevisiae (strain ATCC 204508 / S288c) GN=CDC50 PE=1 SV=1	CTHT_0052360	1	4.99e-06	95.57	N(1)SSDSSRPYN(1)MTTK	3	0.24034	plasma		GO:0016020 membrane;
G0S8P5	96	0.413	Down	6.36e-05	N	Beta-xylanase	CTHT_0039870	1	1.32e-30	176.29	GVFN(1)FTEGEIVATK	2	0.62405	extracellular	GO:0008152 metabolic process; GO:0005975 carbohydrate metabolic process; GO:0044238 primary metabolic process; GO:0071704 organic substance metabolic process;		GO:0004553 hydrolase activity, hydrolyzing O-glycosyl compounds; GO:0016787 hydrolase activity; GO:0003824 catalytic activity; GO:0016798 hydrolase activity, acting on glycosyl bonds;	K01092	E3.1.3.25, IMPA, suhB; myo-inositol-1(or 4)-monophosphatase [EC:3.1.3.25]	sce00562 Inositol phosphate metabolism - Saccharomyces cerevisiae (budding yeast); sce01100 Metabolic pathways - Saccharomyces cerevisiae (budding yeast); sce04070 Phosphatidylinositol signaling system - Saccharomyces cerevisiae (budding yeast);	IPR001000; IPR017853; IPR013781;	Glycoside hydrolase family 10 domain; Glycoside hydrolase superfamily; Glycoside hydrolase, catalytic domain;
G0SDN0	189	0.412	Down	0.0022199	N	Cell division control protein 50 OS=Saccharomyces cerevisiae (strain ATCC 204508 / S288c) GN=CDC50 PE=1 SV=1	CTHT_0052360	1	7.14e-22	148.41	TIN(1)DSTCDPITHDPK	3	-0.54331	plasma		GO:0016020 membrane;
G0SB94	143	0.409	Down	4.31e-05	N	Hydrolase-like protein	CTHT_0049390	1	7.73e-72	238.12	VAN(1)SSEQAGSYVGRR	3	0.97853	extracellular	GO:0008152 metabolic process; GO:0005975 carbohydrate metabolic process; GO:0044238 primary metabolic process; GO:0071704 organic substance metabolic process;		GO:0004553 hydrolase activity, hydrolyzing O-glycosyl compounds; GO:0016787 hydrolase activity; GO:0003824 catalytic activity; GO:0016798 hydrolase activity, acting on glycosyl bonds;	K18423	CSE1, CAS, XPO2; exportin-2 (importin alpha re-exporter)		IPR006102; IPR017853; IPR013812; IPR013781; IPR008979;	Glycoside hydrolase, family 2, immunoglobulin-like beta-sandwich; Glycoside hydrolase superfamily; Glycoside hydrolase, family 2/20, immunoglobulin-like beta-sandwich domain; Glycoside hydrolase, catalytic domain; Galactose-binding domain-like;
G0SAW4	68	0.408	Down	0.00039983	N	Chitinase 1 OS=Aphanocladium album GN=CHI1 PE=1 SV=2	CTHT_0048020	1	0.00262431	82.261	SKFPN(1)GTK	3	0.37528	cytoplasm	GO:1901071 glucosamine-containing compound metabolic process; GO:0006030 chitin metabolic process; GO:0006026 aminoglycan catabolic process; GO:1901136 carbohydrate derivative catabolic process; GO:0006807 nitrogen compound metabolic process; GO:0006032 chitin catabolic process; GO:0005975 carbohydrate metabolic process; GO:0044238 primary metabolic process; GO:1901072 glucosamine-containing comp…		GO:0004553 hydrolase activity, hydrolyzing O-glycosyl compounds; GO:0016787 hydrolase activity; GO:0004568 chitinase activity; GO:0003824 catalytic activity; GO:0016798 hydrolase activity, acting on glycosyl bonds;	K01183	E3.2.1.14; chitinase [EC:3.2.1.14]	sce00520 Amino sugar and nucleotide sugar metabolism - Saccharomyces cerevisiae (budding yeast); sce01100 Metabolic pathways - Saccharomyces cerevisiae (budding yeast);	IPR001223; IPR011583; IPR017853; IPR013781;	Glycoside hydrolase family 18, catalytic domain; Chitinase II; Glycoside hydrolase superfamily; Glycoside hydrolase, catalytic domain;
G0S8P5	354	0.402	Down	0.00037555	N	Beta-xylanase	CTHT_0039870	1	2.39e-06	102.73	HPAYDGVVEALTN(1)K	2	-0.47544	extracellular	GO:0008152 metabolic process; GO:0005975 carbohydrate metabolic process; GO:0044238 primary metabolic process; GO:0071704 organic substance metabolic process;		GO:0004553 hydrolase activity, hydrolyzing O-glycosyl compounds; GO:0016787 hydrolase activity; GO:0003824 catalytic activity; GO:0016798 hydrolase activity, acting on glycosyl bonds;	K01092	E3.1.3.25, IMPA, suhB; myo-inositol-1(or 4)-monophosphatase [EC:3.1.3.25]	sce00562 Inositol phosphate metabolism - Saccharomyces cerevisiae (budding yeast); sce01100 Metabolic pathways - Saccharomyces cerevisiae (budding yeast); sce04070 Phosphatidylinositol signaling system - Saccharomyces cerevisiae (budding yeast);	IPR001000; IPR017853; IPR013781;	Glycoside hydrolase family 10 domain; Glycoside hydrolase superfamily; Glycoside hydrolase, catalytic domain;
G0RZM5	81	0.399	Down	0.00140043	N	Polarized growth protein rax2 OS=Schizosaccharomyces pombe (strain 972 / ATCC 24843) GN=rax2 PE=1 SV=1	CTHT_0003490	1	4.06e-15	150.09	TN(1)GSEQLLAR	3	-0.014474	extracellular			GO:0005515 protein binding; GO:0005488 binding;				IPR011043; IPR015915;	Galactose oxidase/kelch, beta-propeller; Kelch-type beta propeller;
G0SA22	585	0.395	Down	0.00025661	N	Xyloglucanase OS=Hypocrea jecorina (strain QM6a) GN=cel74a PE=1 SV=1	CTHT_0040730	0.672363	2.49e-15	143.55	RN(0.672)N(0.328)SVFYAGSGSK	3	0.030998	extracellular	GO:0008152 metabolic process; GO:0005975 carbohydrate metabolic process; GO:0044238 primary metabolic process; GO:0071704 organic substance metabolic process;	GO:0005576 extracellular region;	GO:0004553 hydrolase activity, hydrolyzing O-glycosyl compounds; GO:0030248 cellulose binding; GO:0030246 carbohydrate binding; GO:0016787 hydrolase activity; GO:0030247 polysaccharide binding; GO:0001871 pattern binding; GO:0003824 catalytic activity; GO:0005488 binding; GO:0016798 hydrolase activity, acting on glycosyl bonds;				IPR000254;	Cellulose-binding domain, fungal;
G0SB94	748	0.394	Down	9.74e-05	N	Hydrolase-like protein	CTHT_0049390	1	3.91e-08	132.38	VN(1)DTVFLR	1	-0.15574	extracellular	GO:0008152 metabolic process; GO:0005975 carbohydrate metabolic process; GO:0044238 primary metabolic process; GO:0071704 organic substance metabolic process;		GO:0004553 hydrolase activity, hydrolyzing O-glycosyl compounds; GO:0016787 hydrolase activity; GO:0003824 catalytic activity; GO:0016798 hydrolase activity, acting on glycosyl bonds;	K18423	CSE1, CAS, XPO2; exportin-2 (importin alpha re-exporter)		IPR006102; IPR017853; IPR013812; IPR013781; IPR008979;	Glycoside hydrolase, family 2, immunoglobulin-like beta-sandwich; Glycoside hydrolase superfamily; Glycoside hydrolase, family 2/20, immunoglobulin-like beta-sandwich domain; Glycoside hydrolase, catalytic domain; Galactose-binding domain-like;
G0SG17	36	0.387	Down	0.00053501	N	Alkali-sensitive linkage protein 1 OS=Schizosaccharomyces pombe (strain 972 / ATCC 24843) GN=asl1 PE=1 SV=1	CTHT_0064700	1	1.8e-29	184.44	RGLAFTPN(1)DTTR	3	0.082669	extracellular	GO:0008152 metabolic process; GO:0005975 carbohydrate metabolic process; GO:0044238 primary metabolic process; GO:0071704 organic substance metabolic process;			K17669	PET309; pentatricopeptide repeat-containing protein PET309		IPR024655; IPR017853; IPR013781;	Uncharacterised protein family, glycosyl hydrolase catalytic domain; Glycoside hydrolase superfamily; Glycoside hydrolase, catalytic domain;
G0SCB0	266	0.386	Down	0.00060461	N	Trehalase	CTHT_0056580	1	3.05e-36	208.25	EYTFWTTN(1)R	2	0.40899	extracellular	GO:0044723 single-organism carbohydrate metabolic process; GO:0008152 metabolic process; GO:0044262 cellular carbohydrate metabolic process; GO:0044710 single-organism metabolic process; GO:0044763 single-organism cellular process; GO:0044699 single-organism process; GO:0009311 oligosaccharide metabolic process; GO:0005984 disaccharide metabolic process; GO:0005975 carbohydrate metabolic process;…		GO:0004553 hydrolase activity, hydrolyzing O-glycosyl compounds; GO:0004555 alpha,alpha-trehalase activity; GO:0016787 hydrolase activity; GO:0015927 trehalase activity; GO:0003824 catalytic activity; GO:0016798 hydrolase activity, acting on glycosyl bonds;	K01194	TREH, treA, treF; alpha,alpha-trehalase [EC:3.2.1.28]	sce00500 Starch and sucrose metabolism - Saccharomyces cerevisiae (budding yeast); sce01100 Metabolic pathways - Saccharomyces cerevisiae (budding yeast);	IPR008928;	Six-hairpin glycosidase-like;
G0S9P9	430	0.385	Down	6.08e-05	N	Probable beta-glucosidase M OS=Aspergillus niger (strain CBS 513.88 / FGSC A1513) GN=bglM PE=3 SV=1	CTHT_0046670	0.999991	1.34e-13	160.53	NLN(1)HTLPLR	3	0.21501	mitochondria	GO:0008152 metabolic process; GO:0005975 carbohydrate metabolic process; GO:0044238 primary metabolic process; GO:0071704 organic substance metabolic process;		GO:0004553 hydrolase activity, hydrolyzing O-glycosyl compounds; GO:0016787 hydrolase activity; GO:0003824 catalytic activity; GO:0016798 hydrolase activity, acting on glycosyl bonds;	K00928	lysC; aspartate kinase [EC:2.7.2.4]	sce00260 Glycine, serine and threonine metabolism - Saccharomyces cerevisiae (budding yeast); sce00261 Monobactam biosynthesis - Saccharomyces cerevisiae (budding yeast); sce00270 Cysteine and methionine metabolism - Saccharomyces cerevisiae (budding yeast); sce00300 Lysine biosynthesis - Saccharomyces cerevisiae (budding yeast); sce01100 Metabolic pathways - Saccharomyces cerevisiae (budding yea…	IPR002772; IPR001764; IPR026891; IPR017853;	Glycoside hydrolase family 3 C-terminal domain; Glycoside hydrolase, family 3, N-terminal; Fibronectin type III-like domain; Glycoside hydrolase superfamily;
G0S1X9	532	0.37	Down	0.0031807	N	Heat shock protein 70-like protein	CTHT_0015230	1	5.28e-41	184.15	VLSTTN(1)LTATVAELVDK	3	-0.55838	mitochondria				K09486	HYOU1; hypoxia up-regulated 1	sce04141 Protein processing in endoplasmic reticulum - Saccharomyces cerevisiae (budding yeast);	IPR029048; IPR029047;	Heat shock protein 70kD, C-terminal domain; Heat shock protein 70kD, peptide-binding domain;
G0SBL0	644	0.37	Down	4.24e-05	N	Glyoxal oxidase-like protein	CTHT_0053960	1	4.46e-46	195.18	FGTGPGN(1)ETGVYEWDPVTNTFR	2	-1.0452	extracellular				K11244	WSC; cell wall integrity and stress response component	sce04011 MAPK signaling pathway - yeast - Saccharomyces cerevisiae (budding yeast); sce04139 Mitophagy - yeast - Saccharomyces cerevisiae (budding yeast);	IPR015916; IPR011043; IPR013783; IPR014756; IPR009880; IPR015202; IPR002889;	Galactose oxidase, beta-propeller; Galactose oxidase/kelch, beta-propeller; Immunoglobulin-like fold; Immunoglobulin E-set; Glyoxal oxidase, N-terminal; Domain of unknown function DUF1929; Carbohydrate-binding WSC;
G0SA22	297	0.369	Down	7.99e-05	N	Xyloglucanase OS=Hypocrea jecorina (strain QM6a) GN=cel74a PE=1 SV=1	CTHT_0040730	1	3.61e-06	118.67	YDITN(1)GTWK	3	0.12881	extracellular	GO:0008152 metabolic process; GO:0005975 carbohydrate metabolic process; GO:0044238 primary metabolic process; GO:0071704 organic substance metabolic process;	GO:0005576 extracellular region;	GO:0004553 hydrolase activity, hydrolyzing O-glycosyl compounds; GO:0030248 cellulose binding; GO:0030246 carbohydrate binding; GO:0016787 hydrolase activity; GO:0030247 polysaccharide binding; GO:0001871 pattern binding; GO:0003824 catalytic activity; GO:0005488 binding; GO:0016798 hydrolase activity, acting on glycosyl bonds;				IPR000254;	Cellulose-binding domain, fungal;
G0SBL0	943	0.366	Down	0.000155625	N	Glyoxal oxidase-like protein	CTHT_0053960	1	1.43e-22	177.83	ITVAAN(1)TTIAR	3	-0.38529	extracellular				K11244	WSC; cell wall integrity and stress response component	sce04011 MAPK signaling pathway - yeast - Saccharomyces cerevisiae (budding yeast); sce04139 Mitophagy - yeast - Saccharomyces cerevisiae (budding yeast);	IPR015916; IPR011043; IPR013783; IPR014756; IPR009880; IPR015202; IPR002889;	Galactose oxidase, beta-propeller; Galactose oxidase/kelch, beta-propeller; Immunoglobulin-like fold; Immunoglobulin E-set; Glyoxal oxidase, N-terminal; Domain of unknown function DUF1929; Carbohydrate-binding WSC;
G0RZP6	137	0.359	Down	0.00067543	N		CTHT_0003710	1	1.23e-55	215.98	HQVVN(1)VTQEIEIDDVEALTR	3	0.76314	mitochondria				K09184	GATAF; GATA-binding protein, other eukaryote
G0S6J5	518	0.354	Down	0.00065786	N	Carboxypeptidase	CTHT_0026440	1	9.22e-19	163.66	ASGN(1)FTFMR	3	-0.39003	extracellular	GO:0006508 proteolysis; GO:0008152 metabolic process; GO:0043170 macromolecule metabolic process; GO:0019538 protein metabolic process; GO:0044238 primary metabolic process; GO:0071704 organic substance metabolic process;	GO:0043226 organelle; GO:0043231 intracellular membrane-bounded organelle; GO:0043229 intracellular organelle; GO:0044464 cell part; GO:0005622 intracellular; GO:0005737 cytoplasm; GO:0005773 vacuole; GO:0044424 intracellular part; GO:0043227 membrane-bounded organelle; GO:0005623 cell; GO:0044444 cytoplasmic part;	GO:0004180 carboxypeptidase activity; GO:0008233 peptidase activity; GO:0008238 exopeptidase activity; GO:0003824 catalytic activity; GO:0017171 serine hydrolase activity; GO:0008236 serine-type peptidase activity; GO:0070011 peptidase activity, acting on L-amino acid peptides; GO:0016787 hydrolase activity; GO:0004185 serine-type carboxypeptidase activity; GO:0070008 serine-type exopeptidase act…	K13289	CTSA, CPY; cathepsin A (carboxypeptidase C) [EC:3.4.16.5]		IPR029058; IPR008442;	Alpha/Beta hydrolase fold; Propeptide, carboxypeptidase Y;
G0SA22	586	0.354	Down	0.00026003	N	Xyloglucanase OS=Hypocrea jecorina (strain QM6a) GN=cel74a PE=1 SV=1	CTHT_0040730	0.829734	2.49e-15	143.55	RN(0.17)N(0.83)SVFYAGSGSK	3	-0.47758	extracellular	GO:0008152 metabolic process; GO:0005975 carbohydrate metabolic process; GO:0044238 primary metabolic process; GO:0071704 organic substance metabolic process;	GO:0005576 extracellular region;	GO:0004553 hydrolase activity, hydrolyzing O-glycosyl compounds; GO:0030248 cellulose binding; GO:0030246 carbohydrate binding; GO:0016787 hydrolase activity; GO:0030247 polysaccharide binding; GO:0001871 pattern binding; GO:0003824 catalytic activity; GO:0005488 binding; GO:0016798 hydrolase activity, acting on glycosyl bonds;				IPR000254;	Cellulose-binding domain, fungal;
G0SF20	201	0.353	Down	0.0121637	N	Casein kinase II subunit alpha CK II-like protein	CTHT_0060510	0.965971	8.49e-22	145.61	TPSLIFEYIN(0.966)N(0.034)TDFR	3	-0.93123	cytoplasm	GO:0016310 phosphorylation; GO:0044267 cellular protein metabolic process; GO:0044238 primary metabolic process; GO:0044237 cellular metabolic process; GO:0006796 phosphate-containing compound metabolic process; GO:0071704 organic substance metabolic process; GO:0008152 metabolic process; GO:0006468 protein phosphorylation; GO:0006793 phosphorus metabolic process; GO:0044260 cellular macromolecul…		GO:0005524 ATP binding; GO:1901265 nucleoside phosphate binding; GO:0016773 phosphotransferase activity, alcohol group as acceptor; GO:0001882 nucleoside binding; GO:0043167 ion binding; GO:0004672 protein kinase activity; GO:0000166 nucleotide binding; GO:0097159 organic cyclic compound binding; GO:1901363 heterocyclic compound binding; GO:0032549 ribonucleoside binding; GO:0097367 carbohydrate …	K03097	CSNK2A; casein kinase II subunit alpha [EC:2.7.11.1]	sce03008 Ribosome biogenesis in eukaryotes - Saccharomyces cerevisiae (budding yeast); sce04139 Mitophagy - yeast - Saccharomyces cerevisiae (budding yeast);	IPR000719; IPR011009;	Protein kinase domain; Protein kinase-like domain;
G0SFT2	319	0.352	Down	0.00068268	N		CTHT_0072030	1	6.19e-41	188.4	ILAYHGAPIHLTN(1)TTK	4	-0.66973	cytoplasm	GO:0006725 cellular aromatic compound metabolic process; GO:0046434 organophosphate catabolic process; GO:0009117 nucleotide metabolic process; GO:0044699 single-organism process; GO:0044237 cellular metabolic process; GO:0006796 phosphate-containing compound metabolic process; GO:0071704 organic substance metabolic process; GO:0044270 cellular nitrogen compound catabolic process; GO:0008152 meta…		GO:0097159 organic cyclic compound binding; GO:1901363 heterocyclic compound binding; GO:1901265 nucleoside phosphate binding; GO:0003824 catalytic activity; GO:0005488 binding; GO:0016788 hydrolase activity, acting on ester bonds; GO:0043167 ion binding; GO:0043169 cation binding; GO:0046872 metal ion binding; GO:0016787 hydrolase activity; GO:0000166 nucleotide binding; GO:0036094 small molecul…				IPR029052; IPR004843; IPR008334;	Metallo-dependent phosphatase-like; Calcineurin-like phosphoesterase domain, ApaH type; 5'-Nucleotidase, C-terminal;
G0SBH2	109	0.349	Down	0.000195627	N	Probable aspartic-type endopeptidase OPSB OS=Arthroderma otae (strain ATCC MYA-4605 / CBS 113480) GN=OPSB PE=3 SV=1	CTHT_0050260	1	2.93e-08	116.24	WGSFN(1)SSLSK	2	0.4869	plasma	GO:0006508 proteolysis; GO:0008152 metabolic process; GO:0043170 macromolecule metabolic process; GO:0019538 protein metabolic process; GO:0044238 primary metabolic process; GO:0071704 organic substance metabolic process;		GO:0004175 endopeptidase activity; GO:0008233 peptidase activity; GO:0003824 catalytic activity; GO:0004190 aspartic-type endopeptidase activity; GO:0070011 peptidase activity, acting on L-amino acid peptides; GO:0016787 hydrolase activity; GO:0070001 aspartic-type peptidase activity;	K06009	YPS1_2; yapsin 1/2 [EC:3.4.23.41]	sce04011 MAPK signaling pathway - yeast - Saccharomyces cerevisiae (budding yeast);	IPR033121; IPR021109;	Peptidase family A1 domain; Aspartic peptidase domain;
G0SB94	83	0.339	Down	3.95e-05	N	Hydrolase-like protein	CTHT_0049390	1	7.88e-100	275.83	VYN(1)ETELFFSDNLR	2	0.92542	extracellular	GO:0008152 metabolic process; GO:0005975 carbohydrate metabolic process; GO:0044238 primary metabolic process; GO:0071704 organic substance metabolic process;		GO:0004553 hydrolase activity, hydrolyzing O-glycosyl compounds; GO:0016787 hydrolase activity; GO:0003824 catalytic activity; GO:0016798 hydrolase activity, acting on glycosyl bonds;	K18423	CSE1, CAS, XPO2; exportin-2 (importin alpha re-exporter)		IPR006102; IPR017853; IPR013812; IPR013781; IPR008979;	Glycoside hydrolase, family 2, immunoglobulin-like beta-sandwich; Glycoside hydrolase superfamily; Glycoside hydrolase, family 2/20, immunoglobulin-like beta-sandwich domain; Glycoside hydrolase, catalytic domain; Galactose-binding domain-like;
G0SAV2	377	0.336	Down	0.00056448	N		CTHT_0047890	1	2.25e-22	156.49	GGFGWTALDN(1)ATDAWR	2	1.6657	plasma				K21631	GTI1, PAC2, WOR1; Gti1/Pac2 family transcription factor		IPR013595; IPR029058; IPR000073;	Peptidase S33 tripeptidyl aminopeptidase-like, C-terminal; Alpha/Beta hydrolase fold; Alpha/beta hydrolase fold-1;
G0SEM1	475	0.333	Down	0.024018	N	Isoamyl alcohol oxidase-like protein	CTHT_0064240	1	2.08e-16	156.58	LN(1)DTLAAVR	2	0.41554	extracellular	GO:0044699 single-organism process; GO:0008152 metabolic process; GO:0055114 oxidation-reduction process; GO:0044710 single-organism metabolic process;		GO:0097159 organic cyclic compound binding; GO:1901363 heterocyclic compound binding; GO:0016614 oxidoreductase activity, acting on CH-OH group of donors; GO:1901265 nucleoside phosphate binding; GO:0050660 flavin adenine dinucleotide binding; GO:0003824 catalytic activity; GO:0005488 binding; GO:0043167 ion binding; GO:0043168 anion binding; GO:0000166 nucleotide binding; GO:0048037 cofactor bin…	K21618	DLD3; (R)-2-hydroxyglutarate---pyruvate transhydrogenase [EC:1.1.99.40]	sce00620 Pyruvate metabolism - Saccharomyces cerevisiae (budding yeast);	IPR016166; IPR016169; IPR012951; IPR006094;	FAD-binding, type 2; CO dehydrogenase flavoprotein-like, FAD-binding, subdomain 2; Berberine/berberine-like; FAD linked oxidase, N-terminal;
G0S9U4	54	0.33	Down	0.00160075	N	Meiotically up-regulated gene 157 protein OS=Schizosaccharomyces pombe (strain 972 / ATCC 24843) GN=mug157 PE=1 SV=1	CTHT_0047200	1	5.06e-32	180.74	TFN(1)SSAVESHIVQLK	3	-0.38137	extracellular			GO:0003824 catalytic activity;	K08335	ATG14; autophagy-related protein 14	sce04138 Autophagy - yeast - Saccharomyces cerevisiae (budding yeast);	IPR012341; IPR008928;	Six-hairpin glycosidase; Six-hairpin glycosidase-like;
G0SFS4	18	0.329	Down	5.84e-05	N		CTHT_0071940	1	1.35e-28	181.4	ITPN(1)TTFTIR	2	0.34037	cytoplasm,nucleus				K02543	MEC1; cell cycle checkpoint protein MEC1	sce04111 Cell cycle - yeast - Saccharomyces cerevisiae (budding yeast); sce04113 Meiosis - yeast - Saccharomyces cerevisiae (budding yeast);
G0S8T5	179	0.325	Down	0.00021903	N	Amine oxidase	CTHT_0040270	1	4.03e-06	98.898	YN(1)CSAAIPR	2	0.79439	mitochondria	GO:0044699 single-organism process; GO:0008152 metabolic process; GO:0055114 oxidation-reduction process; GO:0044710 single-organism metabolic process;		GO:0003824 catalytic activity; GO:0016491 oxidoreductase activity;				IPR023753;	FAD/NAD(P)-binding domain;
G0S304	134	0.316	Down	0.0003401	N	Initiation-specific alpha-1,6-mannosyltransferase OS=Schizosaccharomyces pombe (strain 972 / ATCC 24843) GN=och1 PE=1 SV=2	CTHT_0019180	1	0.000937117	72.891	VLQN(1)QTWISDPAK	3	-1.0707	extracellular				K05528	OCH1; alpha 1,6-mannosyltransferase [EC:2.4.1.232]	sce00513 Various types of N-glycan biosynthesis - Saccharomyces cerevisiae (budding yeast); sce01100 Metabolic pathways - Saccharomyces cerevisiae (budding yeast);	IPR029044;	Nucleotide-diphospho-sugar transferases;
G0S330	45	0.316	Down	3.64e-05	N		CTHT_0019460	0.99968	3.9e-16	142.39	SGGNGNIYQGN(1)CSNNAK	3	-0.25228	extracellular
G0S249	368	0.31	Down	0.00036134	N	1,3-beta-glucanosyltransferase	CTHT_0015980	0.97012	7.19e-18	142.43	GFN(0.03)SN(0.97)FTLPVEPPNVEDIIK	2	-0.63578	extracellular	GO:0008152 metabolic process; GO:0005975 carbohydrate metabolic process; GO:0044238 primary metabolic process; GO:0071704 organic substance metabolic process;						IPR017853; IPR013781;	Glycoside hydrolase superfamily; Glycoside hydrolase, catalytic domain;
G0SEN2	160	0.31	Down	0.000122239	N		CTHT_0064350	0.99975	6.95e-21	134.66	GDIYSVPNAVAN(1)ISEVNPVLQPSK	3	-0.19614	extracellular				K16055	TPS; trehalose 6-phosphate synthase/phosphatase [EC:2.4.1.15 3.1.3.12]	sce00500 Starch and sucrose metabolism - Saccharomyces cerevisiae (budding yeast); sce01100 Metabolic pathways - Saccharomyces cerevisiae (budding yeast);	IPR005135;	Endonuclease/exonuclease/phosphatase;
G0RZP6	331	0.307	Down	0.0161424	N		CTHT_0003710	1	4.05e-06	97.235	N(1)SLN(1)ITLPCKDDSE	2	-0.58254	mitochondria				K09184	GATAF; GATA-binding protein, other eukaryote
G0SBH2	382	0.293	Down	0.00058204	N	Probable aspartic-type endopeptidase OPSB OS=Arthroderma otae (strain ATCC MYA-4605 / CBS 113480) GN=OPSB PE=3 SV=1	CTHT_0050260	0.995537	4.97e-09	118.76	GN(0.996)N(0.004)TCFFGVQK	2	-0.1039	plasma	GO:0006508 proteolysis; GO:0008152 metabolic process; GO:0043170 macromolecule metabolic process; GO:0019538 protein metabolic process; GO:0044238 primary metabolic process; GO:0071704 organic substance metabolic process;		GO:0004175 endopeptidase activity; GO:0008233 peptidase activity; GO:0003824 catalytic activity; GO:0004190 aspartic-type endopeptidase activity; GO:0070011 peptidase activity, acting on L-amino acid peptides; GO:0016787 hydrolase activity; GO:0070001 aspartic-type peptidase activity;	K06009	YPS1_2; yapsin 1/2 [EC:3.4.23.41]	sce04011 MAPK signaling pathway - yeast - Saccharomyces cerevisiae (budding yeast);	IPR033121; IPR021109;	Peptidase family A1 domain; Aspartic peptidase domain;
G0S3E5	82	0.288	Down	4.09e-05	N	Glucoamylase	CTHT_0020730	1	8.57e-79	241.32	AIALEGVLDN(1)IGAN(1)GTK	3	0.76074	extracellular	GO:1901575 organic substance catabolic process; GO:0008152 metabolic process; GO:0005976 polysaccharide metabolic process; GO:0009057 macromolecule catabolic process; GO:0043170 macromolecule metabolic process; GO:0000272 polysaccharide catabolic process; GO:0044238 primary metabolic process; GO:0005975 carbohydrate metabolic process; GO:0009056 catabolic process; GO:0071704 organic substance met…		GO:2001070 starch binding; GO:0030247 polysaccharide binding; GO:0003824 catalytic activity; GO:0005488 binding; GO:0004339 glucan 1,4-alpha-glucosidase activity; GO:0016798 hydrolase activity, acting on glycosyl bonds; GO:0015926 glucosidase activity; GO:0004553 hydrolase activity, hydrolyzing O-glycosyl compounds; GO:0030246 carbohydrate binding; GO:0016787 hydrolase activity; GO:0001871 patter…	K01178	SGA1; glucoamylase [EC:3.2.1.3]	sce00500 Starch and sucrose metabolism - Saccharomyces cerevisiae (budding yeast); sce01100 Metabolic pathways - Saccharomyces cerevisiae (budding yeast);	IPR012341; IPR013783; IPR013784; IPR008928; IPR002044;	Six-hairpin glycosidase; Immunoglobulin-like fold; Carbohydrate-binding-like fold; Six-hairpin glycosidase-like; Carbohydrate binding module family 20;
G0RZP6	204	0.282	Down	0.00155913	N		CTHT_0003710	0.999997	2.51e-57	198.98	VN(1)ETSINLNPTDNFWGTAWIPNR	3	0.056986	mitochondria				K09184	GATAF; GATA-binding protein, other eukaryote
G0SH48	16	0.279	Down	0.00021624	N	1,3-beta-glucanosyltransferase	CTHT_0068680	1	2.58e-33	195.72	FFYEN(1)GTQFFIK	3	0.36069	cytoplasm	GO:0008152 metabolic process; GO:0005975 carbohydrate metabolic process; GO:0044238 primary metabolic process; GO:0071704 organic substance metabolic process;						IPR012946; IPR017853; IPR013781;	X8 domain; Glycoside hydrolase superfamily; Glycoside hydrolase, catalytic domain;
G0SF37	486	0.277	Down	0.00119755	N	Lysophospholipase	CTHT_0060680	1	1.37e-20	133.65	SLTPIAN(1)GTLFPPVPDDVTFLAR	3	-0.5362	extracellular	GO:0016042 lipid catabolic process; GO:0046434 organophosphate catabolic process; GO:0044712 single-organism catabolic process; GO:0044763 single-organism cellular process; GO:0044699 single-organism process; GO:0044255 cellular lipid metabolic process; GO:0044238 primary metabolic process; GO:0044237 cellular metabolic process; GO:0006796 phosphate-containing compound metabolic process; GO:00717…		GO:0004620 phospholipase activity; GO:0016787 hydrolase activity; GO:0016298 lipase activity; GO:0003824 catalytic activity; GO:0016788 hydrolase activity, acting on ester bonds;	K13333	PLB; lysophospholipase [EC:3.1.1.5]	sce00564 Glycerophospholipid metabolism - Saccharomyces cerevisiae (budding yeast);	IPR016035; IPR002642;	Acyl transferase/acyl hydrolase/lysophospholipase; Lysophospholipase, catalytic domain;
G0S878	425	0.274	Down	0.00156463	N	Kelch repeat-containing protein ARB_01230 OS=Arthroderma benhamiae (strain ATCC MYA-4681 / CBS 112371) GN=ARB_01230 PE=1 SV=1	CTHT_0037860	1	1.79e-25	174.9	VFN(1)LSSGEWMTR	3	0.12097	plasma			GO:0005515 protein binding; GO:0005488 binding;				IPR011043; IPR015915;	Galactose oxidase/kelch, beta-propeller; Kelch-type beta propeller;
G0S5T1	41	0.269	Down	2.5e-05	N	Probable 6-phosphogluconolactonase ARB_02015 OS=Arthroderma benhamiae (strain ATCC MYA-4681 / CBS 112371) GN=ARB_02015 PE=1 SV=1	CTHT_0033510	1	2.14e-06	98.943	LLQN(1)FTFVQPGDIPK	3	0.28798	cytoplasm			GO:0005515 protein binding; GO:0005488 binding;				IPR015943; IPR011045;	WD40/YVTN repeat-like-containing domain; Nitrous oxide reductase, N-terminal;
G0RZ96	270	0.268	Down	0.00159547	N	Putative thij/pfpi family protein	CTHT_0002180	1	1.7e-62	211.44	AKYPN(1)GTAIAEDIAGHLEHTIIDDWR	4	0.54564	extracellular				K01880	GARS, glyS1; glycyl-tRNA synthetase [EC:6.1.1.14]	sce00970 Aminoacyl-tRNA biosynthesis - Saccharomyces cerevisiae (budding yeast);	IPR002818; IPR029062;	DJ-1/PfpI; Class I glutamine amidotransferase-like;
G0SEN2	276	0.267	Down	6.07e-05	N		CTHT_0064350	1	1.3e-33	188.92	VN(1)ASVAASPTSLR	2	0.030728	extracellular				K16055	TPS; trehalose 6-phosphate synthase/phosphatase [EC:2.4.1.15 3.1.3.12]	sce00500 Starch and sucrose metabolism - Saccharomyces cerevisiae (budding yeast); sce01100 Metabolic pathways - Saccharomyces cerevisiae (budding yeast);	IPR005135;	Endonuclease/exonuclease/phosphatase;
G0SBH2	314	0.265	Down	0.00058185	N	Probable aspartic-type endopeptidase OPSB OS=Arthroderma otae (strain ATCC MYA-4605 / CBS 113480) GN=OPSB PE=3 SV=1	CTHT_0050260	1	1.04e-07	139.97	YN(1)ETLQR	2	-0.20137	plasma	GO:0006508 proteolysis; GO:0008152 metabolic process; GO:0043170 macromolecule metabolic process; GO:0019538 protein metabolic process; GO:0044238 primary metabolic process; GO:0071704 organic substance metabolic process;		GO:0004175 endopeptidase activity; GO:0008233 peptidase activity; GO:0003824 catalytic activity; GO:0004190 aspartic-type endopeptidase activity; GO:0070011 peptidase activity, acting on L-amino acid peptides; GO:0016787 hydrolase activity; GO:0070001 aspartic-type peptidase activity;	K06009	YPS1_2; yapsin 1/2 [EC:3.4.23.41]	sce04011 MAPK signaling pathway - yeast - Saccharomyces cerevisiae (budding yeast);	IPR033121; IPR021109;	Peptidase family A1 domain; Aspartic peptidase domain;
G0SH80	18	0.259	Down	0.00083769	N	FAD-linked oxidoreductase hmp9 OS=Hypomyces subiculosus GN=hpm9 PE=1 SV=1	CTHT_0069040	1	4.93e-26	189.72	DQWELFN(1)R	2	0.027982	cytoplasm	GO:0044699 single-organism process; GO:0008152 metabolic process; GO:0055114 oxidation-reduction process; GO:0044710 single-organism metabolic process;		GO:0097159 organic cyclic compound binding; GO:1901363 heterocyclic compound binding; GO:0016614 oxidoreductase activity, acting on CH-OH group of donors; GO:1901265 nucleoside phosphate binding; GO:0050660 flavin adenine dinucleotide binding; GO:0003824 catalytic activity; GO:0005488 binding; GO:0043167 ion binding; GO:0043168 anion binding; GO:0000166 nucleotide binding; GO:0048037 cofactor bin…				IPR016166; IPR016169; IPR012951; IPR006094; IPR016167;	FAD-binding, type 2; CO dehydrogenase flavoprotein-like, FAD-binding, subdomain 2; Berberine/berberine-like; FAD linked oxidase, N-terminal; FAD-binding, type 2, subdomain 1;
G0S878	442	0.255	Down	0.00033508	N	Kelch repeat-containing protein ARB_01230 OS=Arthroderma benhamiae (strain ATCC MYA-4681 / CBS 112371) GN=ARB_01230 PE=1 SV=1	CTHT_0037860	1	4.64e-41	191.51	YDPAVWSN(1)YTVPTAVR	2	-1.0132	plasma			GO:0005515 protein binding; GO:0005488 binding;				IPR011043; IPR015915;	Galactose oxidase/kelch, beta-propeller; Kelch-type beta propeller;
G0RZP6	334	0.254	Down	0.00084024	N		CTHT_0003710	1	7.05e-22	153.23	N(1)SLN(1)ITLPCKDDSE	2	-0.58254	mitochondria				K09184	GATAF; GATA-binding protein, other eukaryote
G0S0S2	245	0.25	Down	0.0022624	N	Rhamnogalacturonan acetylesterase-like protein	CTHT_0011040	1	1.12e-05	108.7	DFN(1)GTTPLK	3	0.34427	extracellular							IPR013830;	SGNH hydrolase-type esterase domain;
G0SGN4	240	0.25	Down	0.00032206	N	Aspergillopepsin-1 OS=Neosartorya fumigata (strain CEA10 / CBS 144.89 / FGSC A1163) GN=pepA PE=3 SV=1	CTHT_0066970	1	2.95e-57	201.95	DN(1)ASSGILGLAFDHLNQVRPNK	4	0.073268	extracellular	GO:0006508 proteolysis; GO:0008152 metabolic process; GO:0043170 macromolecule metabolic process; GO:0019538 protein metabolic process; GO:0044238 primary metabolic process; GO:0071704 organic substance metabolic process;		GO:0004175 endopeptidase activity; GO:0008233 peptidase activity; GO:0003824 catalytic activity; GO:0004190 aspartic-type endopeptidase activity; GO:0070011 peptidase activity, acting on L-amino acid peptides; GO:0016787 hydrolase activity; GO:0070001 aspartic-type peptidase activity;	K01381	PEP4; saccharopepsin [EC:3.4.23.25]	sce04138 Autophagy - yeast - Saccharomyces cerevisiae (budding yeast);	IPR034163; IPR033121; IPR021109;	Aspergillopepsin-like catalytic domain; Peptidase family A1 domain; Aspartic peptidase domain;
G0S1X9	793	0.245	Down	0.0027353	N	Heat shock protein 70-like protein	CTHT_0015230	1	4.66e-15	148.18	GLQEALN(1)GTK	3	0.062478	mitochondria				K09486	HYOU1; hypoxia up-regulated 1	sce04141 Protein processing in endoplasmic reticulum - Saccharomyces cerevisiae (budding yeast);	IPR029048; IPR029047;	Heat shock protein 70kD, C-terminal domain; Heat shock protein 70kD, peptide-binding domain;
G0S879	440	0.24	Down	0.000178021	N		CTHT_0037870	1	1.83e-41	193.47	AFGLTYDIFQPPKN(1)HSK	4	-0.39537	cytoplasm				K01869	LARS, leuS; leucyl-tRNA synthetase [EC:6.1.1.4]	sce00970 Aminoacyl-tRNA biosynthesis - Saccharomyces cerevisiae (budding yeast);
G0SGS6	173	0.221	Down	0.00094442	N	Cu/Zn superoxide dismutase-like protein	CTHT_0067400	1	7.76e-29	188.87	EGIGAFFGN(1)R	2	-0.51289	extracellular	GO:0006801 superoxide metabolic process; GO:0008152 metabolic process; GO:0072593 reactive oxygen species metabolic process; GO:0055114 oxidation-reduction process; GO:0044710 single-organism metabolic process; GO:0044699 single-organism process; GO:0009987 cellular process; GO:0044237 cellular metabolic process;		GO:0046872 metal ion binding; GO:0043169 cation binding; GO:0005488 binding; GO:0043167 ion binding;	K20827	RPAP2; RNA polymerase II subunit B1 CTD phosphatase RPAP2 [EC:3.1.3.16]		IPR001424;	Superoxide dismutase, copper/zinc binding domain;
G0S310	367	0.215	Down	0.000115371	N		CTHT_0019240	1	5.49e-20	148.57	GN(1)ATPAFLEYGQK	2	0.61844	mitochondria							IPR029058; IPR000073;	Alpha/Beta hydrolase fold; Alpha/beta hydrolase fold-1;
G0SEK2	55	0.215	Down	0.0064353	N		CTHT_0064040	0.999612	8.05e-59	216.38	GN(1)FTNTPGVTPAPHNPQDHFNR	4	0.023845	extracellular				K12599	SKI2, SKIV2L; antiviral helicase SKI2 [EC:3.6.4.-]	sce03018 RNA degradation - Saccharomyces cerevisiae (budding yeast);
G0RZP6	160	0.212	Down	0.0091041	N		CTHT_0003710	1	2.12e-42	210.38	FNTWLLHN(1)ETVR	3	-0.20337	mitochondria				K09184	GATAF; GATA-binding protein, other eukaryote
G0SH69	112	0.212	Down	4.05e-05	N	Putative cellulose binding protein	CTHT_0068920	0.877293	1.19e-31	179.81	VN(0.123)N(0.877)ATTDSGVGDGWFK	3	0.42829	extracellular				K03085	SIC1; substrate and inhibitor of the cyclin-dependent protein kinase CDC28	sce04011 MAPK signaling pathway - yeast - Saccharomyces cerevisiae (budding yeast); sce04111 Cell cycle - yeast - Saccharomyces cerevisiae (budding yeast); sce04113 Meiosis - yeast - Saccharomyces cerevisiae (budding yeast);
G0SEF6	149	0.198	Down	0.0003647	N	Putative cell wall protein	CTHT_0063570	1	4.14e-21	166.14	VDMIN(1)VTTIR	2	0.33111	extracellular							IPR032675;	Leucine-rich repeat domain, L domain-like;
G0SBF2	88	0.197	Down	0.00031536	N	Peptide hydrolase	CTHT_0050060	1	1.31e-66	223.5	FDTFVQPFN(1)HTYDK	3	-0.58195	cytoplasm				K01264	APE3; aminopeptidase Y [EC:3.4.11.15]		IPR003137; IPR007484;	PA domain; Peptidase M28;
G0S878	177	0.194	Down	0.00040464	N	Kelch repeat-containing protein ARB_01230 OS=Arthroderma benhamiae (strain ATCC MYA-4681 / CBS 112371) GN=ARB_01230 PE=1 SV=1	CTHT_0037860	1	2.23e-65	222.11	DNFAPFIDTMLRPN(1)TTR	3	-0.63257	plasma			GO:0005515 protein binding; GO:0005488 binding;				IPR011043; IPR015915;	Galactose oxidase/kelch, beta-propeller; Kelch-type beta propeller;
G0SH80	291	0.183	Down	0.0049157	N	FAD-linked oxidoreductase hmp9 OS=Hypomyces subiculosus GN=hpm9 PE=1 SV=1	CTHT_0069040	1	1.05e-33	190.46	LAFFPLN(1)ETAENK	3	0.092622	cytoplasm	GO:0044699 single-organism process; GO:0008152 metabolic process; GO:0055114 oxidation-reduction process; GO:0044710 single-organism metabolic process;		GO:0097159 organic cyclic compound binding; GO:1901363 heterocyclic compound binding; GO:0016614 oxidoreductase activity, acting on CH-OH group of donors; GO:1901265 nucleoside phosphate binding; GO:0050660 flavin adenine dinucleotide binding; GO:0003824 catalytic activity; GO:0005488 binding; GO:0043167 ion binding; GO:0043168 anion binding; GO:0000166 nucleotide binding; GO:0048037 cofactor bin…				IPR016166; IPR016169; IPR012951; IPR006094; IPR016167;	FAD-binding, type 2; CO dehydrogenase flavoprotein-like, FAD-binding, subdomain 2; Berberine/berberine-like; FAD linked oxidase, N-terminal; FAD-binding, type 2, subdomain 1;
G0S310	148	0.175	Down	0.000123386	N		CTHT_0019240	1	1.92e-05	116.05	GVN(1)GSIPR	2	-0.045212	mitochondria							IPR029058; IPR000073;	Alpha/Beta hydrolase fold; Alpha/beta hydrolase fold-1;
G0SAV2	573	0.171	Down	6.04e-05	N		CTHT_0047890	1	2.7e-06	125.83	GDLN(1)HTLR	3	-0.20931	plasma				K21631	GTI1, PAC2, WOR1; Gti1/Pac2 family transcription factor		IPR013595; IPR029058; IPR000073;	Peptidase S33 tripeptidyl aminopeptidase-like, C-terminal; Alpha/Beta hydrolase fold; Alpha/beta hydrolase fold-1;
G0SEF6	72	0.159	Down	0.00037985	N	Putative cell wall protein	CTHT_0063570	1	8.46e-79	246.38	VFN(1)ISNLDYITSSTLR	2	-0.39598	extracellular							IPR032675;	Leucine-rich repeat domain, L domain-like;
G0S763	28	0.139	Down	0.0078383	N	Antigenic thaumatin-like protein ARB_01932 OS=Arthroderma benhamiae (strain ATCC MYA-4681 / CBS 112371) GN=ARB_01932 PE=1 SV=2	CTHT_0027570	1	5.56e-43	185.09	N(1)N(1)CTETVWLWSVGTN(1)ISAPYR	3	2.8994	extracellular
G0SEF6	219	0.133	Down	0.00094479	N	Putative cell wall protein	CTHT_0063570	1	6.75e-12	151.56	VVN(1)GSAR	2	-0.11262	extracellular							IPR032675;	Leucine-rich repeat domain, L domain-like;
G0S763	41	0.131	Down	0.0076186	N	Antigenic thaumatin-like protein ARB_01932 OS=Arthroderma benhamiae (strain ATCC MYA-4681 / CBS 112371) GN=ARB_01932 PE=1 SV=2	CTHT_0027570	1	1.08e-35	168.68	VRN(0.16)N(0.84)CTETVWLWSVGTN(1)ISAPYR	3	-0.22573	extracellular
G0SEN2	501	0.131	Down	0.000135029	N		CTHT_0064350	1	7.35e-54	219.01	ITQAN(1)VTGTFISK	3	0.1386	extracellular				K16055	TPS; trehalose 6-phosphate synthase/phosphatase [EC:2.4.1.15 3.1.3.12]	sce00500 Starch and sucrose metabolism - Saccharomyces cerevisiae (budding yeast); sce01100 Metabolic pathways - Saccharomyces cerevisiae (budding yeast);	IPR005135;	Endonuclease/exonuclease/phosphatase;
G0SEN2	165	0.112	Down	0.00037505	N		CTHT_0064350	0.591571	1.6e-12	95.195	GDIYSVPNAVAN(0.408)ISEVN(0.592)PVLQPSK	5	0.33075	extracellular				K16055	TPS; trehalose 6-phosphate synthase/phosphatase [EC:2.4.1.15 3.1.3.12]	sce00500 Starch and sucrose metabolism - Saccharomyces cerevisiae (budding yeast); sce01100 Metabolic pathways - Saccharomyces cerevisiae (budding yeast);	IPR005135;	Endonuclease/exonuclease/phosphatase;
G0S763	27	0.111	Down	0.0087177	N	Antigenic thaumatin-like protein ARB_01932 OS=Arthroderma benhamiae (strain ATCC MYA-4681 / CBS 112371) GN=ARB_01932 PE=1 SV=2	CTHT_0027570	1	5.56e-43	185.09	N(1)N(1)CTETVWLWSVGTN(1)ISAPYR	3	2.8994	extracellular
G0S2U2	55	0.107	Down	0.0021225	N		CTHT_0018490	1	4.22e-41	191.89	CTTPNTGIEICN(1)VTNK	3	-0.70791	extracellular			GO:0046872 metal ion binding; GO:0043169 cation binding; GO:0005488 binding; GO:0043167 ion binding;	K14376	PAP; poly(A) polymerase [EC:2.7.7.19]	sce03015 mRNA surveillance pathway - Saccharomyces cerevisiae (budding yeast);	IPR000571;	Zinc finger, CCCH-type;
G0SEF6	236	0.061	Down	0.0053362	N	Putative cell wall protein	CTHT_0063570	1	2.01e-42	187.75	FDSNFFESFIAPN(1)LTHTEK	4	1.1113	extracellular							IPR032675;	Leucine-rich repeat domain, L domain-like;

## Sheet: T55vsT30
Protein accession	Position	T55/T30 Ratio	Regulated Type	T55/T30 P value	Amino acid	Protein description	Gene name	Localization probability	PEP	Score	Modified sequence	Charge	Mass error [ppm]	Subcellular localization	Biological Process	Cellular Component	Molecular Function	KEGG KO No.	KEGG Gene	KEGG pathway	IPR ID	Domain description
G0S477	132	9.562	Up	1.13e-06	N	Glucanase	CTHT_0031000	1	9.01e-19	163.32	VYLMEN(1)DTK	2	-0.58084	extracellular	GO:0008152 metabolic process; GO:0005975 carbohydrate metabolic process; GO:0044238 primary metabolic process; GO:0071704 organic substance metabolic process;	GO:0005576 extracellular region;	GO:0004553 hydrolase activity, hydrolyzing O-glycosyl compounds; GO:0030248 cellulose binding; GO:0030246 carbohydrate binding; GO:0016787 hydrolase activity; GO:0030247 polysaccharide binding; GO:0001871 pattern binding; GO:0003824 catalytic activity; GO:0005488 binding; GO:0016798 hydrolase activity, acting on glycosyl bonds;				IPR000254; IPR013320;	Cellulose-binding domain, fungal; Concanavalin A-like lectin/glucanase domain;
G0S9G3	261	8.764	Up	0.00121819	N	Glucanase	CTHT_0045780	1	9.23e-19	163.64	VN(1)VTN(1)YYGR	2	0.12038	extracellular	GO:0008152 metabolic process; GO:0005975 carbohydrate metabolic process; GO:0044238 primary metabolic process; GO:0071704 organic substance metabolic process;		GO:0004553 hydrolase activity, hydrolyzing O-glycosyl compounds; GO:0016787 hydrolase activity; GO:0003824 catalytic activity; GO:0016798 hydrolase activity, acting on glycosyl bonds;				IPR013320;	Concanavalin A-like lectin/glucanase domain;
G0S9G3	264	8.218	Up	0.0035447	N	Glucanase	CTHT_0045780	1	3.66e-06	118.04	VN(1)VTN(1)YYGR	2	0.12038	extracellular	GO:0008152 metabolic process; GO:0005975 carbohydrate metabolic process; GO:0044238 primary metabolic process; GO:0071704 organic substance metabolic process;		GO:0004553 hydrolase activity, hydrolyzing O-glycosyl compounds; GO:0016787 hydrolase activity; GO:0003824 catalytic activity; GO:0016798 hydrolase activity, acting on glycosyl bonds;				IPR013320;	Concanavalin A-like lectin/glucanase domain;
G0RZA2	596	7.838	Up	3.78e-06	N	Glucoamylase	CTHT_0002240	0.999499	1.52e-48	210.38	LVGSIPELGSWN(0.001)TN(0.999)K	3	0.177	extracellular	GO:1901575 organic substance catabolic process; GO:0008152 metabolic process; GO:0005976 polysaccharide metabolic process; GO:0009057 macromolecule catabolic process; GO:0043170 macromolecule metabolic process; GO:0000272 polysaccharide catabolic process; GO:0044238 primary metabolic process; GO:0005975 carbohydrate metabolic process; GO:0009056 catabolic process; GO:0071704 organic substance met…		GO:2001070 starch binding; GO:0030247 polysaccharide binding; GO:0003824 catalytic activity; GO:0005488 binding; GO:0004339 glucan 1,4-alpha-glucosidase activity; GO:0016798 hydrolase activity, acting on glycosyl bonds; GO:0015926 glucosidase activity; GO:0004553 hydrolase activity, hydrolyzing O-glycosyl compounds; GO:0030246 carbohydrate binding; GO:0016787 hydrolase activity; GO:0001871 patter…	K01178	SGA1; glucoamylase [EC:3.2.1.3]	sce00500 Starch and sucrose metabolism - Saccharomyces cerevisiae (budding yeast); sce01100 Metabolic pathways - Saccharomyces cerevisiae (budding yeast);	IPR012341; IPR013783; IPR013784; IPR008928; IPR002044;	Six-hairpin glycosidase; Immunoglobulin-like fold; Carbohydrate-binding-like fold; Six-hairpin glycosidase-like; Carbohydrate binding module family 20;
G0SA22	297	7.629	Up	0.00033776	N	Xyloglucanase OS=Hypocrea jecorina (strain QM6a) GN=cel74a PE=1 SV=1	CTHT_0040730	1	3.61e-06	118.67	YDITN(1)GTWK	3	0.12881	extracellular	GO:0008152 metabolic process; GO:0005975 carbohydrate metabolic process; GO:0044238 primary metabolic process; GO:0071704 organic substance metabolic process;	GO:0005576 extracellular region;	GO:0004553 hydrolase activity, hydrolyzing O-glycosyl compounds; GO:0030248 cellulose binding; GO:0030246 carbohydrate binding; GO:0016787 hydrolase activity; GO:0030247 polysaccharide binding; GO:0001871 pattern binding; GO:0003824 catalytic activity; GO:0005488 binding; GO:0016798 hydrolase activity, acting on glycosyl bonds;				IPR000254;	Cellulose-binding domain, fungal;
G0SA22	586	6.573	Up	0.00098497	N	Xyloglucanase OS=Hypocrea jecorina (strain QM6a) GN=cel74a PE=1 SV=1	CTHT_0040730	0.829734	2.49e-15	143.55	RN(0.17)N(0.83)SVFYAGSGSK	3	-0.47758	extracellular	GO:0008152 metabolic process; GO:0005975 carbohydrate metabolic process; GO:0044238 primary metabolic process; GO:0071704 organic substance metabolic process;	GO:0005576 extracellular region;	GO:0004553 hydrolase activity, hydrolyzing O-glycosyl compounds; GO:0030248 cellulose binding; GO:0030246 carbohydrate binding; GO:0016787 hydrolase activity; GO:0030247 polysaccharide binding; GO:0001871 pattern binding; GO:0003824 catalytic activity; GO:0005488 binding; GO:0016798 hydrolase activity, acting on glycosyl bonds;				IPR000254;	Cellulose-binding domain, fungal;
G0S3E7	399	6.088	Up	3.73e-05	N	Carboxylic ester hydrolase	CTHT_0020750	1	4.35e-13	154.24	DIFFHN(1)ASKK	4	0.0016593	extracellular				K17815	EXO5; exonuclease V [EC:3.1.-.-]		IPR029058; IPR002018;	Alpha/Beta hydrolase fold; Carboxylesterase, type B;
G0S002	158	5.998	Up	3.56e-05	N		CTHT_0008240	1	0.000294322	83.499	N(1)VTIIVPPQK	3	0.14919	extracellular				K00868	pdxK, pdxY; pyridoxine kinase [EC:2.7.1.35]	sce00750 Vitamin B6 metabolism - Saccharomyces cerevisiae (budding yeast); sce01100 Metabolic pathways - Saccharomyces cerevisiae (budding yeast);	IPR008427;	Extracellular membrane protein, CFEM domain;
[truncated: 286 more rows]

## Sheet: Protein Ratio
-3.8	1	-6	1	-3.3	1	-3.6	1	-5.7	1	-5.2	1	-5.7	1	-5.8	1	-5.1	1	-4	1	-3.8	2	-5.8	1
-3.6	1	-5.7	1	-3.1	1	-3.2	1	-5.6	1	-3.5	3	-5.6	1	-5.7	1	-3.5	1	-3.2	1	-3.7	1	-5.7	1
-3.4	1	-5.4	1	-2.8	1	-3.1	3	-5.4	1	-3.2	2	-5.3	1	-5.3	2	-3.4	1	-3.1	2	-3.6	1	-5.1	1
[truncated: 75 more rows]
