# Supplementary material for: Novel Proteome and N-Glycoproteome of the Thermophilic Fungus Chaetomium thermophilum in Response to High Temperature
Source: Front Microbiol. 2021 Jun 7;12:644984. doi: 10.3389/fmicb.2021.644984 (PMC8216556; doi:10.3389/fmicb.2021.644984)
Supplement: Supplementary Table 1 — List of proteins identified and quantified by the TMT analysis in the experiment. [file Data_Sheet_1.ZIP › Supplementary Table S4.xlsx]

## Sheet: sheet1
Table S4 Amino acid sequence analysis from the -10 to +10 positions around the glycosylated asparagine.
Amino	-10	-9	-8	-7	-6	-5	-4	-3	-2	-1	N	1	2	3	4	5	6	7	8	9	10
A	0.15	-1.06	-0.58	-0.03	-0.05	0.92	0.12	0.79	-0.09	0.19	0	1.38	-5.1	0.95	1.21	1.43	-0.75	1.21	-0.53	-0.87	-0.3
C	0.17	0.49	1.39	-0.37	0.97	0	0.62	-0.52	0.61	0.17	0	0.83	-0.4	1.24	0.08	1.13	0.63	0	2.96	0.37	0.17
D	0.34	-0.07	0.15	0.39	0.11	0.95	-1.02	-0.9	-1.51	-4.02	0	0.15	-8.19	-0.15	-0.39	0.71	-0.03	-0.57	0.5	0.78	1.1
E	-0.03	-0.66	0.6	-0.03	1.23	-0.56	-2	-1.22	-2.11	-2.53	0	0.15	-7.19	0.15	-0.95	0.67	1.31	-0.03	-0.53	-1.56	0.22
F	0.7	0.25	0	0.46	0.51	0.67	0.85	1.2	0.29	2.86	0	0.14	-7.53	0.24	-0.04	1.05	0.19	0.14	0.46	-0.45	0.14
G	0.61	0.3	1.92	1.11	0.88	0.82	0.4	0.61	-0.03	2.37	0	2.14	-8.7	-0.34	0	-0.4	1.03	0.8	0.45	1.39	0.03
H	0.17	-0.49	-0.57	-0.39	-0.49	0.05	-0.93	-0.05	-0.47	-0.57	0	0.11	-2.75	-0.69	-0.49	-1.03	-0.49	-0.93	-0.57	-0.39	0
I	-1.93	0.21	0.16	-2.6	-0.04	-0.49	0.04	-0.44	-0.53	-1.77	0	-0.3	-8.57	0.16	0.96	1.3	0.43	-0.31	0	1.46	0
K	0.26	-0.36	-0.21	0.85	-0.07	-0.37	0.96	0.07	0.81	0.26	0	-0.21	-9	-0.07	-1.12	-1.44	-0.49	0	-0.25	1.22	0.86
L	-1.38	-0.48	-0.18	-0.76	-0.34	-0.52	-0.19	-0.49	-0.33	-1.01	0	-2.47	-13.18	0	-0.03	-3.12	-0.26	0.15	-0.15	-0.3	0
M	-0.35	0.34	-1.17	0	-0.73	-1.64	-0.12	-1.77	0	-0.68	0	0.27	-4.25	-1.14	-0.27	-0.19	-0.2	-0.68	-0.68	-2.4	-0.46
N	0.08	1.12	0.17	0.27	0	-0.12	-0.11	0	-0.4	0.35	0	0.35	-3.64	0.11	-0.54	-0.99	0.04	0.17	-0.59	0.08	-0.46
P	-0.1	0.3	-1.21	0	0.03	-0.58	0.22	-0.18	-0.06	-0.87	0	-15.15	-11.55	-3.75	1.48	0.62	-0.06	-0.35	0.4	0.26	1.28
Q	0.04	0.55	-0.94	0.33	0.04	0.08	0.46	0.4	-0.3	0.8	0	0.09	-1.45	-0.04	0.17	-0.18	0.61	-0.54	-0.08	0.61	-0.17
R	-0.22	0	-0.36	-0.37	0	-0.27	0.37	0.48	1.63	1.35	0	-0.39	-8.68	-1.19	-1.77	-0.82	0.22	0	-0.48	0.32	0
S	0	-0.19	0.09	-0.45	-1.37	-0.06	-0.98	-0.23	0	-0.68	0	1.95	25.77	0.23	-0.97	-0.67	-0.45	0	-0.56	-0.5	-0.23
T	0.43	1.51	0.03	-0.07	0.1	0.1	0.37	1.47	1.83	2.05	0	-0.07	236.01	1.48	1.17	1.57	-0.97	-0.07	0.14	-0.89	-0.82
V	0	-0.23	0.81	0.96	-0.37	0.73	0.07	-0.48	0.87	-0.03	0	0.54	-4.51	0.79	0.73	0.1	0.18	0.23	0.43	0	-0.38
W	3.18	0.07	1.24	0.44	-0.15	1.5	1.11	0.42	0.54	-0.07	0	-0.8	-1.12	0.23	0.22	0.33	1.17	0.07	2.58	0.23	0.86
Y	0.05	0.74	0.72	0.62	1.76	0	0.28	1.42	0.77	1.76	0	1.44	-2.53	1.01	1.67	0.44	0.15	2.46	2.07	1.51	0.37
