# Supplementary material for: Novel Proteome and N-Glycoproteome of the Thermophilic Fungus Chaetomium thermophilum in Response to High Temperature
Source: Front Microbiol. 2021 Jun 7;12:644984. doi: 10.3389/fmicb.2021.644984 (PMC8216556; doi:10.3389/fmicb.2021.644984)
Supplement: Supplementary Table 1 — List of proteins identified and quantified by the TMT analysis in the experiment. [file Data_Sheet_1.ZIP › Supplementary Table S5.xlsx]

## Sheet: sheet1
Table S5 Enrichment of gene ontology analysis of differentially expressed proteins
		GO Terms Level 1	GO Terms Description	GO Terms Level	GO Terms ID	Mapping	Background	All Mapping	All Background	Fold Enrichment	Fisher' exact test P value	-log10(p value)	Related Protein
T50/T30	Up-regulated	Cellular Component	extracellular region	2	GO:0005576	21	25	138	946	5.76	1.31166e-13	12.88	G0SD28 G0S2L6 G0SBA7 G0SAF9 G0S349 G0RYX6 G0SD43 G0S408 G0S477 G0RZR9 G0SBZ2 G0S1X2 G0SC45 G0S6F6 G0S5P8 G0S434 G0SA22 G0S3N4 G0SBF1 G0S9D9 G0SBF9
			mitochondrial part	9	GO:0044429	16	45	138	946	2.44	0.000863513	3.06	G0S1C7 G0SHX4 G0S1N2 G0SEF3 G0S1Q7 G0S3T3 G0S8Z5 G0RYM7 G0SFW7 G0RZ20 G0S2I4 G0S8F3 G0S7J7 G0S960 G0S103 G0SE88
			mitochondrion	8	GO:0005739	19	61	138	946	2.14	0.00134445	2.87	G0S1N2 G0S3T3 G0S8Z5 G0RYM7 G0SBQ4 G0S1C7 G0SHX4 G0SEF3 G0S1Q7 G0SFW7 G0RZ20 G0S2I4 G0SGI4 G0S8F3 G0S7J7 G0S960 G0S103 G0RZE0 G0SE88
			mitochondrial envelope	10	GO:0005740	12	39	138	946	2.11	0.0174535	1.76	G0S1C7 G0SHX4 G0S1N2 G0SEF3 G0S1Q7 G0S3T3 G0S8Z5 G0RYM7 G0SFW7 G0S7J7 G0S103 G0SE88
			organelle envelope	8	GO:0031967	13	45	138	946	1.98	0.0207293	1.68	G0S1C7 G0SHX4 G0S1N2 G0SEF3 G0S1Q7 G0S3T3 G0S8Z5 G0RYM7 G0SFW7 G0S7J7 G0SER9 G0S103 G0SE88
			envelope	4	GO:0031975	13	45	138	946	1.98	0.0207293	1.68	G0S1C7 G0SHX4 G0S1N2 G0SEF3 G0S1Q7 G0S3T3 G0S8Z5 G0RYM7 G0SFW7 G0S7J7 G0SER9 G0S103 G0SE88
			organelle membrane	4	GO:0031090	15	58	138	946	1.77	0.0302392	1.52	G0S1C7 G0SB50 G0SGX5 G0SHX4 G0S1N2 G0SEF3 G0S1Q7 G0S3T3 G0S8Z5 G0RYM7 G0S7J7 G0S125 G0S103 G0S6G7 G0SE88
			mitochondrial membrane	11	GO:0031966	11	37	138	946	2.04	0.0310127	1.51	G0S1C7 G0SHX4 G0S1N2 G0SEF3 G0S1Q7 G0S3T3 G0S8Z5 G0RYM7 G0S7J7 G0S103 G0SE88
		Molecular Function	hydrolase activity, hydrolyzing O-glycosyl compounds	5	GO:0004553	40	79	401	2633	3.32	1.87184e-13	12.73	G0SAE6 G0RZS2 G0S2L6 G0S349 G0RZV2 G0RYX6 G0SD43 G0S0U0 G0RYT9 G0S1X2 G0SC45 G0S0W1 G0S5R2 G0S5P8 G0S3N4 G0RZA2 G0SCM1 G0SG40 G0S9G3 G0SBF9 G0SD28 G0SCB0 G0SCL8 G0SAF9 G0SGP6 G0S7Z7 G0S408 G0S2A8 G0S477 G0SHK8 G0SBZ2 G0RZR9 G0S6F6 G0S404 G0SB94 G0S434 G0SA22 G0SBF1 G0SDK5 G0S9D9
			hydrolase activity, acting on glycosyl bonds	4	GO:0016798	41	84	401	2633	3.2	8.85292e-13	12.05	G0SAE6 G0RZS2 G0S2L6 G0S349 G0RZV2 G0RYX6 G0SD43 G0S0U0 G0RYT9 G0S1X2 G0SC45 G0S0W1 G0S5R2 G0S5P8 G0S3N4 G0RZA2 G0SCM1 G0SG40 G0S9G3 G0SBF9 G0SD28 G0SCB0 G0SCL8 G0SAF9 G0SGP6 G0S7Z7 G0S408 G0S8T1 G0S2A8 G0S477 G0SHK8 G0SBZ2 G0RZR9 G0S6F6 G0S404 G0SB94 G0S434 G0SA22 G0SBF1 G0SDK5 G0S9D9
			polysaccharide binding	4	GO:0030247	20	23	401	2633	5.71	9.51812e-13	12.02	G0SD28 G0S2L6 G0SAF9 G0S349 G0RYX6 G0SD43 G0S408 G0S477 G0RZR9 G0SBZ2 G0SC45 G0S6F6 G0S5P8 G0S434 G0SA22 G0S3N4 G0RZA2 G0SBF1 G0S9D9 G0SBF9
			pattern binding	3	GO:0001871	20	23	401	2633	5.71	9.51812e-13	12.02	G0SD28 G0S2L6 G0SAF9 G0S349 G0RYX6 G0SD43 G0S408 G0S477 G0RZR9 G0SBZ2 G0SC45 G0S6F6 G0S5P8 G0S434 G0SA22 G0S3N4 G0RZA2 G0SBF1 G0S9D9 G0SBF9
			cellulose binding	5	GO:0030248	19	21	401	2633	5.94	1.13622e-12	11.94	G0SD28 G0S2L6 G0SAF9 G0S349 G0RYX6 G0SD43 G0S408 G0S477 G0RZR9 G0SBZ2 G0SC45 G0S6F6 G0S5P8 G0S434 G0SA22 G0S3N4 G0SBF1 G0S9D9 G0SBF9
			carbohydrate binding	3	GO:0030246	25	38	401	2633	4.32	1.50657e-11	10.82	G0SD28 G0S2L6 G0SAF9 G0S349 G0SGP6 G0RYX6 G0SD43 G0S408 G0S477 G0S0U0 G0S9N0 G0RZR9 G0SBZ2 G0SC45 G0S6F6 G0S5P8 G0RZI8 G0S434 G0SA22 G0S3N4 G0SGT3 G0RZA2 G0SBF1 G0S9D9 G0SBF9
			cytochrome-c oxidase activity	10	GO:0004129	7	9	401	2633	5.11	0.000662677	3.18	G0RZ71 G0S7J7 G0SFW7 G0RZE0 G0S103 G1DJA5 G1DJA1
			oxidoreductase activity, acting on a heme group of donors, oxygen as acceptor	5	GO:0016676	7	9	401	2633	5.11	0.000662677	3.18	G0RZ71 G0S7J7 G0SFW7 G0RZE0 G0S103 G1DJA5 G1DJA1
		Biological Process	carbohydrate metabolic process	4	GO:0005975	45	140	282	1981	2.26	4.2202e-08	7.37	G0S1R4 G0SAE6 G0RZS2 G0S2L6 G0S349 G0RYX6 G0SD43 G0S0U0 G0RYT9 G0S1X2 G0SC45 G0S0W1 G0S5R2 G0S5P8 G0S3N4 G0RZA2 G0SCM1 G0SG40 G0S364 G0S9G3 G0SBF9 G0SD28 G0SCB0 G0S0K2 G0S7Q3 G0SCL8 G0SAF9 G0SGP6 G0S7Z7 G0S408 G0S477 G0S2A8 G0SHK8 G0S9N0 G0SBZ2 G0RZR9 G0S5B8 G0S6F6 G0S404 G0SB94 G0S434 G0SA22 G0SBF1 G0SDK5 G0S9D9
			polysaccharide metabolic process	5	GO:0005976	6	10	282	1981	4.21	0.00759315	2.12	G0RZA2 G0S1X2 G0SD43 G0SAE6 G0S7Q3 G0S0U0
			polysaccharide catabolic process	6	GO:0000272	4	5	282	1981	5.62	0.0226518	1.64	G0RZA2 G0S1X2 G0SD43 G0SAE6
T50/T30	Down-regulated	Cellular Component	intrinsic component of membrane	4	GO:0031224	31	160	115	946	1.59	0.00453578	2.34	G0SFH0 G0RYV5 G0S1X3 G0S8L3 G0S7B4 G0SD11 G0SBD2 G0SHA0 G0SEV2 G0S7I2 G0SAD5 G0RZW6 G0SGX7 G0S2D4 G0RYT3 G0S312 G0S6X9 G0S178 G0S181 G0S1A2 G0RZ65 G0S6X4 G0SCK4 G0S451 G0S3B3 G0S426 G0SBN4 G0S5X0 G0S741 G0SHU0 G0S9N5
			integral component of membrane	5	GO:0016021	31	160	115	946	1.59	0.00453578	2.34	G0SFH0 G0RYV5 G0S1X3 G0S8L3 G0S7B4 G0SD11 G0SBD2 G0SHA0 G0SEV2 G0S7I2 G0SAD5 G0RZW6 G0SGX7 G0S2D4 G0RYT3 G0S312 G0S6X9 G0S178 G0S181 G0S1A2 G0RZ65 G0S6X4 G0SCK4 G0S451 G0S3B3 G0S426 G0SBN4 G0S5X0 G0S741 G0SHU0 G0S9N5
			eukaryotic translation initiation factor 3 complex	8	GO:0005852	6	13	115	946	3.8	0.0135196	1.87	G0S4M8 G0S383 G0S9H3 G0SDJ3 G0S2Z7 G0S5V8
		Molecular Function	oxidoreductase activity	3	GO:0016491	73	332	379	2633	1.53	6.91513e-05	4.16	G0SHJ7 G0S382 G0S3C0 G0SCT3 G0SEM1 G0RZ45 G0SGZ3 G0S5M7 G0SDR7 G0S494 G0S333 G0SFR8 G0S908 G0S5Q8 G0SBA4 G0S6U0 G0S7S4 G0RXX4 G0SGU4 G0S725 G0RZF1 G0SG27 G0RZ29 G0SI66 G0S261 G0SEN8 G0S1E5 G0S5H5 G0RZ65 G0S083 G0S7P1 G0S117 G0SHZ1 G0S1U4 G0RZH4 G0S8M6 G0S2W4 G0SH51 G0SGT4 G0SAI5 G0SD25 G0RZR1 G0S9V1 G0S2G6 G0S4C7 G0S2S8 G0S2B8 G0SBY0 G0S1A9 G0S4D5 G0SH80 G0S1F8 G0S1P8 G0S7P3 G0S0L4 G0S2B4 G0SH63 …
			carboxypeptidase activity	7	GO:0004180	4	5	379	2633	5.56	0.0234599	1.63	G0SFE3 G0S6J5 G0SEC5 G0S2Y4
			pyridoxal phosphate binding	5	GO:0030170	11	36	379	2633	2.12	0.0258979	1.59	G0S7D8 G0S8M0 G0SE20 G0S282 G0S6K1 G0S677 G0SFI4 G0S5H8 G0S227 G0SF78 G0S542
			carbohydrate kinase activity	6	GO:0019200	5	9	379	2633	3.86	0.0290498	1.54	G0S3T6 G0SA67 G0S4K4 G0RYV0 G0S1V6
			acyl-CoA dehydrogenase activity	5	GO:0003995	4	6	379	2633	4.63	0.0419804	1.38	G0S7S4 G0S2B4 G0S1E5 G0S2B8
		Biological Process	transmembrane transport	5	GO:0055085	27	112	285	1981	1.68	0.00644136	2.19	G0RYV5 G0RY88 G0S748 G0SI59 G0S1X3 G0SAK7 G0SDU1 G0RY04 G0SD11 G0SBD2 G0SHA0 G0SAD5 G0S2D4 G0RYT3 G0S312 G0SDU9 G0S178 G0S1A2 G0S9B6 G0S5H5 G0S278 G0S6X4 G0S3P4 G0S3B3 G0S426 G0S0V0 G0S3L2
			cellular homeostasis	5	GO:0019725	8	21	285	1981	2.65	0.0222576	1.65	G0SFT6 G0S083 G0SA67 G0S7P1 G0SGS2 G0S1P8 G0S1V6 G0SH63
			homeostatic process	4	GO:0042592	9	26	285	1981	2.41	0.0242707	1.61	G0SFT6 G0S6X4 G0S083 G0SA67 G0S7P1 G0SGS2 G0S1P8 G0S1V6 G0SH63
			regulation of biological quality	3	GO:0065008	11	37	285	1981	2.07	0.0305156	1.52	G0SFT6 G0S3W1 G0S1V6 G0SH63 G0S6X4 G0SDY5 G0S083 G0SA67 G0S7P1 G0S1P8 G0SGS2
T55/T50	Up-regulated	Cellular Component	extracellular region	2	GO:0005576	7	25	80	946	3.31	0.0136927	1.86	G0SG06 G0S408 G0SC45 G0S9D9 G0S5P8 G0SBF9 G0S434
			intrinsic component of membrane	4	GO:0031224	21	160	80	946	1.55	0.0313009	1.5	G0S9V8 G0SFH0 G0RXW6 G0S618 G0S2N0 G0RZ39 G0S5T4 G0S7B4 G0SAM2 G0SCA6 G0SAI7 G0S178 G0RZN8 G0RZR0 G0SCK4 G0SA69 G0SCT2 G0S5X0 G0SHM0 G0S9N5 G0SCC4
			integral component of membrane	5	GO:0016021	21	160	80	946	1.55	0.0313009	1.5	G0S9V8 G0SFH0 G0RXW6 G0S618 G0S2N0 G0RZ39 G0S5T4 G0S7B4 G0SAM2 G0SCA6 G0SAI7 G0S178 G0RZN8 G0RZR0 G0SCK4 G0SA69 G0SCT2 G0S5X0 G0SHM0 G0S9N5 G0SCC4
		Molecular Function	unfolded protein binding	4	GO:0051082	10	21	265	2633	4.73	8.90375e-05	4.05	G0SGQ5 G0SEH1 G0RXS5 G0SBR0 G0SGB3 G0S2X8 G0RZC0 G0S2Z9 G0S6B5 G0SBH4
			carbohydrate binding	3	GO:0030246	12	38	265	2633	3.14	0.000852522	3.07	G0SC45 G0S1V6 G0S5P8 G0S434 G0S346 G0S2Z5 G0SG06 G0SG42 G0S408 G0S9D9 G0SCG9 G0SBF9
			sequence-specific DNA binding	6	GO:0043565	9	27	265	2633	3.31	0.00373504	2.43	G0SA83 G0SDI4 G0S588 G0S194 G0SDD5 G0SGF2 G0RYG2 G0SBK8 G0SHD3
			cellulose binding	5	GO:0030248	7	21	265	2633	3.31	0.0142404	1.85	G0SG06 G0S408 G0SC45 G0S9D9 G0S5P8 G0SBF9 G0S434
			polysaccharide binding	4	GO:0030247	7	23	265	2633	3.02	0.0223371	1.65	G0SG06 G0S408 G0SC45 G0S9D9 G0S5P8 G0SBF9 G0S434
			pattern binding	3	GO:0001871	7	23	265	2633	3.02	0.0223371	1.65	G0SG06 G0S408 G0SC45 G0S9D9 G0S5P8 G0SBF9 G0S434
			glutamate-ammonia ligase activity	7	GO:0004356	3	3	265	2633	9.94	0.0280615	1.55	G0RZQ2 G0SE59 G0S0P7
			ammonia ligase activity	6	GO:0016211	3	3	265	2633	9.94	0.0280615	1.55	G0RZQ2 G0SE59 G0S0P7
		Biological Process	protein folding	3	GO:0006457	14	37	213	1981	3.52	5.78769e-05	4.24	G0SGQ5 G0SEH1 G0RXS5 G0SBR0 G0S4L1 G0SGB3 G0S2X8 G0RZP1 G0S9J9 G0RYB3 G0RZC0 G0S6B5 G0S2Z9 G0SBH4
			cellular amino acid metabolic process	8	GO:0006520	24	135	213	1981	1.65	0.0135802	1.87	G0S8M0 G0S6D4 G0S9K0 G0S9B8 G0S045 G0RZU9 G0SES1 G0SAX5 G0S0P7 G0SB67 G0SB41 G0SE72 G0S892 G0S969 G0RZQ2 G0S034 G0SE59 G0S6V7 G0SE93 G0S988 G0S120 G0S7F6 G0SC31 G0SGJ1
			cellular amino acid biosynthetic process	9	GO:0008652	13	61	213	1981	1.98	0.0247323	1.61	G0S892 G0RZQ2 G0S969 G0S8M0 G0S6D4 G0SE59 G0S6V7 G0RZU9 G0S988 G0SES1 G0SAX5 G0S0P7 G0SGJ1
			monocarboxylic acid transport	9	GO:0015718	3	3	213	1981	9.3	0.0317926	1.5	G0S0L1 G0SHQ4 G0S1P4
			glutamine biosynthetic process	12	GO:0006542	3	3	213	1981	9.3	0.0317926	1.5	G0RZQ2 G0SE59 G0S0P7
			organic hydroxy compound metabolic process	4	GO:1901615	6	18	213	1981	3.1	0.035822	1.45	G0SDQ6 G0S8K8 G0SAT2 G0SDP4 G0SF71 G0S5X0
			carbohydrate metabolic process	4	GO:0005975	23	140	213	1981	1.53	0.0370757	1.43	G0S293 G0SFQ5 G0S346 G0SG06 G0SG42 G0S408 G0SCL4 G0SC59 G0S023 G0S8K8 G0SCG9 G0SC45 G0S5Y8 G0SC30 G0S1V6 G0S5P8 G0S434 G0S2Z5 G0S2N6 G0SDP4 G0S9D9 G0S9V7 G0SBF9
			mRNA splicing, via spliceosome	12	GO:0000398	6	19	213	1981	2.94	0.0445188	1.35	G0SEN4 G0SG70 G0S0Y4 G0RY82 G0S5H2 G0SDI0
			RNA splicing, via transesterification reactions with bulged adenosine as nucleophile	11	GO:0000377	6	19	213	1981	2.94	0.0445188	1.35	G0SEN4 G0SG70 G0S0Y4 G0RY82 G0S5H2 G0SDI0
			RNA splicing, via transesterification reactions	10	GO:0000375	6	19	213	1981	2.94	0.0445188	1.35	G0SEN4 G0SG70 G0S0Y4 G0RY82 G0S5H2 G0SDI0
			alcohol metabolic process	5	GO:0006066	4	8	213	1981	4.65	0.0450595	1.35	G0SDQ6 G0S8K8 G0SDP4 G0S5X0
	Down-regulated	Cellular Component	ribosome	8	GO:0005840	52	109	175	946	2.58	3.36065e-13	12.47	G0S9T3 G0SD68 G0RY17 G0RYF8 G0SH61 G0S7T8 G0S6B0 G0S0D7 G0SDJ1 G0SAV4 G0S9B5 G0SHG0 G0S0Z3 G0RY75 G0S8U5 G0RY45 G0S1T8 G0S7Q0 G0SFC3 G0S1J2 G0S0G9 G0SFM5 G0RXW1 G0S6I7 G0S6J7 G0SEG2 G0SGX1 G0SBN1 G0SD22 G0SFN0 G0RY43 P0CU28 G0S2Y0 G0RZ88 G0RZD0 G0S101 G0S992 G0S078 G0SGY1 G0SAZ6 G0S507 G0S9T7 G0S2X4 G0RZ20 G0S8F3 G0SFU6 G0SF00 G0S0Z4 G0RYN9 G0SEI1 G0S4P8 G0SBZ6
			ribonucleoprotein complex	3	GO:1990904	57	140	175	946	2.2	4.18541e-11	10.38	G0S9T3 G0SD68 G0RY17 G0RYF8 G0SH61 G0S7T8 G0S6B0 G0S0D7 G0SDJ1 G0SAV4 G0S9B5 G0SHG0 G0S0Z3 G0RY75 G0S8U5 G0RY45 G0S1T8 G0SAJ9 G0S7Q0 G0SFC3 G0S1J2 G0S0G9 G0SFM5 G0RXW1 G0S6I7 G0S6J7 G0SEG2 G0SGX1 G0SBN1 G0SD22 G0SFN0 G0RY43 P0CU28 G0S2Y0 G0RZ88 G0RZD0 G0S1F7 G0S7U1 G0S101 G0S992 G0S078 G0SDW0 G0SGY1 G0SAZ6 G0SFN9 G0S507 G0S9T7 G0S2X4 G0RZ20 G0S8F3 G0SFU6 G0SF00 G0S0Z4 G0RYN9 G0SEI1 G0S4P8 G0SBZ6
			intracellular ribonucleoprotein complex	6	GO:0030529	57	140	175	946	2.2	4.18541e-11	10.38	G0S9T3 G0SD68 G0RY17 G0RYF8 G0SH61 G0S7T8 G0S6B0 G0S0D7 G0SDJ1 G0SAV4 G0S9B5 G0SHG0 G0S0Z3 G0RY75 G0S8U5 G0RY45 G0S1T8 G0SAJ9 G0S7Q0 G0SFC3 G0S1J2 G0S0G9 G0SFM5 G0RXW1 G0S6I7 G0S6J7 G0SEG2 G0SGX1 G0SBN1 G0SD22 G0SFN0 G0RY43 P0CU28 G0S2Y0 G0RZ88 G0RZD0 G0S1F7 G0S7U1 G0S101 G0S992 G0S078 G0SDW0 G0SGY1 G0SAZ6 G0SFN9 G0S507 G0S9T7 G0S2X4 G0RZ20 G0S8F3 G0SFU6 G0SF00 G0S0Z4 G0RYN9 G0SEI1 G0S4P8 G0SBZ6
			non-membrane-bounded organelle	3	GO:0043228	65	173	175	946	2.03	5.93812e-11	10.23	G0SD68 G0RY17 G0SH61 G0S6B0 G0S0D7 G0SAV4 G0SHG0 G0RY75 G0S8U5 G0S1T8 G0SFC3 G0S1J2 G0S2F9 G0SFM5 G0RXW1 G0S6I7 G0S676 G0SFN0 P0CU28 G0S9K3 G0S101 G0S078 G0SAZ6 G0S8E4 G0S507 G0S9T7 G0S2X4 G0S589 G0S8F3 G0S0Z4 G0S4P8 G0SBJ6 G0SA54 G0SBZ6 G0S9T3 G0RYF8 G0S7T8 G0S6B9 G0SDJ1 G0S9B5 G0S0Z3 G0RYR6 G0S5H7 G0RY45 G0S7Q0 G0S0G9 G0SCX1 G0S6J7 G0SEG2 G0SGX1 G0SGH3 G0SD22 G0SBN1 G0RY43 G0S2Y0 G0RZ88 G0RZD0 …
			intracellular non-membrane-bounded organelle	7	GO:0043232	65	173	175	946	2.03	5.93812e-11	10.23	G0SD68 G0RY17 G0SH61 G0S6B0 G0S0D7 G0SAV4 G0SHG0 G0RY75 G0S8U5 G0S1T8 G0SFC3 G0S1J2 G0S2F9 G0SFM5 G0RXW1 G0S6I7 G0S676 G0SFN0 P0CU28 G0S9K3 G0S101 G0S078 G0SAZ6 G0S8E4 G0S507 G0S9T7 G0S2X4 G0S589 G0S8F3 G0S0Z4 G0S4P8 G0SBJ6 G0SA54 G0SBZ6 G0S9T3 G0RYF8 G0S7T8 G0S6B9 G0SDJ1 G0S9B5 G0S0Z3 G0RYR6 G0S5H7 G0RY45 G0S7Q0 G0S0G9 G0SCX1 G0S6J7 G0SEG2 G0SGX1 G0SGH3 G0SD22 G0SBN1 G0RY43 G0S2Y0 G0RZ88 G0RZD0 …
			cytoplasmic part	7	GO:0044444	86	279	175	946	1.67	1.67116e-09	8.78	G0SD68 G0RY17 G0RXU4 G0SH61 G0S6B0 G0S0D7 G0SAV4 G0SHB1 G0SHG0 G0RY75 G0SBQ4 G0S8U5 G0S1T8 G0SAU1 G0S6J5 G0SFC3 G0S1J2 G0S787 G0SFM5 G0RXW1 G0S1Q8 G0S6I7 G0S1N2 G0SAE9 G0SFN0 P0CU28 G0RZN4 G0S6U7 G0S101 G0S078 G0S6G7 G0SAZ6 G0SCF0 G0S1C7 G0RXS6 G0SHX4 G0S507 G0S8H4 G0S9T7 G0S2X4 G0S8T7 G0SGI4 G0S8F3 G0SBP8 G0S0Z4 G0S4P8 G0SBZ6 G0S9T3 G0RYF8 G0S7T8 G0SDJ1 G0S9B5 G0S0Z3 G0SEB4 G0SBU0 G0RZ72 G0RY45 …
			ribosomal subunit	9	GO:0044391	13	22	175	946	3.19	0.000123497	3.91	G0S9T3 G0RY17 G0SH61 G0S7Q0 G0RZ20 G0SAV4 G0S2Y0 G0S0G9 G0SFU6 G0S0Z4 G0RYN9 G0SGY1 G0S6I7
			small ribosomal subunit	10	GO:0015935	7	12	175	946	3.15	0.0123877	1.91	G0RY17 G0S7Q0 G0S0Z4 G0RZ20 G0SAV4 G0S6I7 G0S2Y0
		Molecular Function	structural constituent of ribosome	3	GO:0003735	51	107	395	2633	3.18	2.82996e-13	12.55	G0S9T3 G0SD68 G0RY17 G0RYF8 G0SH61 G0S7T8 G0S6B0 G0S0D7 G0SDJ1 G0SAV4 G0S9B5 G0SHG0 G0S0Z3 G0RY75 G0S8U5 G0RY45 G0S1T8 G0S7Q0 G0SFC3 G0S1J2 G0S0G9 G0SFM5 G0RXW1 G0S6I7 G0S6J7 G0SEG2 G0SGX1 G0SBN1 G0SD22 G0SFN0 G0RY43 P0CU28 G0S2Y0 G0RZ88 G0RZD0 G0S101 G0S992 G0SGY1 G0SAZ6 G0S507 G0S9T7 G0S2X4 G0RZ20 G0S8F3 G0SFU6 G0SF00 G0S0Z4 G0RYN9 G0SEI1 G0S4P8 G0SBZ6
			structural molecule activity	2	GO:0005198	54	119	395	2633	3.02	5.61551e-13	12.25	G0S9T3 G0SD68 G0RY17 G0RYF8 G0SH61 G0S7T8 G0S6B0 G0S0D7 G0SDJ1 G0SAV4 G0S9B5 G0SHG0 G0S0Z3 G0RY75 G0S8U5 G0RY45 G0S1T8 G0S7Q0 G0SFC3 G0S1J2 G0S0G9 G0S125 G0SFM5 G0RXW1 G0S6I7 G0S6J7 G0SEG2 G0SGX1 G0SBN1 G0SD22 G0SFN0 G0RY43 P0CU28 G0S2Y0 G0RZ88 G0RZD0 G0S101 G0S992 G0SGY1 G0S6G7 G0SAZ6 G0S507 G0S9T7 G0S2X4 G0RZ20 G0S8F3 G0SFU6 G0SF00 G0S0Z4 G0RYN9 G0SEI1 G0S4P8 G0SA54 G0SBZ6
			ATPase activity, coupled	9	GO:0042623	16	48	395	2633	2.22	0.00307924	2.51	G0RY84 G0S5L6 G0S8D7 G0S5B0 G0SG01 G0SHR7 G0SGW3 G0SHA0 G0SCM3 G0S575 G0SBC9 G0RYC9 G0S8N4 G0SCM9 G0S700 G0RZD6
			nucleoside-triphosphatase activity	7	GO:0017111	28	117	395	2633	1.6	0.0113535	1.94	G0RY84 G0S5L6 G0S8D7 G0S5B0 G0SG01 G0SHR7 G0S6U8 G0S0S6 G0SGW3 G0SHA0 G0SCM3 G0S575 G0S8G9 G0SBC9 G0S663 G0S8N4 G0RYC9 G0SGC7 G0SH24 G0SCM9 G0RZ64 G0S027 G0S700 G0SCH4 G0SGB5 G0SCX1 G0RZD6 G0SA54
			ATPase activity	8	GO:0016887	17	63	395	2633	1.8	0.0197397	1.7	G0RY84 G0S5L6 G0S8D7 G0S5B0 G0SG01 G0SHR7 G0SGW3 G0SHA0 G0SCM3 G0S575 G0SBC9 G0RYC9 G0S8N4 G0SCM9 G0S027 G0S700 G0RZD6
			pyrophosphatase activity	6	GO:0016462	28	124	395	2633	1.51	0.0240028	1.62	G0RY84 G0S5L6 G0S8D7 G0S5B0 G0SG01 G0SHR7 G0S6U8 G0S0S6 G0SGW3 G0SHA0 G0SCM3 G0S575 G0S8G9 G0SBC9 G0S663 G0S8N4 G0RYC9 G0SGC7 G0SH24 G0SCM9 G0RZ64 G0S027 G0S700 G0SCH4 G0SGB5 G0SCX1 G0RZD6 G0SA54
			Ran GTPase binding	8	GO:0008536	5	9	395	2633	3.7	0.0334026	1.48	G0SGZ5 G0SCX4 G0S7M4 G0SB52 G0S0Y8
			transmembrane transporter activity	3	GO:0022857	22	96	395	2633	1.53	0.0416464	1.38	G0SAL8 G0S5B0 G0SG01 G0SCI1 G0SHR7 G0SGW3 G0SHA0 G0SCM3 G0SCF0 G0S6F2 G0S8S9 G0RZ58 G0SBC9 G0S7D3 G0RYC9 G0SCM9 G0S3P4 G0S314 G0S7J7 G0S1Q8 G0SE88 G0S3L2
		Biological Process	translation	8	GO:0006412	62	164	311	1981	2.41	2.08722e-13	12.68	G0S9T3 G0SD68 G0S5E7 G0RY17 G0RYF8 G0SH61 G0S7T8 G0S6B0 G0S0D7 G0SDJ1 G0SAV4 G0S9B5 G0SHG0 G0S0Z3 G0RY75 G0S8U5 G0RY45 G0S1T8 G0SAU1 G0S7Q0 G0SFC3 G0S1J2 G0S4P5 G0S0G9 G0SFM5 G0RXW1 G0SGB5 G0S6I7 G0S6J7 G0RYN8 G0SEG2 G0SGX1 G0SBN1 G0SD22 G0SFN0 G0RY43 P0CU28 G0S2Y0 G0RZ88 G0RZD0 G0SGU5 G0S101 G0S992 G0RYY7 G0SF50 G0RYP4 G0SGY1 G0SAZ6 G0RXS6 G0SHX4 G0S507 G0S9T7 G0S2X4 G0S8F3 G0SFU6 G0SFE4 G0SF00 …
			peptide biosynthetic process	7	GO:0043043	62	166	311	1981	2.38	1.09646e-12	11.96	G0S9T3 G0SD68 G0S5E7 G0RY17 G0RYF8 G0SH61 G0S7T8 G0S6B0 G0S0D7 G0SDJ1 G0SAV4 G0S9B5 G0SHG0 G0S0Z3 G0RY75 G0S8U5 G0RY45 G0S1T8 G0SAU1 G0S7Q0 G0SFC3 G0S1J2 G0S4P5 G0S0G9 G0SFM5 G0RXW1 G0SGB5 G0S6I7 G0S6J7 G0RYN8 G0SEG2 G0SGX1 G0SBN1 G0SD22 G0SFN0 G0RY43 P0CU28 G0S2Y0 G0RZ88 G0RZD0 G0SGU5 G0S101 G0S992 G0RYY7 G0SF50 G0RYP4 G0SGY1 G0SAZ6 G0RXS6 G0SHX4 G0S507 G0S9T7 G0S2X4 G0S8F3 G0SFU6 G0SFE4 G0SF00 …
			peptide metabolic process	6	GO:0006518	63	173	311	1981	2.32	3.95206e-12	11.4	G0S9T3 G0SD68 G0S5E7 G0RY17 G0RYF8 G0SH61 G0S7T8 G0S6B0 G0S0D7 G0SDJ1 G0SAV4 G0S9B5 G0SHG0 G0S0Z3 G0RY75 G0S8U5 G0RY45 G0S1T8 G0SAU1 G0SFE7 G0S7Q0 G0SFC3 G0S1J2 G0S4P5 G0S0G9 G0SFM5 G0RXW1 G0SGB5 G0S6I7 G0S6J7 G0RYN8 G0SEG2 G0SGX1 G0SBN1 G0SD22 G0SFN0 G0RY43 P0CU28 G0S2Y0 G0RZ88 G0RZD0 G0SGU5 G0S101 G0S992 G0RYY7 G0SF50 G0RYP4 G0SGY1 G0SAZ6 G0RXS6 G0SHX4 G0S507 G0S9T7 G0S2X4 G0S8F3 G0SFU6 G0SFE4 …
			amide biosynthetic process	6	GO:0043604	63	178	311	1981	2.25	2.03669e-11	10.69	G0S9T3 G0SD68 G0S5E7 G0RY17 G0RYF8 G0SH61 G0S7T8 G0S6B0 G0S0D7 G0SDJ1 G0SAV4 G0S9B5 G0SHG0 G0S0Z3 G0RY75 G0S8U5 G0RY45 G0S1T8 G0SAU1 G0S7Q0 G0SFC3 G0S1J2 G0S4P5 G0S0G9 G0SFM5 G0RXW1 G0SGB5 G0S6I7 G0S6J7 G0RYN8 G0SEG2 G0SGX1 G0SBN1 G0SD22 G0SFN0 G0RY43 P0CU28 G0S2Y0 G0RZ88 G0RZD0 G0SHY6 G0SGU5 G0S101 G0S992 G0RYY7 G0SF50 G0RYP4 G0SGY1 G0SAZ6 G0RXS6 G0SHX4 G0S507 G0S9T7 G0S2X4 G0S8F3 G0SFU6 G0SFE4 …
			cellular amide metabolic process	5	GO:0043603	64	190	311	1981	2.15	1.68998e-10	9.77	G0S9T3 G0SD68 G0S5E7 G0RY17 G0RYF8 G0SH61 G0S7T8 G0S6B0 G0S0D7 G0SDJ1 G0SAV4 G0S9B5 G0SHG0 G0S0Z3 G0RY75 G0S8U5 G0RY45 G0S1T8 G0SAU1 G0SFE7 G0S7Q0 G0SFC3 G0S1J2 G0S4P5 G0S0G9 G0SFM5 G0RXW1 G0SGB5 G0S6I7 G0S6J7 G0RYN8 G0SEG2 G0SGX1 G0SBN1 G0SD22 G0SFN0 G0RY43 P0CU28 G0S2Y0 G0RZ88 G0RZD0 G0SHY6 G0SGU5 G0S101 G0S992 G0RYY7 G0SF50 G0RYP4 G0SGY1 G0SAZ6 G0RXS6 G0SHX4 G0S507 G0S9T7 G0S2X4 G0S8F3 G0SFU6 …
			cellular nitrogen compound biosynthetic process	5	GO:0044271	90	342	311	1981	1.68	2.82517e-08	7.55	G0SD68 G0RY17 G0SH61 G0S6B0 G0S0D7 G0S786 G0SAV4 G0S4J0 G0SHG0 G0RY75 G0S8U5 G0S543 G0S9E0 G0S1T8 G0SAU1 G0SFC3 G0S1J2 G0S5Q8 G0SFM5 G0RXW1 G0SGB5 G0S1Q8 G0S6I7 G0S676 G0S7X5 G0SD37 G0SFN0 P0CU28 G0SCU7 G0SHB3 G0SHY6 G0SGU5 G0S101 G0RYJ1 G0SF50 G0RYP4 G0SAZ6 G0SCF0 G0RXS6 G0SHX4 G0S507 G0SHF4 G0S9T7 G0S2X4 G0S6M3 G0SGT3 G0S8F3 G0S027 G0SFE4 G0S0Z4 G0S4P8 G0SBZ6 G0S9T3 G0S5E7 G0RYF8 G0S7T8 G0SDJ1 …
			cellular macromolecule biosynthetic process	6	GO:0034645	74	287	311	1981	1.64	2.12432e-06	5.67	G0SD68 G0RY17 G0SH61 G0S6B0 G0S0D7 G0SAV4 G0S4J0 G0SHG0 G0RY75 G0S8U5 G0S9E0 G0S1T8 G0SAU1 G0SFC3 G0S1J2 G0SFM5 G0RXW1 G0SGB5 G0S6I7 G0S7Q3 G0S676 G0SD37 G0SFN0 P0CU28 G0SCU7 G0SHB3 G0SGU5 G0S101 G0SF50 G0RYP4 G0SAZ6 G0RXS6 G0SHX4 G0S507 G0SHF4 G0S9T7 G0S2X4 G0S6M3 G0S8F3 G0SFE4 G0S0Z4 G0S4P8 G0SBZ6 G0S9T3 G0S5E7 G0RYF8 G0S7T8 G0SDJ1 G0S9B5 G0S0Z3 G0RY45 G0S7Q0 G0S4P5 G0S0G9 G0SCH4 G0S6J7 G0RYN8 …
			organonitrogen compound biosynthetic process	5	GO:1901566	80	320	311	1981	1.59	2.63237e-06	5.58	G0SD68 G0RY17 G0SH61 G0S6B0 G0S0D7 G0S786 G0SAV4 G0SHG0 G0RY75 G0S8U5 G0S543 G0S1T8 G0SAU1 G0SFC3 G0S1J2 G0S5Q8 G0SFM5 G0RXW1 G0SGB5 G0S1Q8 G0S6I7 G0S7X5 G0SFN0 P0CU28 G0SHY6 G0SGU5 G0S101 G0RYJ1 G0SF50 G0RYP4 G0SAZ6 G0SCF0 G0RXS6 G0SHX4 G0S507 G0S9T7 G0S2X4 G0SGT3 G0S8F3 G0S027 G0SFE4 G0S0Z4 G0S4P8 G0SBZ6 G0S9T3 G0S5E7 G0RYF8 G0S7T8 G0SDJ1 G0S9B5 G0S0Z3 G0SBU0 G0SAP7 G0RY45 G0S7Q0 G0S4P5 G0S0G9 …
			macromolecule biosynthetic process	5	GO:0009059	74	289	311	1981	1.63	2.84159e-06	5.55	G0SD68 G0RY17 G0SH61 G0S6B0 G0S0D7 G0SAV4 G0S4J0 G0SHG0 G0RY75 G0S8U5 G0S9E0 G0S1T8 G0SAU1 G0SFC3 G0S1J2 G0SFM5 G0RXW1 G0SGB5 G0S6I7 G0S7Q3 G0S676 G0SD37 G0SFN0 P0CU28 G0SCU7 G0SHB3 G0SGU5 G0S101 G0SF50 G0RYP4 G0SAZ6 G0RXS6 G0SHX4 G0S507 G0SHF4 G0S9T7 G0S2X4 G0S6M3 G0S8F3 G0SFE4 G0S0Z4 G0S4P8 G0SBZ6 G0S9T3 G0S5E7 G0RYF8 G0S7T8 G0SDJ1 G0S9B5 G0S0Z3 G0RY45 G0S7Q0 G0S4P5 G0S0G9 G0SCH4 G0S6J7 G0RYN8 …
			chromosome organization	5	GO:0051276	13	28	311	1981	2.96	0.000498084	3.3	G0SCB7 G0S575 G0S676 G0SGH3 G0S6B9 G0S7G8 G0S8N4 G0SC17 G0SFA2 G0S9K3 G0S2F9 G0SBJ6 G0S5H7
			ATP biosynthetic process	12	GO:0006754	8	14	311	1981	3.64	0.00273174	2.56	G0SCM3 G0SCF0 G0RYC9 G0S5B0 G0SHR7 G0S027 G0SBU0 G0S1Q8
			purine nucleoside triphosphate biosynthetic process	10	GO:0009145	8	15	311	1981	3.4	0.00444487	2.35	G0SCM3 G0SCF0 G0RYC9 G0S5B0 G0SHR7 G0S027 G0SBU0 G0S1Q8
			purine ribonucleoside triphosphate biosynthetic process	11	GO:0009206	8	15	311	1981	3.4	0.00444487	2.35	G0SCM3 G0SCF0 G0RYC9 G0S5B0 G0SHR7 G0S027 G0SBU0 G0S1Q8
			ATP metabolic process	11	GO:0046034	12	32	311	1981	2.39	0.00676655	2.17	G0SCM3 G0SCF0 G0S1R4 G0RYC9 G0S5B0 G0SHR7 G0S027 G0SBU0 G0SC94 G0RYA1 G1DJA7 G0S1Q8
T55/T30	Up-regulated	Cellular Component	extracellular region	2	GO:0005576	21	25	119	946	6.68	5.76199e-15	14.24	G0SAF9 G0S2L6 G0SBA7 G0S349 G0SG06 G0RYX6 G0S408 G0SD43 G0S477 G0RZR9 G0SBZ2 G0S1X2 G0SC45 G0S6F6 G0S5P8 G0S434 G0SA22 G0S3N4 G0SBF1 G0S9D9 G0SBF9
		Molecular Function	polysaccharide binding	4	GO:0030247	20	23	413	2633	5.54	1.65664e-12	11.78	G0SAF9 G0S2L6 G0S349 G0SG06 G0RYX6 G0S408 G0SD43 G0S477 G0RZR9 G0SBZ2 G0SC45 G0S6F6 G0S5P8 G0S434 G0SA22 G0S3N4 G0RZA2 G0SBF1 G0S9D9 G0SBF9
			pattern binding	3	GO:0001871	20	23	413	2633	5.54	1.65664e-12	11.78	G0SAF9 G0S2L6 G0S349 G0SG06 G0RYX6 G0S408 G0SD43 G0S477 G0RZR9 G0SBZ2 G0SC45 G0S6F6 G0S5P8 G0S434 G0SA22 G0S3N4 G0RZA2 G0SBF1 G0S9D9 G0SBF9
			cellulose binding	5	GO:0030248	19	21	413	2633	5.77	1.9272e-12	11.72	G0SAF9 G0S2L6 G0S349 G0SG06 G0RYX6 G0S408 G0SD43 G0S477 G0RZR9 G0SBZ2 G0SC45 G0S6F6 G0S5P8 G0S434 G0SA22 G0S3N4 G0SBF1 G0S9D9 G0SBF9
			carbohydrate binding	3	GO:0030246	25	38	413	2633	4.19	2.91055e-11	10.54	G0SAF9 G0S2L6 G0S349 G0S346 G0SG06 G0SG42 G0RYX6 G0S408 G0SD43 G0S477 G0S0U0 G0RZR9 G0SBZ2 G0SC45 G0S6F6 G0SCY8 G0S5P8 G0S434 G0S3N4 G0SA22 G0S2Z5 G0RZA2 G0SBF1 G0S9D9 G0SBF9
			hydrolase activity, hydrolyzing O-glycosyl compounds	5	GO:0004553	36	79	413	2633	2.91	7.08137e-10	9.15	G0SAE6 G0S2L6 G0S349 G0RYX6 G0SD43 G0S0U0 G0RYT9 G0S1X2 G0SC45 G0S0W1 G0S5P8 G0S3N4 G0RZA2 G0SG40 G0SCM1 G0S9G3 G0SBF9 G0SCL8 G0SAF9 G0RY67 G0SG06 G0SG42 G0S408 G0S2A8 G0S477 G0SHK8 G0SBZ2 G0RZR9 G0S6F6 G0SB94 G0S404 G0S434 G0SA22 G0SBF1 G0S9D9 G0S9V7
			hydrolase activity, acting on glycosyl bonds	4	GO:0016798	37	84	413	2633	2.81	1.23693e-09	8.91	G0SAE6 G0S2L6 G0S349 G0RYX6 G0SD43 G0S0U0 G0RYT9 G0S1X2 G0SC45 G0S0W1 G0S5P8 G0S3N4 G0RZA2 G0SG40 G0SCM1 G0S9G3 G0SBF9 G0SCL8 G0SAF9 G0RY67 G0SG06 G0SG42 G0S408 G0S8T1 G0S2A8 G0S477 G0SHK8 G0SBZ2 G0RZR9 G0S6F6 G0SB94 G0S404 G0S434 G0SA22 G0SBF1 G0S9D9 G0S9V7
			unfolded protein binding	4	GO:0051082	14	21	413	2633	4.25	1.72784e-06	5.76	G0SGQ5 G0RXS5 G0S7A2 G0S5V3 G0SBR0 G0SGB3 G0S2X8 G0SH15 G0RZC0 G0S6B5 G0S2Z9 G0S3Q7 G0S918 G0SBH4
			enzyme regulator activity	3	GO:0030234	11	27	413	2633	2.6	0.00541737	2.27	G0S1P0 G0SD23 G0S8W2 G0SF70 G0SCV6 G0SAI0 G0SDL9 G0SH67 G0S912 G0S7N0 G0SF48
		Biological Process	carbohydrate metabolic process	4	GO:0005975	52	140	304	1981	2.42	1.16046e-10	9.94	G0SAE6 G0S2L6 G0S349 G0S346 G0RYX6 G0SD43 G0S0U0 G0RYT9 G0S1X2 G0S5Y8 G0SC45 G0S0W1 G0S5P8 G0S1F6 G0S3N4 G0RZA2 G0SG40 G0SCM1 G0S364 G0S9G3 G0SBF9 G0S0K2 G0S293 G0S7X8 G0SCL8 G0SAF9 G0RY67 G0SG06 G0SG42 G0SCL4 G0S408 G0S2A8 G0S477 G0S8K8 G0SHK8 G0SBZ2 G0RZR9 G0S5B8 G0S6F6 G0S404 G0SB94 G0SC30 G0SCY8 G0S434 G0SA22 G0S2Z5 G0S2N6 G0SBF1 G0S9D9 G0SDP4 G0SC13 G0S9V7
			protein folding	3	GO:0006457	17	37	304	1981	2.99	3.69419e-05	4.43	G0SGQ5 G0RXS5 G0SBR0 G0S4L1 G0SGB3 G0S2X8 G0RZC0 G0S918 G0S5V3 G0S7A2 G0RYB3 G0S9J9 G0SH15 G0S2Z9 G0S6B5 G0S3Q7 G0SBH4
			cellular amino acid biosynthetic process	9	GO:0008652	22	61	304	1981	2.35	0.000134466	3.87	G0SHG2 G0S6D4 G0SGW2 G0RZU9 G0S4K5 G0SDE5 G0SES1 G0SAX5 G0S522 G0S137 G0S3Q4 G0S0P7 G0S202 G0S892 G0S969 G0RZQ2 G0SE59 G0S1T1 G0S254 G0SET9 G0S988 G0SGJ1
			alpha-amino acid biosynthetic process	10	GO:1901607	17	50	304	1981	2.22	0.00209375	2.68	G0SHG2 G0SGW2 G0RZU9 G0SDE5 G0SAX5 G0S522 G0S137 G0S3Q4 G0S0P7 G0S969 G0RZQ2 G0S892 G0SE59 G0S1T1 G0S254 G0SET9 G0SGJ1
			small molecule biosynthetic process	5	GO:0044283	29	109	304	1981	1.73	0.00258917	2.59	G0SHG2 G0S6D4 G0SGW2 G0SA87 G0RZU9 G0S4K5 G0S5K8 G0SDE5 G0SES1 G0SAE5 G0SAX5 G0S522 G0S137 G0S3Q4 G0S0P7 G0S202 G0S892 G0S578 G0S969 G0RZQ2 G0SE59 G0S1T1 G0S254 G0SA12 G0SET9 G0S988 G0S343 G0SDP4 G0SGJ1
			cellular amino acid metabolic process	8	GO:0006520	34	135	304	1981	1.64	0.00265876	2.58	G0SHG2 G0SGW2 G0S5U9 G0RZU9 G0SAX5 G0S4E2 G0S892 G0RZQ2 G0SE59 G0S1T1 G0SET9 G0S988 G0S8X8 G0SC31 G0S300 G0S6D4 G0SFC0 G0S4K5 G0SES1 G0SDE5 G0S522 G0S137 G0S0P7 G0S3Q4 G0S202 G0SE72 G0S5G0 G0S969 G0S034 G0S2F5 G0S254 G0SE93 G0S7F6 G0SGJ1
			response to oxidative stress	4	GO:0006979	6	8	304	1981	4.89	0.0030513	2.52	G0SBM7 G0SG85 G0S830 G0SFS6 G0SD78 G0SGZ0
			organic acid biosynthetic process	6	GO:0016053	24	86	304	1981	1.82	0.00359516	2.44	G0SHG2 G0S6D4 G0SGW2 G0RZU9 G0S4K5 G0SDE5 G0SES1 G0SAX5 G0S522 G0S137 G0S3Q4 G0S0P7 G0S202 G0S892 G0S969 G0RZQ2 G0SE59 G0S1T1 G0S254 G0SA12 G0SET9 G0S988 G0S343 G0SGJ1
			carboxylic acid biosynthetic process	8	GO:0046394	24	86	304	1981	1.82	0.00359516	2.44	G0SHG2 G0S6D4 G0SGW2 G0RZU9 G0S4K5 G0SDE5 G0SES1 G0SAX5 G0S522 G0S137 G0S3Q4 G0S0P7 G0S202 G0S892 G0S969 G0RZQ2 G0SE59 G0S1T1 G0S254 G0SA12 G0SET9 G0S988 G0S343 G0SGJ1
			branched-chain amino acid metabolic process	9	GO:0009081	7	12	304	1981	3.8	0.00498618	2.3	G0S4K5 G0SE93 G0SAX5 G0S522 G0S3Q4 G0S1T1 G0SC31
			alpha-amino acid metabolic process	9	GO:1901605	19	73	304	1981	1.7	0.0224885	1.65	G0SHG2 G0SGW2 G0S5U9 G0RZU9 G0SDE5 G0SAX5 G0S522 G0S137 G0S3Q4 G0S0P7 G0SE72 G0S892 G0S969 G0RZQ2 G0SE59 G0S1T1 G0S254 G0SET9 G0SGJ1
			cellular aldehyde metabolic process	4	GO:0006081	6	12	304	1981	3.26	0.0254751	1.59	G0SHI2 G0SEZ8 G0S5Y8 G0SGE8 G0SF71 G0S1F6
			polysaccharide catabolic process	6	GO:0000272	4	5	304	1981	5.21	0.0278989	1.55	G0RZA2 G0S1X2 G0SD43 G0SAE6
			response to stress	3	GO:0006950	14	49	304	1981	1.86	0.0279769	1.55	G0SGQ5 G0SGR4 G0SG85 G0S0E8 G0S830 G0SFS6 G0S8W2 G0SA66 G0SH15 G0SBM7 G0RXV8 G0S3Q7 G0SD78 G0SGZ0
	Down-regulated	Cellular Component	ribosome	8	GO:0005840	61	109	158	946	3.35	2.11273e-23	22.68	G0SD68 G0SDS8 G0RY17 G0RYF8 G0SH61 G0S7T8 G0S6B0 G0S0D7 G0SDJ1 G0SAV4 G0S9B5 G0SBR7 G0SCE2 G0SHG0 G0S0Z3 G0S0D6 G0RY75 G0S084 G0SGH8 G0SEI0 G0S1R0 G0RY45 G0SFC3 G0S1J2 G0SG89 G0SHQ2 G0S0G9 G0S4Z9 G0RXW1 G0S8C4 G0S6I7 G0S6J7 G0SGX1 G0S379 G0SFN0 G0RY43 P0CU28 G0S1A6 G0RZ88 G0S6V4 G0RZD0 G0S101 G0S992 G0SFK8 G0S3M0 G0S871 G0SGG0 G0SGY1 G0SGT6 G0S507 G0S9T7 G0RZE9 G0SFU6 G0SF00 G0S0Z4 G0RYN9 G0SEI1 …
			ribonucleoprotein complex	3	GO:1990904	66	140	158	946	2.82	3.02869e-13	12.52	G0SD68 G0SDS8 G0RY17 G0SH61 G0S5V2 G0S6B0 G0S0D7 G0SAV4 G0S754 G0SHG0 G0RY75 G0SAJ9 G0SFC3 G0S1J2 G0SG89 G0RXW1 G0S8C4 G0S6I7 G0SFN0 P0CU28 G0S1A6 G0S1F7 G0S101 G0SFK8 G0SGT6 G0S507 G0S9T7 G0S4M2 G0S0Z4 G0S4P8 G0SBZ6 G0SCL3 G0RYF8 G0S7T8 G0SDJ1 G0S9B5 G0SBR7 G0S0Z3 G0SCE2 G0S0D6 G0SGH8 G0S084 G0SEI0 G0S1R0 G0RY45 G0SHQ2 G0S0G9 G0S4Z9 G0S6J7 G0SGX1 G0S379 G0RY43 G0S6V4 G0RZ88 G0RZD0 G0S992 G0S3M0 …
			intracellular ribonucleoprotein complex	6	GO:0030529	66	140	158	946	2.82	3.02869e-13	12.52	G0SD68 G0SDS8 G0RY17 G0SH61 G0S5V2 G0S6B0 G0S0D7 G0SAV4 G0S754 G0SHG0 G0RY75 G0SAJ9 G0SFC3 G0S1J2 G0SG89 G0RXW1 G0S8C4 G0S6I7 G0SFN0 P0CU28 G0S1A6 G0S1F7 G0S101 G0SFK8 G0SGT6 G0S507 G0S9T7 G0S4M2 G0S0Z4 G0S4P8 G0SBZ6 G0SCL3 G0RYF8 G0S7T8 G0SDJ1 G0S9B5 G0SBR7 G0S0Z3 G0SCE2 G0S0D6 G0SGH8 G0S084 G0SEI0 G0S1R0 G0RY45 G0SHQ2 G0S0G9 G0S4Z9 G0S6J7 G0SGX1 G0S379 G0RY43 G0S6V4 G0RZ88 G0RZD0 G0S992 G0S3M0 …
			cytoplasmic part	7	GO:0044444	80	279	158	946	1.72	1.27914e-09	8.89	G0SD68 G0SDS8 G0RY17 G0SH61 G0S5V2 G0S6B0 G0S0D7 G0SAV4 G0SHB1 G0SHG0 G0RY75 G0SAU1 G0S6J5 G0SFC3 G0S1J2 G0SG89 G0RXW1 G0S1Q8 G0S8C4 G0S6I7 G0SFN0 P0CU28 G0S1A6 G0RZN4 G0S6U7 G0S3F1 G0S101 G0SFK8 G0SGS2 G0RXS6 G0SGT6 G0S507 G0S8H4 G0S9T7 G0SBP8 G0S0Z4 G0S741 G0S4P8 G0SBZ6 G0SCL3 G0RYF8 G0S7T8 G0SDJ1 G0S9B5 G0SBR7 G0S0Z3 G0SCE2 G0S0D6 G0SGH8 G0S084 G0SEI0 G0S1R0 G0RY45 G0SHV0 G0SHQ2 G0S0G9 G0S4Z9 …
			non-membrane-bounded organelle	3	GO:0043228	68	173	158	946	2.35	1.692e-07	6.77	G0SD68 G0SDS8 G0RY17 G0SH61 G0S6B0 G0S0D7 G0SAV4 G0SHG0 G0RY75 G0S1Y1 G0SFC3 G0S1J2 G0SC91 G0SG89 G0S2F9 G0RXW1 G0S8C4 G0S6I7 G0S676 G0SFN0 P0CU28 G0S1A6 G0S101 G0SFK8 G0SGT6 G0S507 G0RYB2 G0S9T7 G0S0Z4 G0S4P8 G0SBZ6 G0SCL3 G0S8E7 G0RYF8 G0S7T8 G0S6B9 G0SDJ1 G0S9B5 G0SBR7 G0S0Z3 G0SCE2 G0S0D6 G0SGH8 G0S084 G0SEI0 G0S1R0 G0RY45 G0SHQ2 G0S0G9 G0S4Z9 G0S6J7 G0SGX1 G0S379 G0RY43 G0S6V4 G0RZ88 G0RZD0 …
			intracellular non-membrane-bounded organelle	7	GO:0043232	68	173	158	946	2.35	1.692e-07	6.77	G0SD68 G0SDS8 G0RY17 G0SH61 G0S6B0 G0S0D7 G0SAV4 G0SHG0 G0RY75 G0S1Y1 G0SFC3 G0S1J2 G0SC91 G0SG89 G0S2F9 G0RXW1 G0S8C4 G0S6I7 G0S676 G0SFN0 P0CU28 G0S1A6 G0S101 G0SFK8 G0SGT6 G0S507 G0RYB2 G0S9T7 G0S0Z4 G0S4P8 G0SBZ6 G0SCL3 G0S8E7 G0RYF8 G0S7T8 G0S6B9 G0SDJ1 G0S9B5 G0SBR7 G0S0Z3 G0SCE2 G0S0D6 G0SGH8 G0S084 G0SEI0 G0S1R0 G0RY45 G0SHQ2 G0S0G9 G0S4Z9 G0S6J7 G0SGX1 G0S379 G0RY43 G0S6V4 G0RZ88 G0RZD0 …
			ribosomal subunit	9	GO:0044391	13	22	158	946	3.54	4.19305e-05	4.38	G0RY17 G0SH61 G0S379 G0SAV4 G0S0G9 G0SFU6 G0S0Z4 G0S4Z9 G0RYN9 G0S3M0 G0S084 G0SGY1 G0S6I7
			large ribosomal subunit	10	GO:0015934	7	10	158	946	4.19	0.00224324	2.65	G0S0G9 G0SFU6 G0SH61 G0S4Z9 G0RYN9 G0S3M0 G0SGY1
		Molecular Function	structural constituent of ribosome	3	GO:0003735	61	107	437	2633	3.43	1.40933e-21	20.85	G0SD68 G0SDS8 G0RY17 G0RYF8 G0SH61 G0S7T8 G0S6B0 G0S0D7 G0SDJ1 G0SAV4 G0S9B5 G0SBR7 G0SCE2 G0SHG0 G0S0Z3 G0S0D6 G0RY75 G0S084 G0SGH8 G0SEI0 G0S1R0 G0RY45 G0SFC3 G0S1J2 G0SG89 G0SHQ2 G0S0G9 G0S4Z9 G0RXW1 G0S8C4 G0S6I7 G0S6J7 G0SGX1 G0S379 G0SFN0 G0RY43 P0CU28 G0S1A6 G0RZ88 G0S6V4 G0RZD0 G0S101 G0S992 G0SFK8 G0S3M0 G0S871 G0SGG0 G0SGY1 G0SGT6 G0S507 G0S9T7 G0RZE9 G0SFU6 G0SF00 G0S0Z4 G0RYN9 G0SEI1 …
			structural molecule activity	2	GO:0005198	62	119	437	2633	3.14	3.0236e-19	18.52	G0SD68 G0SDS8 G0RY17 G0RYF8 G0SH61 G0S7T8 G0S6B0 G0S0D7 G0SDJ1 G0SAV4 G0S9B5 G0SBR7 G0SCE2 G0SHG0 G0S0Z3 G0S0D6 G0RY75 G0S084 G0SGH8 G0SEI0 G0S1Y1 G0S1R0 G0RY45 G0SFC3 G0S1J2 G0SG89 G0SHQ2 G0S0G9 G0S4Z9 G0RXW1 G0S8C4 G0S6I7 G0S6J7 G0SGX1 G0S379 G0SFN0 G0RY43 P0CU28 G0S1A6 G0RZ88 G0S6V4 G0RZD0 G0S101 G0S992 G0SFK8 G0S3M0 G0S871 G0SGG0 G0SGY1 G0SGT6 G0S507 G0S9T7 G0RZE9 G0SFU6 G0SF00 G0S0Z4 G0RYN9 …
			flavin adenine dinucleotide binding	6	GO:0050660	16	49	437	2633	1.97	0.0100983	2	G0S7P3 G0S0L4 G0S7S4 G0SAW6 G0S7P9 G0S3C0 G0SC68 G0SEM1 G0S3E2 G0S9V1 G0S261 G0S1E5 G0S2B8 G0S648 G0SH80 G0S2V2
			serine-type peptidase activity	6	GO:0008236	10	25	437	2633	2.41	0.0146426	1.83	G0SHR4 G0SCB7 G0SFE3 G0S6J5 G0SEC5 G0SH21 G0SAU7 G0SHU5 G0S9E9 G0RZZ4
			serine hydrolase activity	4	GO:0017171	10	25	437	2633	2.41	0.0146426	1.83	G0SHR4 G0SCB7 G0SFE3 G0S6J5 G0SEC5 G0SH21 G0SAU7 G0SHU5 G0S9E9 G0RZZ4
			ribonucleoprotein complex binding	4	GO:0043021	5	8	437	2633	3.77	0.0297729	1.53	G0S8G5 G0S1L2 G0S5V2 G0S270 G0S683
			carboxypeptidase activity	7	GO:0004180	4	5	437	2633	4.82	0.0347287	1.46	G0SFE3 G0S6J5 G0SEC5 G0S2Y4
			translation factor activity, RNA binding	6	GO:0008135	11	33	437	2633	2.01	0.0354724	1.45	G0S5E7 G0RZK2 G0SAU1 G0RXS6 G0S8G5 G0S1L2 G0S4P5 G0RZN4 G0S6U7 G0SBP8 G0S3T4
		Biological Process	translation	8	GO:0006412	72	164	348	1981	2.5	7.3697e-10	9.13	G0SD68 G0SDS8 G0RY17 G0S1S7 G0SH61 G0S6M0 G0S6B0 G0S0D7 G0SAV4 G0SHG0 G0RY75 G0SAU1 G0SFC3 G0S1J2 G0SG89 G0RXW1 G0S8C4 G0S6I7 G0S8G5 G0SFN0 P0CU28 G0S1A6 G0S101 G0SFK8 G0RXS6 G0SGT6 G0S507 G0S9T7 G0S810 G0S0Z4 G0S4P8 G0SCL3 G0SBZ6 G0RYF8 G0RZK2 G0S5E7 G0S7T8 G0SDJ1 G0S9B5 G0SBR7 G0S0Z3 G0SCE2 G0S0D6 G0SGH8 G0S084 G0SEI0 G0S1R0 G0RY45 G0S4P5 G0SHQ2 G0S0G9 G0S4Z9 G0S6J7 G0SGX1 G0S379 G0RY43 G0S6V4 …
			peptide biosynthetic process	7	GO:0043043	72	166	348	1981	2.47	1.1894e-09	8.92	G0SD68 G0SDS8 G0RY17 G0S1S7 G0SH61 G0S6M0 G0S6B0 G0S0D7 G0SAV4 G0SHG0 G0RY75 G0SAU1 G0SFC3 G0S1J2 G0SG89 G0RXW1 G0S8C4 G0S6I7 G0S8G5 G0SFN0 P0CU28 G0S1A6 G0S101 G0SFK8 G0RXS6 G0SGT6 G0S507 G0S9T7 G0S810 G0S0Z4 G0S4P8 G0SCL3 G0SBZ6 G0RYF8 G0RZK2 G0S5E7 G0S7T8 G0SDJ1 G0S9B5 G0SBR7 G0S0Z3 G0SCE2 G0S0D6 G0SGH8 G0S084 G0SEI0 G0S1R0 G0RY45 G0S4P5 G0SHQ2 G0S0G9 G0S4Z9 G0S6J7 G0SGX1 G0S379 G0RY43 G0S6V4 …
			amide biosynthetic process	6	GO:0043604	75	178	348	1981	2.4	1.9633e-09	8.71	G0SD68 G0SDS8 G0RY17 G0S1S7 G0SH61 G0S6M0 G0S6B0 G0S0D7 G0SAV4 G0SHG0 G0RY75 G0S4J3 G0SAU1 G0SFC3 G0S1J2 G0SG89 G0RXW1 G0S8C4 G0S6I7 G0S8G5 G0SFN0 P0CU28 G0S1A6 G0S101 G0SFK8 G0RXS6 G0SGT6 G0S341 G0S507 G0S9T7 G0S810 G0S0Z4 G0S4P8 G0SCL3 G0SBZ6 G0S5E7 G0RYF8 G0RZK2 G0S7T8 G0SDJ1 G0S9B5 G0SBR7 G0S9H4 G0S0Z3 G0SCE2 G0S0D6 G0SGH8 G0S084 G0SEI0 G0S1R0 G0RY45 G0S4P5 G0SHQ2 G0S0G9 G0S4Z9 G0S6J7 G0SGX1 …
			protein metabolic process	5	GO:0019538	116	413	348	1981	1.6	2.07007e-09	8.68	G0SD68 G0SDS8 G0RY17 G0SFE3 G0S1S7 G0SH61 G0S1W8 G0S6M0 G0S6B0 G0S0D7 G0SAV4 G0SHG0 G0RY75 G0S9E9 G0SHR4 G0SGN4 G0SAU1 G0S6J5 G0RY83 G0SFC3 G0S1J2 G0SEC5 G0SC91 G0SG89 G0SHT9 G0SC15 G0SAU7 G0RXW1 G0SHU0 G0S8C4 G0S6I7 G0S8G5 G0SAC8 G0SD40 G0S676 G0S2Y4 G0SFN0 P0CU28 G0S1A6 G0S0Y9 G0S101 G0SFK8 G0S4S4 G0SCM6 G0RXS6 G0SGT6 G0SA62 G0S507 G0S9T7 G0SDL8 G0SDV7 G0S6J3 G0S810 G0S0Z4 G0SBZ8 G0S4P8 G0SBZ6 …
			peptide metabolic process	6	GO:0006518	72	173	348	1981	2.37	5.8656e-09	8.23	G0SD68 G0SDS8 G0RY17 G0S1S7 G0SH61 G0S6M0 G0S6B0 G0S0D7 G0SAV4 G0SHG0 G0RY75 G0SAU1 G0SFC3 G0S1J2 G0SG89 G0RXW1 G0S8C4 G0S6I7 G0S8G5 G0SFN0 P0CU28 G0S1A6 G0S101 G0SFK8 G0RXS6 G0SGT6 G0S507 G0S9T7 G0S810 G0S0Z4 G0S4P8 G0SCL3 G0SBZ6 G0RYF8 G0RZK2 G0S5E7 G0S7T8 G0SDJ1 G0S9B5 G0SBR7 G0S0Z3 G0SCE2 G0S0D6 G0SGH8 G0S084 G0SEI0 G0S1R0 G0RY45 G0S4P5 G0SHQ2 G0S0G9 G0S4Z9 G0S6J7 G0SGX1 G0S379 G0RY43 G0S6V4 …
			cellular amide metabolic process	5	GO:0043603	75	190	348	1981	2.25	2.4302e-08	7.61	G0SD68 G0SDS8 G0RY17 G0S1S7 G0SH61 G0S6M0 G0S6B0 G0S0D7 G0SAV4 G0SHG0 G0RY75 G0S4J3 G0SAU1 G0SFC3 G0S1J2 G0SG89 G0RXW1 G0S8C4 G0S6I7 G0S8G5 G0SFN0 P0CU28 G0S1A6 G0S101 G0SFK8 G0RXS6 G0SGT6 G0S341 G0S507 G0S9T7 G0S810 G0S0Z4 G0S4P8 G0SCL3 G0SBZ6 G0S5E7 G0RYF8 G0RZK2 G0S7T8 G0SDJ1 G0S9B5 G0SBR7 G0S9H4 G0S0Z3 G0SCE2 G0S0D6 G0SGH8 G0S084 G0SEI0 G0S1R0 G0RY45 G0S4P5 G0SHQ2 G0S0G9 G0S4Z9 G0S6J7 G0SGX1 …
			cellular protein metabolic process	6	GO:0044267	97	355	348	1981	1.56	4.28598e-07	6.37	G0SD68 G0SDS8 G0RY17 G0S1S7 G0SH61 G0S1W8 G0S6M0 G0S6B0 G0S0D7 G0SAV4 G0SHG0 G0RY75 G0SAU1 G0RY83 G0SFC3 G0S1J2 G0SC91 G0SG89 G0SHT9 G0RXW1 G0SHU0 G0S8C4 G0S6I7 G0S8G5 G0SAC8 G0SD40 G0S676 G0SFN0 P0CU28 G0S1A6 G0S0Y9 G0S101 G0SFK8 G0S4S4 G0SCM6 G0RXS6 G0SGT6 G0SA62 G0S507 G0S9T7 G0SDV7 G0S6J3 G0S810 G0S0Z4 G0SBZ8 G0S4P8 G0SCL3 G0SBZ6 G0S5E7 G0SCB7 G0RYF8 G0RZK2 G0S7T8 G0SDJ1 G0S9B5 G0S6P6 G0SBR7 …
			organonitrogen compound biosynthetic process	5	GO:1901566	86	320	348	1981	1.53	5.86325e-06	5.23	G0SD68 G0SDS8 G0RY17 G0S1S7 G0SH61 G0S6M0 G0S6B0 G0S0D7 G0SAV4 G0SHG0 G0RY75 G0S543 G0S4J3 G0SAU1 G0SFC3 G0S1J2 G0SG89 G0S5Q8 G0RXW1 G0S1Q8 G0S8C4 G0S6I7 G0S8G5 G0SFN0 P0CU28 G0S1A6 G0SG27 G0S101 G0RYJ1 G0SFK8 G0RXS6 G0SGT6 G0S341 G0S507 G0S9T7 G0S509 G0S810 G0S0Z4 G0SBI1 G0S4P8 G0SCL3 G0SBZ6 G0SEP7 G0S3U1 G0S5E7 G0RYF8 G0RZK2 G0S7T8 G0SDJ1 G0S9B5 G0SED9 G0SBR7 G0S9H4 G0S0Z3 G0SCE2 G0S0D6 G0SGH8 …
			cellular macromolecule biosynthetic process	6	GO:0034645	78	287	348	1981	1.55	1.24533e-05	4.9	G0SD68 G0SDS8 G0RY17 G0S1S7 G0SH61 G0S6M0 G0S6B0 G0S0D7 G0SAV4 G0SHG0 G0RY75 G0SAU1 G0SFC3 G0S1J2 G0SG89 G0RXW1 G0RYC8 G0SHU0 G0S8C4 G0S6I7 G0S8G5 G0SD40 G0S676 G0SFN0 P0CU28 G0S1A6 G0SHB3 G0S101 G0SFK8 G0RXS6 G0SGT6 G0S507 G0S9T7 G0S810 G0S0Z4 G0S4P8 G0SCL3 G0SBZ6 G0S5E7 G0RYF8 G0RZK2 G0S7T8 G0SDJ1 G0S9B5 G0SBR7 G0S0Z3 G0SCE2 G0S0D6 G0SGH8 G0S084 G0SEI0 G0S1R0 G0RY45 G0S4P5 G0SHQ2 G0S0G9 G0S4Z9 …
			macromolecule biosynthetic process	5	GO:0009059	78	289	348	1981	1.54	1.65467e-05	4.78	G0SD68 G0SDS8 G0RY17 G0S1S7 G0SH61 G0S6M0 G0S6B0 G0S0D7 G0SAV4 G0SHG0 G0RY75 G0SAU1 G0SFC3 G0S1J2 G0SG89 G0RXW1 G0RYC8 G0SHU0 G0S8C4 G0S6I7 G0S8G5 G0SD40 G0S676 G0SFN0 P0CU28 G0S1A6 G0SHB3 G0S101 G0SFK8 G0RXS6 G0SGT6 G0S507 G0S9T7 G0S810 G0S0Z4 G0S4P8 G0SCL3 G0SBZ6 G0S5E7 G0RYF8 G0RZK2 G0S7T8 G0SDJ1 G0S9B5 G0SBR7 G0S0Z3 G0SCE2 G0S0D6 G0SGH8 G0S084 G0SEI0 G0S1R0 G0RY45 G0S4P5 G0SHQ2 G0S0G9 G0S4Z9 …
			nitrogen compound transport	5	GO:0071705	5	8	348	1981	3.56	0.035958	1.44	G0RYT3 G0RZ58 G0SE47 G0S7F3 G0S3L2
