# Supplementary material for: Novel Proteome and N-Glycoproteome of the Thermophilic Fungus Chaetomium thermophilum in Response to High Temperature
Source: Front Microbiol. 2021 Jun 7;12:644984. doi: 10.3389/fmicb.2021.644984 (PMC8216556; doi:10.3389/fmicb.2021.644984)
Supplement: Supplementary Table 1 — List of proteins identified and quantified by the TMT analysis in the experiment. [file Data_Sheet_1.ZIP › Supplementary Table S6.xlsx]

## Sheet: Sheet1
Table S6 KEGG pathway of differently expressed proteins.
		KEGG pathway	Mapping	Background	All Mapping	All Background	Fold enrichment	Fisher's exact test p value	-log10(p value)	Related proteins
T50/T30	Up-regulated	sce01210 2-Oxocarboxylic acid metabolism	9	25	152	1212	2.87	0.00810289	2.09	G0SBX6 G0SGW2 G0S5H4 G0SHD0 G0SE79 G0S4K5 G0S522 G0S3Q4 G0S8Z8
		sce00190 Oxidative phosphorylation	11	42	152	1212	2.09	0.0282784	1.55	G0SEF3 G0RYM7 G0SFW7 G1DJA1 G0SES2 G0S7E0 G0S7J7 G0S103 G0RZE0 G0SAP7 G1DJA5
		sce00300 Lysine biosynthesis	5	11	152	1212	3.62	0.0378226	1.42	G0SE79 G0SBX6 G0SHD0 G0SGW2 G0S8X8
	Down-regulated	sce00513 Various types of N-glycan biosynthesis	6	15	154	1212	3.15	0.0313688	1.5	G0S2A6 G0RYL4 G0S0D7 G0SEV2 G0RZW6 G0SCP0
T55/T50	Up-regulated	sce01130 Biosynthesis of antibiotics	27	162	113	1212	1.79	0.0019591	2.71	G0SGG9 G0S8M0 G0S6D4 G0RYU3 G0S6S9 G0S045 G0SB10 G0RXY6 G0SGN2 G0SG90 G0SCL4 G0SES1 G0SAX5 G0SCG9 G0SB67 G0S969 G0S892 G0S5Y8 G0S034 G0S1V6 G0S6V7 G0S988 G0S120 G0S2N6 G0SDQ6 G0SH82 G0SDP4
		sce00920 Sulfur metabolism	6	12	113	1212	5.36	0.00288054	2.54	G0S3N1 G0S892 G0S120 G0S034 G0S138 G0SEQ6
		sce01230 Biosynthesis of amino acids	16	89	113	1212	1.93	0.0127528	1.89	G0S969 G0RZQ2 G0S8M0 G0S6D4 G0S034 G0SE59 G0S6S9 G0S045 G0S988 G0RXY6 G0S2N6 G0SES1 G0SAX5 G0SB67 G0SE72 G0SGJ1
		sce01110 Biosynthesis of secondary metabolites	29	204	113	1212	1.52	0.0135447	1.87	G0SDI8 G0SGG9 G0S8M0 G0S6D4 G0RYU3 G0S6S9 G0S045 G0SB10 G0RXY6 G0SG90 G0SCL4 G0SES1 G0SC59 G0SAX5 G0SCG9 G0SB67 G0SE72 G0S892 G0S5Y8 G0S034 G0S1V6 G0S6V7 G0SA12 G0S988 G0S2N6 G0SDQ6 G0SH82 G0S542 G0SGJ1
		sce04141 Protein processing in endoplasmic reticulum	11	53	113	1212	2.23	0.0194028	1.71	G0SGQ5 G0SEH1 G0RYP6 G0S5B2 G0S2B7 G0SC20 G0SG42 G0SCT2 G0SBH4 G0SE16 G0RYC4
		sce00220 Arginine biosynthesis	5	13	113	1212	4.13	0.0256433	1.59	G0RZQ2 G0SE59 G0S7F6 G0S045 G0SB67
		sce00400 Phenylalanine, tyrosine and tryptophan biosynthesis	5	14	113	1212	3.83	0.0333973	1.48	G0S988 G0S8M0 G0S6D4 G0SES1 G0S6V7
		sce03018 RNA degradation	8	36	113	1212	2.38	0.0415906	1.38	G0S755 G0RYB3 G0S8U0 G0S5I2 G0S0Y4 G0SA71 G0S5H2 G0RZN3
	Down-regulated	sce03010 Ribosome	43	91	168	1212	3.41	5.42899e-14	13.27	G0SD68 G0RY17 G0SH61 G0S6B0 G0S7T8 G0SAV4 G0S9B5 G0S0Z3 G0RY75 G0S8U5 G0RY45 G0S1T8 G0SAJ9 G0SFC3 G0S7Q0 G0SFM5 G0RXW1 G0S6I7 G0S6J7 G0S1P9 G0SEG2 G0SGX1 G0SBN1 G0SFN0 G0RY43 P0CU28 G0S2Y0 G0RZ88 G0RZD0 G0S101 G0S992 G0S1H9 G0SGY1 G0SFL0 G0S507 G0S2X4 G0SFU6 G0SF00 G0S0Z4 G0RYN9 G0SEI1 G0S4P8 G0SBZ6
T55/T30	Up-regulated	sce01100 Metabolic pathways	91	476	153	1212	1.51	8.61583e-08	7.06	G0SGG9 G0SGW2 G0S7K1 G0SFY8 G0S5U9 G0SE79 G0SAX5 G0SEQ6 G0SHJ0 G0S892 G0RZQ2 G0S5Y8 G0SC85 G1DJA1 G0S776 G0S1F6 G0S988 G0S343 G0S493 G0SGL2 G0SDQ6 G0S7C8 G0S8X8 G0RZ00 G0SDI8 G0S1D4 G0S0K2 G0S7X8 G0S4K5 G0SG90 G0SCL4 G0SG42 G0SAE5 G0S522 G0S3Q4 G0SE72 G0S202 G0SBY9 G0S168 G0S7W7 G0S034 G0SA73 G0SFW7 G0SCY8 G0SDA8 G0SA12 G0S9L9 G0SDP4 G0S103 G0S6R2 G0SA87 G0SAW7 G0SB10 G0RZ61 G0S3M1 G0SGN2 G0S6Z8 …
		sce01230 Biosynthesis of amino acids	26	89	153	1212	2.31	3.19436e-05	4.5	G0S6D4 G0SGW2 G0S7X8 G0S4K5 G0SE79 G0SES1 G0SDE5 G0SAX5 G0S522 G0S137 G0S3Q4 G0SE72 G0S202 G0RZQ2 G0S969 G0S034 G0SE59 G0S254 G0S1T1 G0S1F6 G0SET9 G0S988 G0S2N6 G0S8X8 G0SGJ1 G0S8Z8
		sce01110 Biosynthesis of secondary metabolites	42	204	153	1212	1.63	0.000494155	3.31	G0SGG9 G0SGW2 G0SA87 G0SB10 G0SEZ8 G0SAX5 G0SHJ0 G0S892 G0S5Y8 G0S5A1 G0S1T1 G0S1F6 G0SET9 G0S988 G0S343 G0SDQ6 G0S8X8 G0RZ00 G0SDI8 G0S0K2 G0S6D4 G0RYU3 G0S7X8 G0S4K5 G0SG90 G0SCL4 G0SES1 G0SDE5 G0S522 G0SAE5 G0S3Q4 G0S202 G0SE72 G0S168 G0S034 G0SA73 G0SCY8 G0S254 G0SA12 G0S2N6 G0RY10 G0SGJ1
		sce01130 Biosynthesis of antibiotics	35	162	153	1212	1.71	0.000746486	3.13	G0SGG9 G0SGW2 G0SB10 G0SE79 G0SEZ8 G0SGN2 G0SAX5 G0S892 G0S5Y8 G0S5A1 G0S1T1 G0S1F6 G0S988 G0S343 G0SDQ6 G0S8X8 G0S0K2 G0S6D4 G0RYU3 G0S7X8 G0S4K5 G0SG90 G0SCL4 G0SDE5 G0SES1 G0S137 G0S202 G0S969 G0S168 G0S034 G0SCY8 G0S254 G0S8G1 G0S2N6 G0SDP4
		sce00920 Sulfur metabolism	6	12	153	1212	3.96	0.0110298	1.96	G0S3N1 G0S892 G0S034 G0S138 G0SEQ6 G0SAW7
		sce01210 2-Oxocarboxylic acid metabolism	8	25	153	1212	2.53	0.0287155	1.54	G0S969 G0SGW2 G0S1T1 G0SE79 G0S4K5 G0S522 G0S3Q4 G0S8Z8
		sce00300 Lysine biosynthesis	5	11	153	1212	3.6	0.0386517	1.41	G0SE79 G0S969 G0SGW2 G0S8X8 G0S1T1
	Down-regulated	sce03010 Ribosome	57	91	184	1212	4.13	9.80632e-27	26.01	G0SD68 G0RY17 G0SDS8 G0SH61 G0S6B0 G0S7T8 G0SAV4 G0S9B5 G0SBR7 G0SCE2 G0S0Z3 G0S0D6 G0RY75 G0S084 G0SGH8 G0SEI0 G0S1R0 G0RY45 G0SAJ9 G0SFC3 G0SHQ2 G0S4Z9 G0RXW1 G0S8C4 G0S6I7 G0S1P9 G0S6J7 G0S379 G0SGX1 G0SFN0 G0RY43 P0CU28 G0RZ88 G0S1A6 G0S6V4 G0RZD0 G0S1Y9 G0S101 G0S992 G0SFK8 G0S1H9 G0S871 G0SGG0 G0SGY1 G0SFL0 G0SGT6 G0S507 G0RZE9 G0SFU6 G0SF00 G0S0Z4 G0RYN9 G0SEI1 G0S4P8 G0RZM9 G0SCL3 G0SBZ6
