# Supplementary material for: Novel Proteome and N-Glycoproteome of the Thermophilic Fungus Chaetomium thermophilum in Response to High Temperature
Source: Front Microbiol. 2021 Jun 7;12:644984. doi: 10.3389/fmicb.2021.644984 (PMC8216556; doi:10.3389/fmicb.2021.644984)
Supplement: Supplementary Table 1 — List of proteins identified and quantified by the TMT analysis in the experiment. [file Data_Sheet_1.ZIP › Supplementary Table S7.xls]

## Sheet: Sheet1
Table S7 Proteins data of venn diagrams in proteome.
Up-regulated proteins
T50/T30	T55/T50	T55/T30	protein ID
√	×	×	G0RXS0 G0RXV1 G0RXW0 G0RXW1 G0RXX8 G0RY14 G0RY59 G0RY75 G0RYC3 G0RYE6 G0RYG3 G0RYJ6 G0RYM7 G0RYT5 G0RYU4 G0RYY7 G0RZ03 G0RZ20 G0RZ40 G0RZ54 G0RZ72 G0RZA3 G0RZC2 G0RZD0 G0RZD6 G0RZI0 G0RZI5 G0RZI8 G0RZM5 G0RZM7 G0RZP6 G0RZQ1 G0RZS2 G0RZV2 G0RZV3 G0RZW0 G0RZW3 G0RZY2 G0S064 G0S0B0 G0S0B8 G0S0B9 G0S0C4 G0S0C7 G0S0E3 G0S0F5 G0S0G9 G0S0H7 G0S0M7 G0S0R1 G0S0S6 G0S0U9 G0S0V5 G0S0Y8 G0S0Z6 G0S113 G0S119 …
√	√	×
×	√	×	G0RXR7 G0RXU2 G0RXY6 G0RY69 G0RY82 G0RY88 G0RYF5 G0RYP7 G0RYQ7 G0RYS4 G0RYW8 G0RYY9 G0RZ39 G0RZ50 G0RZA0 G0RZC8 G0RZD8 G0RZE6 G0RZN3 G0RZN8 G0RZP1 G0RZR0 G0S023 G0S045 G0S095 G0S0H2 G0S0L1 G0S0R7 G0S0V1 G0S120 G0S178 G0S194 G0S1F0 G0S1F4 G0S1P4 G0S1V6 G0S1W4 G0S253 G0S278 G0S2G6 G0S2G7 G0S2J4 G0S2R5 G0S365 G0S3F9 G0S3H4 G0S3H7 G0S3J8 G0S3L4 G0S3P3 G0S3Q3 G0S3S5 G0S3V8 G0S3W2 G0S4A5 G0S4E0 G0S4Q0 …
√	×	√	G0RXT4 G0RXV7 G0RY10 G0RY31 G0RY32 G0RY44 G0RYM9 G0RYQ1 G0RYT1 G0RYT9 G0RYX1 G0RYX6 G0RYZ5 G0RZ00 G0RZ71 G0RZA2 G0RZB7 G0RZD1 G0RZE0 G0RZE1 G0RZF8 G0RZG2 G0RZI4 G0RZQ7 G0RZQ8 G0RZR9 G0RZT0 G0RZT1 G0RZT7 G0RZV9 G0S0D4 G0S0H4 G0S0K2 G0S0Q1 G0S0S4 G0S0U0 G0S0U6 G0S0V9 G0S0W1 G0S0W3 G0S0Z8 G0S103 G0S110 G0S147 G0S168 G0S184 G0S1D4 G0S1G8 G0S1L6 G0S1M7 G0S1N2 G0S1P0 G0S1U8 G0S1W9 G0S1X2 G0S1Z9 G0S202 …
√	√	√	G0RXT1 G0RXY4 G0RY65 G0RYB3 G0RYG2 G0RYK5 G0RYU3 G0RZU9 G0S020 G0S0C3 G0S0W5 G0S0X3 G0S0Y4 G0S138 G0S1E4 G0S2B7 G0S2H2 G0S2K6 G0S2Q4 G0S2R7 G0S339 G0S388 G0S3S1 G0S408 G0S434 G0S4G2 G0S4H7 G0S4L1 G0S4W7 G0S548 G0S5P8 G0S678 G0S6X6 G0S781 G0S7K2 G0S7W5 G0S892 G0S8C8 G0S8K4 G0S8M1 G0S8R0 G0S8W2 G0S949 G0S9D9 G0S9J9 G0S9R2 G0SA12 G0SAA7 G0SAF2 G0SAI7 G0SAR3 G0SAT2 G0SB71 G0SBF9 G0SBX0 G0SBY8 G0SC02 …
×	√	√	G0RXS5 G0RXV8 G0RXW6 G0RXX0 G0RY08 G0RY71 G0RYA0 G0RYA8 G0RYB1 G0RYB7 G0RYC4 G0RYL7 G0RYP2 G0RYP6 G0RYV3 G0RYX5 G0RZ61 G0RZ93 G0RZC0 G0RZG7 G0RZJ0 G0RZL7 G0RZP5 G0RZQ2 G0RZQ3 G0RZX2 G0S017 G0S034 G0S080 G0S0E8 G0S0M1 G0S0P7 G0S0T9 G0S0W4 G0S112 G0S149 G0S1C3 G0S1E0 G0S1F8 G0S1G3 G0S291 G0S293 G0S2N0 G0S2N2 G0S2N6 G0S2Q0 G0S2X8 G0S2Y3 G0S2Z5 G0S2Z9 G0S331 G0S337 G0S346 G0S347 G0S391 G0S3A4 G0S3A8 …
×	×	√	G0RXV4 G0RXV9 G0RY13 G0RY27 G0RY67 G0RYE9 G0RYH1 G0RYJ7 G0RYK2 G0RYP0 G0RYP3 G0RYX4 G0RZ87 G0RZU2 G0S002 G0S038 G0S049 G0S065 G0S073 G0S0B4 G0S0G4 G0S0N9 G0S0T7 G0S0X4 G0S0X8 G0S0Y7 G0S127 G0S137 G0S154 G0S183 G0S190 G0S1B3 G0S1E7 G0S1F6 G0S1K5 G0S1T1 G0S279 G0S2C2 G0S2F6 G0S2G9 G0S2H9 G0S2K8 G0S300 G0S360 G0S361 G0S3B0 G0S3K9 G0S3Q7 G0S3V9 G0S3W3 G0S413 G0S415 G0S4C1 G0S4K2 G0S4P6 G0S4Q9 G0S527 …
Down-regulated proteins
T50/T30	T55/T50	T55/T30	protein ID
√	×	×	G0RXR7 G0RXU9 G0RXY6 G0RXZ3 G0RY20 G0RY36 G0RY69 G0RY88 G0RYJ0 G0RYP7 G0RYQ7 G0RYU7 G0RYV2 G0RYW8 G0RYY5 G0RZ45 G0RZ50 G0RZ51 G0RZ65 G0RZA0 G0RZA5 G0RZC8 G0RZD8 G0RZF0 G0RZF5 G0RZH2 G0RZH4 G0RZH6 G0RZL1 G0RZQ2 G0RZW6 G0S023 G0S036 G0S090 G0S095 G0S0L1 G0S0L9 G0S0R0 G0S156 G0S178 G0S181 G0S1C3 G0S1F4 G0S1F8 G0S1G5 G0S1J1 G0S1L5 G0S1P4 G0S1P8 G0S1S4 G0S1V3 G0S1V6 G0S1Z0 G0S1Z1 G0S278 G0S282 G0S286 …
√	√	×
×	√	×	G0RXU4 G0RXV1 G0RXW0 G0RXX8 G0RXY2 G0RY10 G0RY14 G0RY59 G0RY98 G0RYA1 G0RYA5 G0RYC3 G0RYC9 G0RYF2 G0RYG3 G0RYH6 G0RYJ6 G0RYL5 G0RYN8 G0RYP4 G0RYR6 G0RYT9 G0RYX1 G0RZ03 G0RZ20 G0RZ40 G0RZ54 G0RZ64 G0RZ72 G0RZA3 G0RZC2 G0RZD6 G0RZI0 G0RZI5 G0RZI8 G0RZK6 G0RZM5 G0RZM7 G0RZP6 G0RZR9 G0RZV2 G0RZV3 G0RZW0 G0RZY2 G0S027 G0S078 G0S086 G0S0A7 G0S0B0 G0S0B8 G0S0D3 G0S0E3 G0S0E7 G0S0H7 G0S0I6 G0S0R1 G0S0R3 …
√	×	√	G0RXS3 G0RXX4 G0RXY5 G0RY04 G0RY42 G0RY83 G0RYC7 G0RYC8 G0RYD9 G0RYG1 G0RYH0 G0RYQ0 G0RYS6 G0RYT3 G0RYV5 G0RZ25 G0RZ74 G0RZ77 G0RZ82 G0RZ97 G0RZE2 G0RZF1 G0RZK2 G0RZP4 G0RZR1 G0RZR5 G0RZU6 G0RZX4 G0RZZ4 G0S083 G0S0L4 G0S0M3 G0S0Q4 G0S0Q6 G0S0R4 G0S0Y9 G0S117 G0S123 G0S130 G0S150 G0S172 G0S1A2 G0S1A4 G0S1A9 G0S1B0 G0S1D2 G0S1D5 G0S1H1 G0S1H5 G0S1L2 G0S1Q4 G0S1R0 G0S1S7 G0S1T2 G0S1U4 G0S1W8 G0S227 …
√	√	√	G0RY03 G0RYJ1 G0RYL4 G0RYV0 G0RZ29 G0RZ96 G0RZE8 G0S062 G0S074 G0S0D7 G0S0L2 G0S0V0 G0S101 G0S129 G0S1E5 G0S1K3 G0S1P6 G0S1X3 G0S1Y2 G0S2D4 G0S2M6 G0S2V6 G0S2Y4 G0S315 G0S333 G0S336 G0S382 G0S3L2 G0S3P0 G0S3P4 G0S3Z9 G0S446 G0S452 G0S473 G0S4D5 G0S4V9 G0S5Q8 G0S677 G0S6J5 G0S6S2 G0S6S8 G0S6V3 G0S7S4 G0S7X6 G0S8Q3 G0S9U3 G0SA26 G0SA67 G0SAL1 G0SBF2 G0SBH2 G0SC47 G0SCT3 G0SCW1 G0SD57 G0SD68 G0SDM7 …
×	√	√	G0RXS6 G0RXW1 G0RXZ1 G0RY17 G0RY34 G0RY43 G0RY45 G0RY75 G0RY84 G0RYF8 G0RYH8 G0RYK3 G0RYN9 G0RYY7 G0RZ58 G0RZ83 G0RZ88 G0RZD0 G0RZK4 G0RZN4 G0RZS4 G0RZZ6 G0S076 G0S0C7 G0S0G2 G0S0G7 G0S0G9 G0S0I5 G0S0Q0 G0S0Z3 G0S0Z4 G0S1D1 G0S1F7 G0S1H9 G0S1J2 G0S1P3 G0S1P9 G0S1Q8 G0S1R6 G0S1U5 G0S1X1 G0S249 G0S257 G0S270 G0S2A0 G0S2C3 G0S2F9 G0S2T5 G0S2V2 G0S310 G0S378 G0S399 G0S3E5 G0S3F7 G0S3I4 G0S3P7 G0S3T4 …
×	×	√	G0RXS7 G0RY55 G0RYA7 G0RYB2 G0RZE9 G0RZK0 G0RZM8 G0RZM9 G0RZT5 G0RZW8 G0RZX1 G0S058 G0S071 G0S084 G0S0A3 G0S0D6 G0S0G0 G0S0J5 G0S0K1 G0S0Y1 G0S134 G0S1A6 G0S1B8 G0S1B9 G0S1H8 G0S1I2 G0S1M4 G0S1Y1 G0S1Y9 G0S225 G0S2K1 G0S2L1 G0S2L8 G0S2M3 G0S2N3 G0S3E2 G0S3F1 G0S3M0 G0S3Z7 G0S401 G0S488 G0S4H9 G0S4J3 G0S4J9 G0S4Z9 G0S5M4 G0S5N3 G0S5P9 G0S5T7 G0S5V2 G0S648 G0S659 G0S6A6 G0S6A9 G0S6H6 G0S6I9 G0S6J0 …
