# Supplementary material for: Novel Proteome and N-Glycoproteome of the Thermophilic Fungus Chaetomium thermophilum in Response to High Temperature
Source: Front Microbiol. 2021 Jun 7;12:644984. doi: 10.3389/fmicb.2021.644984 (PMC8216556; doi:10.3389/fmicb.2021.644984)
Supplement: Supplementary Table 1 — List of proteins identified and quantified by the TMT analysis in the experiment. [file Data_Sheet_1.ZIP › Supplementary Table S8.xls]

## Sheet: Sheet1
Table S8 GO annotation of differentially expressed N-glycoproteins.
GO Terms Level 1	GO Terms Level 2	T50vsT30	T55vsT30	T55vsT50	Identified
Cellular Component	membrane	12	14	8	31
	organelle	7	7	6	16
	macromolecular complex	2	0	0	9
	cell	8	7	7	21
	extracellular region	9	9	6	12
Molecular Function	antioxidant activity	1	1	1	1
	molecular function regulator	0	0	0	1
	catalytic activity	85	95	67	159
	binding	37	37	28	90
	nucleic acid binding transcription factor activity	1	1	1	1
	transporter activity	1	2	0	4
Biological Process	metabolic process	78	84	61	136
	single-organism process	21	21	19	46
	localization	2	3	1	12
	response to stimulus	2	2	2	5
	signaling	0	0	0	3
	cellular process	22	24	15	53
	biological regulation	4	5	2	9
	cellular component organization or biogenesis	0	0	0	1
Enrichment of gene ontology analysis of differentially expressed N-glycoproteins.
		GO Terms Level 1	GO Terms Level 2	No. of Protein	Protein IDs
T50/T30	Up-regulated	Biological Process	metabolic process	31	G0SCB0 G0SG85 G0SAE6 G0RZS2 G0SCL8 G0RY67 G0S349 G0SD43 G0S0U0 G0S477 G0S9R2 G0S1K5 G0S1X2 G0S9Q6 G0SB94 G0S404 G0S4V5 G0S0Y4 G0S5P8 G0S434 G0SAV6 G0S4Y8 G0SA22 G0RZA2 G0SBF1 G0S6W0 G0SAT2 G0SG40 G0S770 G0S3Y9 G0S9G3
			cellular process	10	G0SCB0 G0S1K5 G0S1X2 G0SAE6 G0S0Y4 G0SD43 G0S6W0 G0SAT2 G0SGS2 G0S770
			single-organism process	6	G0SAV6 G0SCB0 G0SG85 G0S9Q6 G0SGS2 G0S434
			biological regulation	4	G0S9A3 G0SGS2 G0S0Y4 G0S770
			response to stimulus	1	G0SG85
			localization	1	G0S1G8
		Cellular Component	extracellular region	8	G0S1X2 G0S5P8 G0S434 G0S349 G0SA22 G0SD43 G0S477 G0SBF1
			organelle	3	G0S9A3 G0SGS2 G0S770
			cell	3	G0S9A3 G0SGS2 G0S770
			membrane	2	G0SAS3 G0S1G8
		Molecular Function	catalytic activity	35	G0SAE6 G0RZS2 G0S349 G0SD43 G0S0U0 G0S1X2 G0S8M1 G0S9Q6 G0S5P8 G0SAV6 G0RZA2 G0SG40 G0S3Y9 G0S9G3 G0SCB0 G0SG85 G0SCL8 G0RY67 G0SA61 G0S477 G0SGS2 G0S9R2 G0S1K5 G0S404 G0SB94 G0S4V5 G0SFD1 G0S434 G0SA22 G0S4Y8 G0SBF1 G0S305 G0SAT2 G0S9A3 G0S6W0
			binding	19	G0S047 G0SG85 G0SCW7 G0S349 G0S2U2 G0SD43 G0S0U0 G0SBN0 G0S477 G0RZM5 G0S1K5 G0S9Q6 G0S5P8 G0S434 G0SA22 G0RZA2 G0SBF1 G0S9A3 G0S770
			antioxidant activity	1	G0SG85
			nucleic acid binding transcription factor activity	1	G0S9A3
			transporter activity	1	G0S1G8
	Down-regulated	Biological Process	metabolic process	47	G0SE99 G0SFE3 G0S2W4 G0SEK6 G0SEM1 G0RZR1 G0SBJ0 G0SGN4 G0SHR4 G0SAA2 G0RY83 G0S6J5 G0SEC5 G0SGS6 G0S3E0 G0SFT2 G0S0Q4 G0SH80 G0SAU7 G0SAW4 G0SEN5 G0S3F2 G0SHU0 G0SH48 G0SAG1 G0S0L4 G0S7Q1 G0S8T5 G0SBH2 G0SAW6 G0RYV0 G0SFR3 G0S2M6 G0S9S6 G0S8L9 G0S4S4 G0S0M3 G0RXS3 G0S1M2 G0S4P0 G0S3F6 G0S288 G0SFR4 G0S6S8 G0SG87 G0SCG8 G0SG17
			single-organism process	15	G0S0L4 G0S3F6 G0S7Q1 G0SAW6 G0S8T5 G0RYV0 G0SGS6 G0SFT2 G0SH80 G0SCG8 G0SEK6 G0SEN5 G0SEM1 G0RZR1 G0SHU0
			cellular process	12	G0SBJ0 G0SAG1 G0SEH1 G0RY83 G0S7Q1 G0RYV0 G0SGS6 G0SCG8 G0SFT2 G0SEN5 G0S4S4 G0SHU0
			localization	1	G0RYJ0
			response to stimulus	1	G0SAG1
		Cellular Component	membrane	10	G0S2A6 G0SAG1 G0SFH1 G0S7Q1 G0SDN0 G0S0A2 G0SCG8 G0SEN5 G0SHU0 G0SH72
			cell	5	G0SAG1 G0SCG8 G0S6J5 G0SEN5 G0RYJ0
			organelle	4	G0SAG1 G0SCG8 G0S6J5 G0SEN5
			macromolecular complex	2	G0SEN5 G0RYJ0
			extracellular region	1	G0S0R4
		Molecular Function	catalytic activity	50	G0SE99 G0SFE3 G0SEP0 G0S9U4 G0S2W4 G0SEK6 G0SEM1 G0RZR1 G0S8A0 G0SBJ0 G0SGN4 G0SHR4 G0SAA2 G0RY83 G0S6J5 G0SEC5 G0S3E0 G0SFT2 G0S0Q4 G0SH80 G0SAU7 G0SAW4 G0S3F2 G0SHU0 G0S3Z9 G0SAG1 G0S2A6 G0S0L4 G0S7Q1 G0S8T5 G0SBH2 G0SAW6 G0RYV0 G0SFR3 G0S2M6 G0S9S6 G0S8L9 G0SFT1 G0S4S4 G0S0M3 G0RXS3 G0S1M2 G0S4P0 G0S3F6 G0S288 G0SEK4 G0SG87 G0S3Z0 G0SCG8 G0SH72
			binding	18	G0S2A6 G0SAG1 G0S0L4 G0SAW6 G0RYV0 G0S1S9 G0SEK6 G0S4S4 G0S6P4 G0SEM1 G0SEH1 G0SGS6 G0SFP4 G0SH80 G0SFT2 G0SFF9 G0RYJ0 G0SH72
T55/T50	Up-regulated	Biological Process	metabolic process	15	G0SFX3 G0S3F6 G0SFR3 G0RZZ1 G0RY67 G0S5P8 G0S434 G0S835 G0RZA2 G0S408 G0SCG8 G0SEK6 G0S477 G0SAT2 G0S9G3
			single-organism process	7	G0SFX3 G0SC20 G0SCG8 G0S3F6 G0SEK6 G0RZZ1 G0S434
			cellular process	7	G0SFX3 G0SEH1 G0SC20 G0SCG8 G0SAT2 G0SBH4 G0RZZ1
			biological regulation	2	G0SC20 G0S9A3
			localization	1	G0S3Q6
		Cellular Component	organelle	4	G0SCG8 G0S9A3 G0SBH4 G0RZZ1
			membrane	4	G0S3Q6 G0SFX3 G0SCG8 G0RZZ1
			cell	4	G0SCG8 G0S9A3 G0SBH4 G0RZZ1
			extracellular region	4	G0S408 G0S477 G0S5P8 G0S434
		Molecular Function	catalytic activity	17	G0SFR3 G0RY67 G0S408 G0SEK6 G0S477 G0RY99 G0SFX3 G0S3F6 G0S8M1 G0S434 G0S5P8 G0S835 G0RZA2 G0SCG8 G0SAT2 G0S9A3 G0S9G3
			binding	11	G0SEH1 G0S047 G0RYS4 G0S5P8 G0S434 G0RZA2 G0S408 G0SEK6 G0S477 G0S9A3 G0SBH4
			nucleic acid binding transcription factor activity	1	G0S9A3
	Down-regulated	Biological Process	metabolic process	47	G0SFE3 G0SF20 G0RZS2 G0SD43 G0S4R8 G0SEM1 G0RZR1 G0SF37 G0S9E9 G0SGN4 G0S6J5 G0S9Q6 G0SGS6 G0S9P9 G0SFT2 G0SH80 G0SAW4 G0S3Y9 G0SH48 G0SAG1 G0SCB0 G0S8P3 G0SG85 G0SAW6 G0SCL8 G0S8T5 G0SBH2 G0S2M6 G0RZW0 G0S249 G0S477 G0RXS3 G0SHK1 G0S1M2 G0RZY9 G0S4P0 G0S3X4 G0S404 G0SB94 G0S4Y8 G0SA22 G0SFR4 G0S6S8 G0SG87 G0S3E5 G0SG17 G0S8P5
			single-organism process	12	G0SCB0 G0RZY9 G0SG85 G0S9Q6 G0SAW6 G0S8T5 G0SGS6 G0SH80 G0SFT2 G0SEM1 G0RZR1 G0SF37
			cellular process	8	G0SAG1 G0SCB0 G0RZY9 G0SF20 G0SGS6 G0SD43 G0SFT2 G0SF37
			response to stimulus	2	G0SAG1 G0SG85
		Cellular Component	membrane	4	G0SAG1 G0S8P3 G0SDN0 G0SH72
			cell	3	G0SAG1 G0S8P3 G0S6J5
			extracellular region	3	G0SA22 G0SD43 G0S477
			organelle	2	G0SAG1 G0S6J5
		Molecular Function	catalytic activity	51	G0SFE3 G0SF20 G0SEP0 G0RZS2 G0S9U4 G0SD43 G0S4R8 G0SEM1 G0RZR1 G0SF37 G0S9E9 G0S8A0 G0SGN4 G0S6J5 G0S9Q6 G0S9P9 G0SFT2 G0SH80 G0SAW4 G0S3Y9 G0S3Z9 G0SAG1 G0SCB0 G0S8P3 G0SHT7 G0SG85 G0SAW6 G0SCL8 G0S8T5 G0SBH2 G0S2M6 G0RZW0 G0SA61 G0S477 G0RXS3 G0SHK1 G0S1M2 G0RZY9 G0S4P0 G0S3X4 G0S404 G0SB94 G0SFD1 G0S4Y8 G0S7W8 G0SA22 G0SG87 G0S3Z0 G0S3E5 G0SH72 G0S8P5
			binding	18	G0SAG1 G0SF20 G0SG85 G0SAW6 G0S2U2 G0SD43 G0S477 G0SEM1 G0RZM5 G0S9Q6 G0SGS6 G0SA22 G0S878 G0SH80 G0SFT2 G0S5T1 G0S3E5 G0SH72
			antioxidant activity	1	G0SG85
T55/T30	Up-regulated	Biological Process	metabolic process	30	G0SG85 G0SAE6 G0SCL8 G0RY67 G0S349 G0SD43 G0S0U0 G0S477 G0S9R2 G0SFX3 G0S1K5 G0S1X2 G0S3F6 G0SB94 G0S404 G0S4V5 G0S0Y4 G0S5P8 G0S434 G0S835 G0S4Y8 G0SA22 G0RZA2 G0SH96 G0SBF1 G0S6W0 G0SAT2 G0SG40 G0S770 G0S9G3
			cellular process	12	G0SFX3 G0S1K5 G0S1X2 G0SAE6 G0S0Y4 G0SD43 G0SC20 G0S6W0 G0SAT2 G0SGS2 G0S770 G0SBH4
			single-organism process	7	G0SH96 G0SFX3 G0SC20 G0SG85 G0S3F6 G0SGS2 G0S434
			biological regulation	5	G0SC20 G0S9A3 G0SGS2 G0S0Y4 G0S770
			localization	3	G0S3Q6 G0S1G8 G0S9N5
			response to stimulus	1	G0SG85
		Cellular Component	extracellular region	8	G0S1X2 G0S5P8 G0S434 G0S349 G0SA22 G0SD43 G0S477 G0SBF1
			membrane	5	G0S3Q6 G0SAS3 G0SFX3 G0S1G8 G0S9N5
			organelle	4	G0S9A3 G0SGS2 G0SBH4 G0S770
			cell	4	G0S9A3 G0SGS2 G0SBH4 G0S770
		Molecular Function	catalytic activity	34	G0SAE6 G0S349 G0SD43 G0S0U0 G0SFX3 G0S1X2 G0S8M1 G0S5P8 G0S835 G0RZA2 G0SG40 G0S9N5 G0S9G3 G0SG85 G0SCL8 G0RY67 G0SA61 G0S477 G0SGS2 G0S9R2 G0S1K5 G0S3F6 G0S404 G0SB94 G0S4V5 G0S434 G0SA22 G0S4Y8 G0SH96 G0SBF1 G0S305 G0S9A3 G0SAT2 G0S6W0
			binding	19	G0S047 G0SG85 G0SF74 G0S349 G0SD43 G0S0U0 G0S477 G0S6E8 G0S1K5 G0S5P8 G0S434 G0SA22 G0RZA2 G0SH96 G0SBF1 G0S9A3 G0SBH4 G0S770 G0S9N5
			transporter activity	2	G0S1G8 G0S9N5
			antioxidant activity	1	G0SG85
			nucleic acid binding transcription factor activity	1	G0S9A3
	Down-regulated	Biological Process	metabolic process	54	G0SE99 G0SFE3 G0SF20 G0S2W4 G0SEM1 G0RZR1 G0SF37 G0S9E9 G0SBJ0 G0SGN4 G0SHR4 G0SAA2 G0RY83 G0S6J5 G0SEC5 G0SGS6 G0S3E0 G0S9P9 G0SFT2 G0S0Q4 G0SH80 G0SAU7 G0SAW4 G0S3F2 G0SHU0 G0SH48 G0SAG1 G0S0L4 G0S7Q1 G0S8T5 G0SBH2 G0SAW6 G0RYV0 G0SFR3 G0S2M6 G0S9S6 G0S637 G0S249 G0S8L9 G0S0M3 G0RXS3 G0SHK1 G0S1M2 G0RZY9 G0S4P0 G0S3X4 G0S288 G0SFR4 G0S6S8 G0SG87 G0SG17 G0S3E5 G0RZZ4 G0S8P5
			single-organism process	14	G0S0L4 G0RZY9 G0S7Q1 G0SAW6 G0S8T5 G0RYV0 G0SGS6 G0S637 G0SH80 G0SFT2 G0SEM1 G0RZR1 G0SF37 G0SHU0
			cellular process	12	G0SBJ0 G0SAG1 G0RZY9 G0SF20 G0RY83 G0S7Q1 G0RYV0 G0SGS6 G0SFT2 G0S637 G0SF37 G0SHU0
			response to stimulus	1	G0SAG1
		Cellular Component	membrane	9	G0S2A6 G0SAG1 G0SFH1 G0S7Q1 G0SDN0 G0S0A2 G0S637 G0SHU0 G0SH72
			organelle	3	G0SAG1 G0S637 G0S6J5
			cell	3	G0SAG1 G0S637 G0S6J5
			extracellular region	1	G0S0R4
		Molecular Function	catalytic activity	61	G0SE99 G0SFE3 G0SF20 G0SEP0 G0S9U4 G0S2W4 G0SEM1 G0RZR1 G0SF37 G0S9E9 G0S8A0 G0SBJ0 G0SGN4 G0SHR4 G0SAA2 G0RY83 G0S6J5 G0SEC5 G0S3E0 G0S9P9 G0S318 G0SFT2 G0S0Q4 G0SH80 G0SAU7 G0SAW4 G0S3F2 G0SHU0 G0S3Z9 G0S2A6 G0SAG1 G0S0L4 G0SHT7 G0S7Q1 G0S8T5 G0SBH2 G0SAW6 G0RYV0 G0SFR3 G0S2M6 G0S9S6 G0S637 G0S8L9 G0SFT1 G0S0M3 G0RXS3 G0SHK1 G0S1M2 G0RZY9 G0S6J0 G0S4P0 G0S3X4 G0S288 G0SEK4 G0S7W8 G0SG87 G0S3Z0 …
			binding	18	G0S2A6 G0SAG1 G0S0L4 G0SF20 G0SAW6 G0RYV0 G0S6P4 G0SEM1 G0S1B6 G0SGS6 G0SFP4 G0S878 G0SH80 G0SFT2 G0SFF9 G0S5T1 G0S3E5 G0SH72
