# Supplementary material for: Novel Proteome and N-Glycoproteome of the Thermophilic Fungus Chaetomium thermophilum in Response to High Temperature
Source: Front Microbiol. 2021 Jun 7;12:644984. doi: 10.3389/fmicb.2021.644984 (PMC8216556; doi:10.3389/fmicb.2021.644984)
Supplement: Supplementary Table 1 — List of proteins identified and quantified by the TMT analysis in the experiment. [file Data_Sheet_1.ZIP › Supplementary Table S9.xls]

## Sheet: Sheet1
Table S9 Proteins data of venn diagrams in N-glycoproteome.
Up-regulated N-glycoproteins
T50/T30	T55/T50	T55/T30	protein ID
√	×	×	G0RZM5 G0RZP6 G0RZS2 G0S0F5 G0S2I3 G0S2U2 G0S310 G0S330 G0S3Y9 G0S4V4 G0S763 G0S879 G0S990 G0S9Q6 G0SAI1 G0SAV6 G0SBN0 G0SCB0 G0SCW7 G0SDX5 G0SEK2 G0SEN2 G0SF10 G0SFD1 G0SH69
√	√	×
×	√	×	G0RY99 G0RYM5 G0RYS4 G0RZZ1 G0S408 G0S4E7 G0SCG8 G0SEH1 G0SEK6 G0SFR3 G0SGK5
√	×	√	G0RZF8 G0S0S2 G0S0U0 G0S0Y4 G0S1G8 G0S1K5 G0S1X2 G0S305 G0S349 G0S404 G0S4V5 G0S4Y8 G0S6W0 G0S770 G0S9R2 G0SA22 G0SA61 G0SAE6 G0SAS3 G0SB94 G0SBF1 G0SCL8 G0SD43 G0SDC6 G0SDZ7 G0SE26 G0SFS4 G0SG40 G0SG85 G0SGS2
√	√	√	G0RY67 G0RZA2 G0S002 G0S047 G0S2R7 G0S3E7 G0S434 G0S477 G0S5P8 G0S8M1 G0S9A3 G0S9G3 G0SAT2
×	√	√	G0RYL7 G0RYX4 G0S3F6 G0S3Q6 G0S835 G0SBH4 G0SC20 G0SEH8 G0SFT0 G0SFX3 G0SFZ6
×	×	√	G0S6E8 G0S9N5 G0SF74 G0SH96
Down-regulated N-glycoproteins
T50/T30	T55/T50	T55/T30	protein ID
√	×	×	G0RYJ0 G0RYM5 G0S1S9 G0S3F6 G0S451 G0S4S4 G0SAQ0 G0SCG8 G0SEH1 G0SEK6 G0SEN5
√	√	×
×	√	×	G0RZM5 G0RZP6 G0RZS2 G0RZW0 G0S0F5 G0S0S2 G0S2I3 G0S2U2 G0S330 G0S3Y9 G0S404 G0S477 G0S4R8 G0S4Y8 G0S879 G0S8P3 G0S990 G0S9Q6 G0SA22 G0SA61 G0SB94 G0SCB0 G0SCL8 G0SD43 G0SDC6 G0SDX5 G0SFD1 G0SFS4 G0SG85 G0SH69
√	×	√	G0RXU7 G0RY83 G0RYV0 G0RZ10 G0RZB1 G0S044 G0S0A2 G0S0L4 G0S0M3 G0S0Q4 G0S0R4 G0S288 G0S2A6 G0S2W4 G0S2W9 G0S3E0 G0S3F2 G0S3I8 G0S3N2 G0S628 G0S6P4 G0S736 G0S7N9 G0S7Q1 G0S8L9 G0S9S6 G0SAA2 G0SAU7 G0SB38 G0SB73 G0SBJ0 G0SCP0 G0SDV4 G0SE99 G0SEC5 G0SEK4 G0SFF9 G0SFH1 G0SFP4 G0SFR3 G0SFT1 G0SGJ6 G0SGX4 G0SH07 G0SHR4 G0SHU0
√	√	√	G0RXS3 G0RZ96 G0RZR1 G0S1M2 G0S2M6 G0S2Z1 G0S3Z0 G0S3Z9 G0S4L0 G0S4P0 G0S6J5 G0S6S8 G0S8A0 G0S8Q3 G0S8T5 G0S9U4 G0SAG1 G0SAW4 G0SAW6 G0SB68 G0SBF2 G0SBH2 G0SDN0 G0SEM1 G0SEP0 G0SFE3 G0SFR4 G0SFT2 G0SG17 G0SG66 G0SG87 G0SGN4 G0SGS6 G0SH48 G0SH72 G0SH80
×	√	√	G0RZY9 G0S1X9 G0S249 G0S304 G0S310 G0S3E5 G0S3X4 G0S5T1 G0S708 G0S763 G0S7P0 G0S7W8 G0S878 G0S8P5 G0S9E9 G0S9P9 G0SAS1 G0SAV2 G0SBL0 G0SE32 G0SEF6 G0SEK2 G0SEN2 G0SF20 G0SF37 G0SHK1 G0SHT7
×	×	√	G0RYH8 G0RZZ4 G0S1B6 G0S318 G0S406 G0S637 G0S6A3 G0S6J0 G0SDM7
